# Supplementary material for: NSUN2 stimulates tumor progression via enhancing TIAM2 mRNA stability in pancreatic cancer
Source: Cell Death Discov. 2023 Jul 1;9:219. doi: 10.1038/s41420-023-01521-y (PMC10314926; doi:10.1038/s41420-023-01521-y)
Supplement: Supplementary file 11 — Supplementary Table2 [file 41420_2023_1521_MOESM11_ESM.xlsx]

## Sheet: up.SW1990-SH_vs_SW1990-NC
Differentially methylated RNA sites for: up.SW1990-SH_vs_SW1990-NC Fold change cut-off: 2 P-value cut-off: 0.000001 Column A ~ E: the coordinates of the differentially methylated RNA sites in bed format, please ref http://genome.ucsc.edu/FAQ/FAQformat.html#format1. Column F: the length of the methylated RNA sites Column G ~ H: the transcript id and gene symbol of differentially methylated RNA. Co…
	up.SW1990-SH_vs_SW1990-NC differentially methylated RNA sites
bed format information of differentially methylated RNA sites					differentially methylated RNA			comparison information				Annotations
chrom	txStart	txEnd	PeakID	score	Peak_length	transcript_id	GeneName	Foldchange	P_value	FDR	Regulation	GeneID	Synonyms	dbXrefs	description	Pathway	GO_CC	GO_MF	GO_BP	gene_id	logFC	logCPM	PValue	FDR	regulation	SW1990-SH.Input	SW1990-NC.Input	SW1990-SH.Input	SW1990-NC.Input	gene_name	gene_biotype	GeneID	Synonyms	dbXrefs	description	Pathway	GO_CC	GO_MF	GO_BP
chr5	140557761	140558252	diffreps_peak_2511875	7.11123	491	ENST00000336283	SRA1	19.5755	7.74054e-08	2.33264e-06	up	10011	SRA|SRAP|STRAA1|pp7684	MIM:603819|HGNC:HGNC:11281|Ensembl:ENSG00000213523|HPRD:18716|Vega:OTTHUMG00000163569	steroid receptor RNA activator 1		GO:0030529(intracellular ribonucleoprotein complex)//GO:0005886(plasma membrane)//GO:0045171(intercellular bridge)//GO:0015630(microtubule cytoskeleton)//GO:0005654(nucleoplasm)//GO:0005634(nucleus)//GO:0005737(cytoplasm)	GO:0016922(ligand-dependent nuclear receptor binding)//GO:0030374(ligand-dependent nuclear receptor transcription coactivator activity)//GO:0005515(protein binding)//GO:0003713(transcription coactivator activity)	GO:0006351(transcription, DNA-templated)//GO:0008283(cell proliferation)//GO:0030154(cell differentiation)//GO:0006355(regulation of transcription, DNA-templated)//GO:2000273(positive regulation of receptor activity)//GO:0006915(apoptotic process)//GO:0042981(regulation of apoptotic process)	ENSG00000213523	-2.03617	4.2555	0.499088	1	down	161	731	2.9045	4.94067	SRA1	protein_coding	10011	SRA|SRAP|STRAA1|pp7684	MIM:603819|HGNC:HGNC:11281|Ensembl:ENSG00000213523|HPRD:18716|Vega:OTTHUMG00000163569	steroid receptor RNA activator 1		GO:0030529(intracellular ribonucleoprotein complex)//GO:0005886(plasma membrane)//GO:0045171(intercellular bridge)//GO:0015630(microtubule cytoskeleton)//GO:0005654(nucleoplasm)//GO:0005634(nucleus)//GO:0005737(cytoplasm)	GO:0016922(ligand-dependent nuclear receptor binding)//GO:0030374(ligand-dependent nuclear receptor transcription coactivator activity)//GO:0005515(protein binding)//GO:0003713(transcription coactivator activity)	GO:0006351(transcription, DNA-templated)//GO:0008283(cell proliferation)//GO:0030154(cell differentiation)//GO:0006355(regulation of transcription, DNA-templated)//GO:2000273(positive regulation of receptor activity)//GO:0006915(apoptotic process)//GO:0042981(regulation of apoptotic process)
chr16	56872655	56872786	diffreps_peak_1166682	12.1547	131	ENST00000262502	SLC12A3	372.8	7.00329e-13	6.65426e-11	up	6559	NCC|NCCT|TSC	MIM:600968|HGNC:HGNC:10912|Ensembl:ENSG00000070915|HPRD:02984|Vega:OTTHUMG00000133284	solute carrier family 12 member 3		GO:0016021(integral component of membrane)//GO:0005887(integral component of plasma membrane)//GO:0016020(membrane)//GO:0005886(plasma membrane)//GO:0005829(cytosol)//GO:0070062(extracellular exosome)//GO:0016324(apical plasma membrane)	GO:0005515(protein binding)//GO:0015378(sodium:chloride symporter activity)//GO:0015377(cation:chloride symporter activity)//GO:0005215(transporter activity)//GO:0019899(enzyme binding)	GO:0035725(sodium ion transmembrane transport)//GO:1902476(chloride transmembrane transport)//GO:0006814(sodium ion transport)//GO:0055085(transmembrane transport)//GO:0006810(transport)//GO:0006811(ion transport)	ENSG00000070915	1.56802	2.43437	0.596256	1	up	174	63	3.01526	1.44724	SLC12A3	protein_coding	6559	NCC|NCCT|TSC	MIM:600968|HGNC:HGNC:10912|Ensembl:ENSG00000070915|HPRD:02984|Vega:OTTHUMG00000133284	solute carrier family 12 member 3		GO:0016021(integral component of membrane)//GO:0005887(integral component of plasma membrane)//GO:0016020(membrane)//GO:0005886(plasma membrane)//GO:0005829(cytosol)//GO:0070062(extracellular exosome)//GO:0016324(apical plasma membrane)	GO:0005515(protein binding)//GO:0015378(sodium:chloride symporter activity)//GO:0015377(cation:chloride symporter activity)//GO:0005215(transporter activity)//GO:0019899(enzyme binding)	GO:0035725(sodium ion transmembrane transport)//GO:1902476(chloride transmembrane transport)//GO:0006814(sodium ion transport)//GO:0055085(transmembrane transport)//GO:0006810(transport)//GO:0006811(ion transport)
chr11	62622021	62622175	diffreps_peak_533635	7.63062	154	ENST00000265471	B3GAT3	12.4664	2.34089e-08	8.04942e-07	up	26229	GLCATI|glcUAT-I	MIM:606374|HGNC:HGNC:923|Ensembl:ENSG00000149541|HPRD:07564|Vega:OTTHUMG00000167685	beta-1,3-glucuronyltransferase 3	hsa00532(Glycosaminoglycan biosynthesis - chondroitin sulfate / dermatan sulfate)//hsa00534(Glycosaminoglycan biosynthesis - heparan sulfate / heparin)//	GO:0016021(integral component of membrane)//GO:0070062(extracellular exosome)//GO:0016020(membrane)//GO:0005794(Golgi apparatus)//GO:0000139(Golgi membrane)//GO:0005801(cis-Golgi network)	GO:0015020(glucuronosyltransferase activity)//GO:0072542(protein phosphatase activator activity)//GO:0015018(galactosylgalactosylxylosylprotein 3-beta-glucuronosyltransferase activity)//GO:0005515(protein binding)//GO:0046872(metal ion binding)	GO:0006024(glycosaminoglycan biosynthetic process)//GO:0015012(heparan sulfate proteoglycan biosynthetic process)//GO:0008152(metabolic process)//GO:0044281(small molecule metabolic process)//GO:0090316(positive regulation of intracellular protein transport)//GO:0005975(carbohydrate metabolic process)//GO:0043085(positive regulation of catalytic activity)//GO:0030204(chondroitin sulfate metabolic…	ENSG00000149541	-3.17622	1.45855	0.286765	1	down	10	116	-0.869629	2.30659	B3GAT3	protein_coding	26229	GLCATI|glcUAT-I	MIM:606374|HGNC:HGNC:923|Ensembl:ENSG00000149541|HPRD:07564|Vega:OTTHUMG00000167685	beta-1,3-glucuronyltransferase 3	hsa00532(Glycosaminoglycan biosynthesis - chondroitin sulfate / dermatan sulfate)//hsa00534(Glycosaminoglycan biosynthesis - heparan sulfate / heparin)//	GO:0016021(integral component of membrane)//GO:0070062(extracellular exosome)//GO:0016020(membrane)//GO:0005794(Golgi apparatus)//GO:0000139(Golgi membrane)//GO:0005801(cis-Golgi network)	GO:0015020(glucuronosyltransferase activity)//GO:0072542(protein phosphatase activator activity)//GO:0015018(galactosylgalactosylxylosylprotein 3-beta-glucuronosyltransferase activity)//GO:0005515(protein binding)//GO:0046872(metal ion binding)	GO:0006024(glycosaminoglycan biosynthetic process)//GO:0015012(heparan sulfate proteoglycan biosynthetic process)//GO:0008152(metabolic process)//GO:0044281(small molecule metabolic process)//GO:0090316(positive regulation of intracellular protein transport)//GO:0005975(carbohydrate metabolic process)//GO:0043085(positive regulation of catalytic activity)//GO:0030204(chondroitin sulfate metabolic…
chr7	95293401	95294060	diffreps_peak_2871562	6.21466	659	ENST00000340694	PPP1R9A	17.3453	6.10017e-07	1.38683e-05	up	55607	NRB1|NRBI|Neurabin-I	MIM:602468|HGNC:HGNC:14946|Ensembl:ENSG00000158528|Vega:OTTHUMG00000155566	protein phosphatase 1 regulatory subunit 9A		GO:0030425(dendrite)//GO:0015629(actin cytoskeleton)//GO:0044326(dendritic spine neck)//GO:0030175(filopodium)//GO:0005829(cytosol)//GO:0014069(postsynaptic density)//GO:0030054(cell junction)//GO:0031594(neuromuscular junction)//GO:1990761(growth cone lamellipodium)//GO:0030864(cortical actin cytoskeleton)//GO:0005737(cytoplasm)//GO:0043025(neuronal cell body)	GO:0051020(GTPase binding)//GO:0019904(protein domain specific binding)//GO:0042803(protein homodimerization activity)//GO:0019901(protein kinase binding)//GO:0008157(protein phosphatase 1 binding)//GO:0044325(ion channel binding)//GO:0051015(actin filament binding)//GO:0005515(protein binding)//GO:0008022(protein C-terminus binding)	GO:0007568(aging)//GO:0060079(excitatory postsynaptic potential)//GO:0019722(calcium-mediated signaling)//GO:0051963(regulation of synapse assembly)//GO:0007015(actin filament organization)//GO:0030833(regulation of actin filament polymerization)//GO:0051489(regulation of filopodium assembly)//GO:0031175(neuron projection development)//GO:1900272(negative regulation of long-term synaptic potentia…	ENSG00000158528	-1.17105	5.64133	0.692249	1	down	666	1648	4.9401	6.11115	PPP1R9A	protein_coding	55607	NRB1|NRBI|Neurabin-I	MIM:602468|HGNC:HGNC:14946|Ensembl:ENSG00000158528|Vega:OTTHUMG00000155566	protein phosphatase 1 regulatory subunit 9A		GO:0030425(dendrite)//GO:0015629(actin cytoskeleton)//GO:0044326(dendritic spine neck)//GO:0030175(filopodium)//GO:0005829(cytosol)//GO:0014069(postsynaptic density)//GO:0030054(cell junction)//GO:0031594(neuromuscular junction)//GO:1990761(growth cone lamellipodium)//GO:0030864(cortical actin cytoskeleton)//GO:0005737(cytoplasm)//GO:0043025(neuronal cell body)	GO:0051020(GTPase binding)//GO:0019904(protein domain specific binding)//GO:0042803(protein homodimerization activity)//GO:0019901(protein kinase binding)//GO:0008157(protein phosphatase 1 binding)//GO:0044325(ion channel binding)//GO:0051015(actin filament binding)//GO:0005515(protein binding)//GO:0008022(protein C-terminus binding)	GO:0007568(aging)//GO:0060079(excitatory postsynaptic potential)//GO:0019722(calcium-mediated signaling)//GO:0051963(regulation of synapse assembly)//GO:0007015(actin filament organization)//GO:0030833(regulation of actin filament polymerization)//GO:0051489(regulation of filopodium assembly)//GO:0031175(neuron projection development)//GO:1900272(negative regulation of long-term synaptic potentia…
chr17	8375981	8376711	diffreps_peak_1243052	6.15191	730	ENST00000396267	KRBA2	4.17235	7.04837e-07	1.56363e-05	up	124751	-	HGNC:HGNC:26989|Ensembl:ENSG00000184619|HPRD:14028|Vega:OTTHUMG00000132864	KRAB-A domain containing 2		GO:0005622(intracellular)	GO:0003676(nucleic acid binding)	GO:0015074(DNA integration)//GO:0006355(regulation of transcription, DNA-templated)	ENSG00000184619	-3.64023	-0.757559	0.154606	1	down		24	-3.51185	0.128389	KRBA2	protein_coding	124751	-	HGNC:HGNC:26989|Ensembl:ENSG00000184619|HPRD:14028|Vega:OTTHUMG00000132864	KRAB-A domain containing 2		GO:0005622(intracellular)	GO:0003676(nucleic acid binding)	GO:0015074(DNA integration)//GO:0006355(regulation of transcription, DNA-templated)
chr1	145631663	145631744	diffreps_peak_174631	6.17354	81	ENST00000313835	GPR89A	179.2	6.70594e-07	1.49036e-05	up	653519	GPHR|GPR89|GPR89B|SH120|UNQ192	MIM:612821|HGNC:HGNC:31984|Ensembl:ENSG00000117262|Vega:OTTHUMG00000013738	G protein-coupled receptor 89A		GO:0016021(integral component of membrane)//GO:0032580(Golgi cisterna membrane)//GO:0030660(Golgi-associated vesicle membrane)	GO:0004871(signal transducer activity)//GO:0008308(voltage-gated anion channel activity)	GO:0051452(intracellular pH reduction)//GO:0043123(positive regulation of I-kappaB kinase/NF-kappaB signaling)//GO:1903959(regulation of anion transmembrane transport)//GO:0006811(ion transport)//GO:0015031(protein transport)//GO:0007165(signal transduction)	ENSG00000117262	1.02625	4.41801	0.727681	1	up	622	334	4.84178	3.81553	GPR89A	protein_coding	653519	GPHR|GPR89|GPR89B|SH120|UNQ192	MIM:612821|HGNC:HGNC:31984|Ensembl:ENSG00000117262|Vega:OTTHUMG00000013738	G protein-coupled receptor 89A		GO:0016021(integral component of membrane)//GO:0032580(Golgi cisterna membrane)//GO:0030660(Golgi-associated vesicle membrane)	GO:0004871(signal transducer activity)//GO:0008308(voltage-gated anion channel activity)	GO:0051452(intracellular pH reduction)//GO:0043123(positive regulation of I-kappaB kinase/NF-kappaB signaling)//GO:1903959(regulation of anion transmembrane transport)//GO:0006811(ion transport)//GO:0015031(protein transport)//GO:0007165(signal transduction)
chr15	41885734	41886280	diffreps_peak_1002127	10.7427	546	ENST00000320955	SPTBN5	6.87527	1.8084e-11	1.30945e-09	up	51332	BSPECV|HUBSPECV|HUSPECV	MIM:605916|HGNC:HGNC:15680|Ensembl:ENSG00000137877|HPRD:10438|Vega:OTTHUMG00000172720	spectrin beta, non-erythrocytic 5		GO:0008091(spectrin)//GO:0070062(extracellular exosome)//GO:0016020(membrane)//GO:0005829(cytosol)//GO:0097381(photoreceptor disc membrane)//GO:0032391(photoreceptor connecting cilium)//GO:0005737(cytoplasm)	GO:0030507(spectrin binding)//GO:0034452(dynactin binding)//GO:0019894(kinesin binding)//GO:0032029(myosin tail binding)//GO:0043621(protein self-association)//GO:0045505(dynein intermediate chain binding)//GO:0003779(actin binding)	GO:0061024(membrane organization)//GO:0044267(cellular protein metabolic process)//GO:0051260(protein homooligomerization)//GO:0048011(neurotrophin TRK receptor signaling pathway)//GO:0043687(post-translational protein modification)//GO:0000186(activation of MAPKK activity)//GO:0007030(Golgi organization)//GO:0048010(vascular endothelial growth factor receptor signaling pathway)//GO:0006888(ER to…	ENSG00000137877	-2.75153	-1.55655	0.252005	1	down		12	-3.51185	-0.760311	SPTBN5	protein_coding	51332	BSPECV|HUBSPECV|HUSPECV	MIM:605916|HGNC:HGNC:15680|Ensembl:ENSG00000137877|HPRD:10438|Vega:OTTHUMG00000172720	spectrin beta, non-erythrocytic 5		GO:0008091(spectrin)//GO:0070062(extracellular exosome)//GO:0016020(membrane)//GO:0005829(cytosol)//GO:0097381(photoreceptor disc membrane)//GO:0032391(photoreceptor connecting cilium)//GO:0005737(cytoplasm)	GO:0030507(spectrin binding)//GO:0034452(dynactin binding)//GO:0019894(kinesin binding)//GO:0032029(myosin tail binding)//GO:0043621(protein self-association)//GO:0045505(dynein intermediate chain binding)//GO:0003779(actin binding)	GO:0061024(membrane organization)//GO:0044267(cellular protein metabolic process)//GO:0051260(protein homooligomerization)//GO:0048011(neurotrophin TRK receptor signaling pathway)//GO:0043687(post-translational protein modification)//GO:0000186(activation of MAPKK activity)//GO:0007030(Golgi organization)//GO:0048010(vascular endothelial growth factor receptor signaling pathway)//GO:0006888(ER to…
chr17	73248241	73248840	diffreps_peak_1335859	10.0128	599	ENST00000268942	C17orf80	303.1	9.71028e-11	5.89697e-09	up	55028	HLC-8|MIG3|SPEP1	HGNC:HGNC:29601|Ensembl:ENSG00000141219|HPRD:17108|Vega:OTTHUMG00000178417	chromosome 17 open reading frame 80		GO:0016021(integral component of membrane)//GO:0070062(extracellular exosome)	GO:0003674(molecular_function)	GO:0008150(biological_process)	ENSG00000141219	1.00455	4.42056	0.733852	1	up	620	338	4.83715	3.8326	C17orf80	protein_coding	55028	HLC-8|MIG3|SPEP1	HGNC:HGNC:29601|Ensembl:ENSG00000141219|HPRD:17108|Vega:OTTHUMG00000178417	chromosome 17 open reading frame 80		GO:0016021(integral component of membrane)//GO:0070062(extracellular exosome)	GO:0003674(molecular_function)	GO:0008150(biological_process)
chr7	105606521	105607480	diffreps_peak_2888092	11.4197	959	ENST00000419735	ATXN7L1	12.9018	3.80473e-12	3.10405e-10	up	222255	ATXN7L4	HGNC:HGNC:22210|Ensembl:ENSG00000146776|HPRD:12508|Vega:OTTHUMG00000157521	ataxin 7 like 1			GO:0005515(protein binding)		ENSG00000146776	1.52403	4.71313	0.607898	1	up	845	321	5.28265	3.75862	ATXN7L1	protein_coding	222255	ATXN7L4	HGNC:HGNC:22210|Ensembl:ENSG00000146776|HPRD:12508|Vega:OTTHUMG00000157521	ataxin 7 like 1			GO:0005515(protein binding)
chr14	37197912	37198104	diffreps_peak_891065	8.82269	192	ENST00000396294	MIPOL1	4.89008	1.50421e-09	7.01855e-08	up	145282	-	MIM:606850|HGNC:HGNC:21460|Ensembl:ENSG00000151338|HPRD:06029|Vega:OTTHUMG00000140252	mirror-image polydactyly 1		GO:0005634(nucleus)	GO:0005515(protein binding)		ENSG00000151338	-1.31433	4.83391	0.657491	1	down	354	969	4.03195	5.34628	MIPOL1	protein_coding	145282	-	MIM:606850|HGNC:HGNC:21460|Ensembl:ENSG00000151338|HPRD:06029|Vega:OTTHUMG00000140252	mirror-image polydactyly 1		GO:0005634(nucleus)	GO:0005515(protein binding)
chr11	94567781	94567802	diffreps_peak_582311	7.37946	21	ENST00000545603	PIWIL4	217.9	4.17388e-08	1.31805e-06	up	143689	HIWI2|MIWI2	MIM:610315|HGNC:HGNC:18444|Ensembl:ENSG00000134627|HPRD:11435|Vega:OTTHUMG00000167811	piwi-like RNA-mediated gene silencing 4	hsa04320(Dorso-ventral axis formation)	GO:0043186(P granule)//GO:0005634(nucleus)//GO:0071547(piP-body)//GO:0005737(cytoplasm)	GO:0034584(piRNA binding)//GO:0003676(nucleic acid binding)	GO:0043046(DNA methylation involved in gamete generation)//GO:0031047(gene silencing by RNA)//GO:0010467(gene expression)//GO:0007283(spermatogenesis)//GO:0030154(cell differentiation)//GO:0006417(regulation of translation)//GO:0034587(piRNA metabolic process)//GO:0007275(multicellular organism development)//GO:0051321(meiotic cell cycle)	ENSG00000134627	-1.54173	-2.53929	0.477685	1	down		4	-3.51185	-1.97011	PIWIL4	protein_coding	143689	HIWI2|MIWI2	MIM:610315|HGNC:HGNC:18444|Ensembl:ENSG00000134627|HPRD:11435|Vega:OTTHUMG00000167811	piwi-like RNA-mediated gene silencing 4	hsa04320(Dorso-ventral axis formation)	GO:0043186(P granule)//GO:0005634(nucleus)//GO:0071547(piP-body)//GO:0005737(cytoplasm)	GO:0034584(piRNA binding)//GO:0003676(nucleic acid binding)	GO:0043046(DNA methylation involved in gamete generation)//GO:0031047(gene silencing by RNA)//GO:0010467(gene expression)//GO:0007283(spermatogenesis)//GO:0030154(cell differentiation)//GO:0006417(regulation of translation)//GO:0034587(piRNA metabolic process)//GO:0007275(multicellular organism development)//GO:0051321(meiotic cell cycle)
chr4	185395601	185395899	diffreps_peak_2346704	9.53548	298	ENST00000505916	LRP2BP	287.6	2.91417e-10	1.60997e-08	up	55805	-	HGNC:HGNC:25434|Ensembl:ENSG00000109771|HPRD:10911|Vega:OTTHUMG00000160460	LRP2 binding protein		GO:0005737(cytoplasm)	GO:0005515(protein binding)		ENSG00000109771	-5.20318	0.731105	0.0715079	1	down		75	-3.51185	1.69134	LRP2BP	protein_coding	55805	-	HGNC:HGNC:25434|Ensembl:ENSG00000109771|HPRD:10911|Vega:OTTHUMG00000160460	LRP2 binding protein		GO:0005737(cytoplasm)	GO:0005515(protein binding)
chr10	102705345	102705489	diffreps_peak_418663	8.05127	144	ENST00000260746	ARL3	4.39441	8.8865e-09	3.39126e-07	up	403	ARFL3	MIM:604695|HGNC:HGNC:694|Ensembl:ENSG00000138175|HPRD:05260|Vega:OTTHUMG00000018965	ADP ribosylation factor like GTPase 3		GO:0070062(extracellular exosome)//GO:0005881(cytoplasmic microtubule)//GO:0005794(Golgi apparatus)//GO:0005813(centrosome)//GO:0030496(midbody)//GO:0005876(spindle microtubule)//GO:0000139(Golgi membrane)//GO:0032391(photoreceptor connecting cilium)//GO:0005634(nucleus)//GO:0072372(primary cilium)	GO:0003924(GTPase activity)//GO:0005525(GTP binding)//GO:0019003(GDP binding)//GO:0008017(microtubule binding)//GO:0046872(metal ion binding)//GO:0005515(protein binding)	GO:0008152(metabolic process)//GO:0042073(intraciliary transport)//GO:0007264(small GTPase mediated signal transduction)//GO:0006996(organelle organization)//GO:0060271(cilium morphogenesis)//GO:0006892(post-Golgi vesicle-mediated transport)//GO:0042461(photoreceptor cell development)//GO:0001822(kidney development)//GO:0000910(cytokinesis)//GO:0007224(smoothened signaling pathway)	ENSG00000138175	-2.01675	3.94629	0.501901	1	down	131	588	2.61087	4.62761	ARL3	protein_coding	403	ARFL3	MIM:604695|HGNC:HGNC:694|Ensembl:ENSG00000138175|HPRD:05260|Vega:OTTHUMG00000018965	ADP ribosylation factor like GTPase 3		GO:0070062(extracellular exosome)//GO:0005881(cytoplasmic microtubule)//GO:0005794(Golgi apparatus)//GO:0005813(centrosome)//GO:0030496(midbody)//GO:0005876(spindle microtubule)//GO:0000139(Golgi membrane)//GO:0032391(photoreceptor connecting cilium)//GO:0005634(nucleus)//GO:0072372(primary cilium)	GO:0003924(GTPase activity)//GO:0005525(GTP binding)//GO:0019003(GDP binding)//GO:0008017(microtubule binding)//GO:0046872(metal ion binding)//GO:0005515(protein binding)	GO:0008152(metabolic process)//GO:0042073(intraciliary transport)//GO:0007264(small GTPase mediated signal transduction)//GO:0006996(organelle organization)//GO:0060271(cilium morphogenesis)//GO:0006892(post-Golgi vesicle-mediated transport)//GO:0042461(photoreceptor cell development)//GO:0001822(kidney development)//GO:0000910(cytokinesis)//GO:0007224(smoothened signaling pathway)
chr7	74229201	74229680	diffreps_peak_2848107	14.3748	479	ENST00000275635	LAT2	37.4101	4.21885e-15	6.0703e-13	up	7462	HSPC046|LAB|NTAL|WBSCR15|WBSCR5|WSCR5	MIM:605719|HGNC:HGNC:12749|Ensembl:ENSG00000086730|HPRD:09304|Vega:OTTHUMG00000130151	linker for activation of T-cells family member 2		GO:0005886(plasma membrane)//GO:0070062(extracellular exosome)//GO:0042629(mast cell granule)//GO:0016021(integral component of membrane)//GO:0045121(membrane raft)//GO:0005622(intracellular)	GO:0005515(protein binding)//GO:0042169(SH2 domain binding)	GO:0002764(immune response-regulating signaling pathway)//GO:0045087(innate immune response)//GO:0019722(calcium-mediated signaling)//GO:0050853(B cell receptor signaling pathway)//GO:0042113(B cell activation)//GO:0002250(adaptive immune response)//GO:0035556(intracellular signal transduction)//GO:0038095(Fc-epsilon receptor signaling pathway)//GO:0043303(mast cell degranulation)	ENSG00000086730	-2.94299	-1.38873	0.225856	1	down		14	-3.51185	-0.568852	LAT2	protein_coding	7462	HSPC046|LAB|NTAL|WBSCR15|WBSCR5|WSCR5	MIM:605719|HGNC:HGNC:12749|Ensembl:ENSG00000086730|HPRD:09304|Vega:OTTHUMG00000130151	linker for activation of T-cells family member 2		GO:0005886(plasma membrane)//GO:0070062(extracellular exosome)//GO:0042629(mast cell granule)//GO:0016021(integral component of membrane)//GO:0045121(membrane raft)//GO:0005622(intracellular)	GO:0005515(protein binding)//GO:0042169(SH2 domain binding)	GO:0002764(immune response-regulating signaling pathway)//GO:0045087(innate immune response)//GO:0019722(calcium-mediated signaling)//GO:0050853(B cell receptor signaling pathway)//GO:0042113(B cell activation)//GO:0002250(adaptive immune response)//GO:0035556(intracellular signal transduction)//GO:0038095(Fc-epsilon receptor signaling pathway)//GO:0043303(mast cell degranulation)
chr8	31639754	31640160	diffreps_peak_2987802	8.81845	406	ENST00000520407	NRG1	264.4	1.51897e-09	7.01855e-08	up	3084	ARIA|GGF|GGF2|HGL|HRG|HRG1|HRGA|MST131|MSTP131|NDF|NRG1-IT2|SMDF	MIM:142445|HGNC:HGNC:7997|Ensembl:ENSG00000157168|HPRD:00802|Vega:OTTHUMG00000163918	neuregulin 1	hsa04012(ErbB signaling pathway)	GO:0016021(integral component of membrane)//GO:0005887(integral component of plasma membrane)//GO:0005576(extracellular region)//GO:0016020(membrane)//GO:0030425(dendrite)//GO:0009897(external side of plasma membrane)//GO:0030673(axolemma)//GO:0016324(apical plasma membrane)//GO:0031594(neuromuscular junction)//GO:0044297(cell body)//GO:0005634(nucleus)//GO:0005615(extracellular space)//GO:000573…	GO:0030296(protein tyrosine kinase activator activity)//GO:0008083(growth factor activity)//GO:0003712(transcription cofactor activity)//GO:0005125(cytokine activity)//GO:0005102(receptor binding)//GO:0043125(ErbB-3 class receptor binding)//GO:0030971(receptor tyrosine kinase binding)//GO:0045499(chemorepellent activity)//GO:0005176(ErbB-2 class receptor binding)//GO:0005515(protein binding)//GO:…	GO:0007169(transmembrane receptor protein tyrosine kinase signaling pathway)//GO:0055007(cardiac muscle cell differentiation)//GO:0051048(negative regulation of secretion)//GO:0045785(positive regulation of cell adhesion)//GO:0048709(oligodendrocyte differentiation)//GO:0042552(myelination)//GO:2001240(negative regulation of extrinsic apoptotic signaling pathway in absence of ligand)//GO:0014032(…	ENSG00000157168	-4.29395	0.889423	0.151049	1	down	2	82	-2.47722	1.81672	NRG1	protein_coding	3084	ARIA|GGF|GGF2|HGL|HRG|HRG1|HRGA|MST131|MSTP131|NDF|NRG1-IT2|SMDF	MIM:142445|HGNC:HGNC:7997|Ensembl:ENSG00000157168|HPRD:00802|Vega:OTTHUMG00000163918	neuregulin 1	hsa04012(ErbB signaling pathway)	GO:0016021(integral component of membrane)//GO:0005887(integral component of plasma membrane)//GO:0005576(extracellular region)//GO:0016020(membrane)//GO:0030425(dendrite)//GO:0009897(external side of plasma membrane)//GO:0030673(axolemma)//GO:0016324(apical plasma membrane)//GO:0031594(neuromuscular junction)//GO:0044297(cell body)//GO:0005634(nucleus)//GO:0005615(extracellular space)//GO:000573…	GO:0030296(protein tyrosine kinase activator activity)//GO:0008083(growth factor activity)//GO:0003712(transcription cofactor activity)//GO:0005125(cytokine activity)//GO:0005102(receptor binding)//GO:0043125(ErbB-3 class receptor binding)//GO:0030971(receptor tyrosine kinase binding)//GO:0045499(chemorepellent activity)//GO:0005176(ErbB-2 class receptor binding)//GO:0005515(protein binding)//GO:…	GO:0007169(transmembrane receptor protein tyrosine kinase signaling pathway)//GO:0055007(cardiac muscle cell differentiation)//GO:0051048(negative regulation of secretion)//GO:0045785(positive regulation of cell adhesion)//GO:0048709(oligodendrocyte differentiation)//GO:0042552(myelination)//GO:2001240(negative regulation of extrinsic apoptotic signaling pathway in absence of ligand)//GO:0014032(…
chr6	41577985	41578020	diffreps_peak_2618496	15.6536	35	ENST00000307972	FOXP4	2.81128	2.22045e-16	3.83929e-14	up	116113	hFKHLA	MIM:608924|HGNC:HGNC:20842|Ensembl:ENSG00000137166|HPRD:10600|Vega:OTTHUMG00000014679	forkhead box P4		GO:0005634(nucleus)	GO:0043565(sequence-specific DNA binding)//GO:0046872(metal ion binding)//GO:0005515(protein binding)//GO:0000981(RNA polymerase II transcription factor activity, sequence-specific DNA binding)//GO:0003700(transcription factor activity, sequence-specific DNA binding)	GO:0006357(regulation of transcription from RNA polymerase II promoter)//GO:0009653(anatomical structure morphogenesis)//GO:0006351(transcription, DNA-templated)//GO:0006355(regulation of transcription, DNA-templated)//GO:0030154(cell differentiation)	ENSG00000137166	-1.76711	1.86182	0.554065	1	down	34	132	0.722798	2.4899	FOXP4	protein_coding	116113	hFKHLA	MIM:608924|HGNC:HGNC:20842|Ensembl:ENSG00000137166|HPRD:10600|Vega:OTTHUMG00000014679	forkhead box P4		GO:0005634(nucleus)	GO:0043565(sequence-specific DNA binding)//GO:0046872(metal ion binding)//GO:0005515(protein binding)//GO:0000981(RNA polymerase II transcription factor activity, sequence-specific DNA binding)//GO:0003700(transcription factor activity, sequence-specific DNA binding)	GO:0006357(regulation of transcription from RNA polymerase II promoter)//GO:0009653(anatomical structure morphogenesis)//GO:0006351(transcription, DNA-templated)//GO:0006355(regulation of transcription, DNA-templated)//GO:0030154(cell differentiation)
chr10	133396162	133396267	diffreps_peak_453700	6.63636	105	ENST00000317502	MTG1	2.30505	2.31017e-07	5.91608e-06	up	92170	GTP|GTPBP7	HGNC:HGNC:32159|Ensembl:ENSG00000148824|HPRD:11602|Vega:OTTHUMG00000166564	mitochondrial ribosome-associated GTPase 1		GO:0005743(mitochondrial inner membrane)//GO:0005759(mitochondrial matrix)//GO:0005761(mitochondrial ribosome)	GO:0003924(GTPase activity)//GO:0005525(GTP binding)	GO:0070129(regulation of mitochondrial translation)//GO:0042254(ribosome biogenesis)//GO:0044065(regulation of respiratory system process)	ENSG00000148824	-3.00672	0.296249	0.29319	1	down	4	50	-1.8809	1.12583	MTG1	protein_coding	92170	GTP|GTPBP7	HGNC:HGNC:32159|Ensembl:ENSG00000148824|HPRD:11602|Vega:OTTHUMG00000166564	mitochondrial ribosome-associated GTPase 1		GO:0005743(mitochondrial inner membrane)//GO:0005759(mitochondrial matrix)//GO:0005761(mitochondrial ribosome)	GO:0003924(GTPase activity)//GO:0005525(GTP binding)	GO:0070129(regulation of mitochondrial translation)//GO:0042254(ribosome biogenesis)//GO:0044065(regulation of respiratory system process)
chr15	40106621	40106645	diffreps_peak_998498	14.5232	24	ENST00000561360	BMF	450.3	2.9976e-15	4.37173e-13	up	90427	-	MIM:606266|HGNC:HGNC:24132|Ensembl:ENSG00000104081|HPRD:05881|Vega:OTTHUMG00000129875	Bcl2 modifying factor	hsa05206(MicroRNAs in cancer)	GO:0005886(plasma membrane)//GO:0001669(acrosomal vesicle)//GO:0016459(myosin complex)//GO:0005741(mitochondrial outer membrane)//GO:0005829(cytosol)	GO:0005515(protein binding)	GO:2001234(negative regulation of apoptotic signaling pathway)//GO:1900740(positive regulation of protein insertion into mitochondrial membrane involved in apoptotic signaling pathway)//GO:0032464(positive regulation of protein homooligomerization)//GO:0012501(programmed cell death)//GO:0097193(intrinsic apoptotic signaling pathway)//GO:0043276(anoikis)//GO:2001244(positive regulation of intrinsi…	ENSG00000104081	5.86165	1.37366	0.0522949	1	up	109		2.3498	-3.51185	BMF	protein_coding	90427	-	MIM:606266|HGNC:HGNC:24132|Ensembl:ENSG00000104081|HPRD:05881|Vega:OTTHUMG00000129875	Bcl2 modifying factor	hsa05206(MicroRNAs in cancer)	GO:0005886(plasma membrane)//GO:0001669(acrosomal vesicle)//GO:0016459(myosin complex)//GO:0005741(mitochondrial outer membrane)//GO:0005829(cytosol)	GO:0005515(protein binding)	GO:2001234(negative regulation of apoptotic signaling pathway)//GO:1900740(positive regulation of protein insertion into mitochondrial membrane involved in apoptotic signaling pathway)//GO:0032464(positive regulation of protein homooligomerization)//GO:0012501(programmed cell death)//GO:0097193(intrinsic apoptotic signaling pathway)//GO:0043276(anoikis)//GO:2001244(positive regulation of intrinsi…
chr7	42909221	42909500	diffreps_peak_2809640	6.41534	279	ENST00000350427	C7orf25	186.9	3.84291e-07	9.3895e-06	up	79020	-	HGNC:HGNC:21703|Ensembl:ENSG00000136197|HPRD:09861|Vega:OTTHUMG00000128869	chromosome 7 open reading frame 25			GO:0005515(protein binding)		ENSG00000136197	-5.39561	0.918636	0.0654534	1	down		86	-3.51185	1.88377	C7orf25	protein_coding	79020	-	HGNC:HGNC:21703|Ensembl:ENSG00000136197|HPRD:09861|Vega:OTTHUMG00000128869	chromosome 7 open reading frame 25			GO:0005515(protein binding)
chr19	52025730	52025961	diffreps_peak_1540373	6.42049	231	ENST00000270649	ZNF614	8.21914	3.79764e-07	9.3895e-06	up	80110	-	HGNC:HGNC:24722|Ensembl:ENSG00000142556|HPRD:15874|Vega:OTTHUMG00000182551	zinc finger protein 614		GO:0005622(intracellular)//GO:0005575(cellular_component)//GO:0005634(nucleus)	GO:0003676(nucleic acid binding)//GO:0046872(metal ion binding)//GO:0005515(protein binding)//GO:0003674(molecular_function)//GO:0003677(DNA binding)	GO:0006351(transcription, DNA-templated)//GO:0006355(regulation of transcription, DNA-templated)//GO:0008150(biological_process)	ENSG00000142556	1.65549	4.53718	0.578917	1	up	765	265	5.1395	3.48401	ZNF614	protein_coding	80110	-	HGNC:HGNC:24722|Ensembl:ENSG00000142556|HPRD:15874|Vega:OTTHUMG00000182551	zinc finger protein 614		GO:0005622(intracellular)//GO:0005575(cellular_component)//GO:0005634(nucleus)	GO:0003676(nucleic acid binding)//GO:0046872(metal ion binding)//GO:0005515(protein binding)//GO:0003674(molecular_function)//GO:0003677(DNA binding)	GO:0006351(transcription, DNA-templated)//GO:0006355(regulation of transcription, DNA-templated)//GO:0008150(biological_process)
chr4	2944072	2944220	diffreps_peak_2222810	11.4421	148	ENST00000314262	NOP14	2.55633	3.61355e-12	2.95515e-10	up	8602	C4orf9|NOL14|RES4-25|RES425|UTP2	MIM:611526|HGNC:HGNC:16821|Ensembl:ENSG00000087269|HPRD:12827|Vega:OTTHUMG00000159911	NOP14 nucleolar protein		GO:0016020(membrane)//GO:0030686(90S preribosome)//GO:0005739(mitochondrion)//GO:0030692(Noc4p-Nop14p complex)//GO:0005730(nucleolus)//GO:0032040(small-subunit processome)//GO:0005634(nucleus)	GO:0044822(poly(A) RNA binding)//GO:0019899(enzyme binding)//GO:0030515(snoRNA binding)	GO:0000472(endonucleolytic cleavage to generate mature 5'-end of SSU-rRNA from (SSU-rRNA, 5.8S rRNA, LSU-rRNA))//GO:0042274(ribosomal small subunit biogenesis)//GO:0000462(maturation of SSU-rRNA from tricistronic rRNA transcript (SSU-rRNA, 5.8S rRNA, LSU-rRNA))//GO:0000447(endonucleolytic cleavage in ITS1 to separate SSU-rRNA from 5.8S rRNA and LSU-rRNA from tricistronic rRNA transcript (SSU-rRNA…	ENSG00000087269	1.24561	5.79462	0.673553	1	up	1697	784	6.28698	5.04137	NOP14	protein_coding	8602	C4orf9|NOL14|RES4-25|RES425|UTP2	MIM:611526|HGNC:HGNC:16821|Ensembl:ENSG00000087269|HPRD:12827|Vega:OTTHUMG00000159911	NOP14 nucleolar protein		GO:0016020(membrane)//GO:0030686(90S preribosome)//GO:0005739(mitochondrion)//GO:0030692(Noc4p-Nop14p complex)//GO:0005730(nucleolus)//GO:0032040(small-subunit processome)//GO:0005634(nucleus)	GO:0044822(poly(A) RNA binding)//GO:0019899(enzyme binding)//GO:0030515(snoRNA binding)	GO:0000472(endonucleolytic cleavage to generate mature 5'-end of SSU-rRNA from (SSU-rRNA, 5.8S rRNA, LSU-rRNA))//GO:0042274(ribosomal small subunit biogenesis)//GO:0000462(maturation of SSU-rRNA from tricistronic rRNA transcript (SSU-rRNA, 5.8S rRNA, LSU-rRNA))//GO:0000447(endonucleolytic cleavage in ITS1 to separate SSU-rRNA from 5.8S rRNA and LSU-rRNA from tricistronic rRNA transcript (SSU-rRNA…
chr17	78901784	78901926	diffreps_peak_1347866	12.2692	142	ENST00000322630	CEP295NL	4.59441	5.38014e-13	5.3294e-11	up	100653515	DDC8|KIAA1731NL	HGNC:HGNC:44659|Ensembl:ENSG00000178404|Vega:OTTHUMG00000177628	CEP295 N-terminal like		GO:0031514(motile cilium)	GO:0008191(metalloendopeptidase inhibitor activity)	GO:0010951(negative regulation of endopeptidase activity)	ENSG00000178404	2.1566	1.46142	0.466501	1	up	96	22	2.16994	0.0133387	CEP295NL	protein_coding	100653515	DDC8|KIAA1731NL	HGNC:HGNC:44659|Ensembl:ENSG00000178404|Vega:OTTHUMG00000177628	CEP295 N-terminal like		GO:0031514(motile cilium)	GO:0008191(metalloendopeptidase inhibitor activity)	GO:0010951(negative regulation of endopeptidase activity)
chr17	36950213	36950405	diffreps_peak_1280281	20	192	ENST00000619387	AATF	13.3047	0	0	up	26574	BFR2|CHE-1|CHE1|DED	MIM:608463|HGNC:HGNC:19235|Ensembl:ENSG00000275700|HPRD:12236|Vega:OTTHUMG00000188458	apoptosis antagonizing transcription factor		GO:0005794(Golgi apparatus)//GO:0005813(centrosome)//GO:0005737(cytoplasm)//GO:0005730(nucleolus)//GO:0005634(nucleus)//GO:0005925(focal adhesion)	GO:0043522(leucine zipper domain binding)//GO:0044822(poly(A) RNA binding)//GO:0005515(protein binding)//GO:0048156(tau protein binding)//GO:0003700(transcription factor activity, sequence-specific DNA binding)	GO:0043066(negative regulation of apoptotic process)//GO:0006974(cellular response to DNA damage stimulus)//GO:0043065(positive regulation of apoptotic process)//GO:0007346(regulation of mitotic cell cycle)//GO:0007155(cell adhesion)//GO:0097190(apoptotic signaling pathway)//GO:0032929(negative regulation of superoxide anion generation)//GO:0042985(negative regulation of amyloid precursor protein…	ENSG00000275700	1.63095	-2.48215	0.477685	1	up	4		-1.8809	-3.51185	AATF	protein_coding	26574	BFR2|CHE-1|CHE1|DED	MIM:608463|HGNC:HGNC:19235|Ensembl:ENSG00000275700|HPRD:12236|Vega:OTTHUMG00000188458	apoptosis antagonizing transcription factor		GO:0005794(Golgi apparatus)//GO:0005813(centrosome)//GO:0005737(cytoplasm)//GO:0005730(nucleolus)//GO:0005634(nucleus)//GO:0005925(focal adhesion)	GO:0043522(leucine zipper domain binding)//GO:0044822(poly(A) RNA binding)//GO:0005515(protein binding)//GO:0048156(tau protein binding)//GO:0003700(transcription factor activity, sequence-specific DNA binding)	GO:0043066(negative regulation of apoptotic process)//GO:0006974(cellular response to DNA damage stimulus)//GO:0043065(positive regulation of apoptotic process)//GO:0007346(regulation of mitotic cell cycle)//GO:0007155(cell adhesion)//GO:0097190(apoptotic signaling pathway)//GO:0032929(negative regulation of superoxide anion generation)//GO:0042985(negative regulation of amyloid precursor protein…
chr9	135564243	135564354	diffreps_peak_3243371	12.8304	111	ENST00000277508	PAEP	7.13902	1.47771e-13	1.61436e-11	up	5047	GD|GdA|GdF|GdS|PAEG|PEP|PP14	MIM:173310|HGNC:HGNC:8573|Ensembl:ENSG00000122133|HPRD:01411|Vega:OTTHUMG00000020914	progestagen-associated endometrial protein		GO:0005576(extracellular region)	GO:0005515(protein binding)//GO:0036094(small molecule binding)	GO:2000667(positive regulation of interleukin-13 secretion)//GO:0007275(multicellular organism development)//GO:2000778(positive regulation of interleukin-6 secretion)//GO:0032725(positive regulation of granulocyte macrophage colony-stimulating factor production)//GO:0006810(transport)//GO:0006915(apoptotic process)	ENSG00000122133	-3.74678	-0.6588	0.146204	1	down		26	-3.51185	0.234938	PAEP	protein_coding	5047	GD|GdA|GdF|GdS|PAEG|PEP|PP14	MIM:173310|HGNC:HGNC:8573|Ensembl:ENSG00000122133|HPRD:01411|Vega:OTTHUMG00000020914	progestagen-associated endometrial protein		GO:0005576(extracellular region)	GO:0005515(protein binding)//GO:0036094(small molecule binding)	GO:2000667(positive regulation of interleukin-13 secretion)//GO:0007275(multicellular organism development)//GO:2000778(positive regulation of interleukin-6 secretion)//GO:0032725(positive regulation of granulocyte macrophage colony-stimulating factor production)//GO:0006810(transport)//GO:0006915(apoptotic process)
chr14	70329173	70329236	diffreps_peak_919511	7.84517	63	ENST00000389912	COX16	12.7537	1.42832e-08	5.00355e-07	up	51241	C14orf112|HSPC203	HGNC:HGNC:20213|Ensembl:ENSG00000133983|HPRD:16591|Vega:OTTHUMG00000171238	COX16 cytochrome c oxidase assembly homolog		GO:0016021(integral component of membrane)//GO:0005575(cellular_component)//GO:0031966(mitochondrial membrane)	GO:0003674(molecular_function)	GO:0008150(biological_process)	ENSG00000133983	-4.80099	1.70394	0.124226	1	down	3	148	-2.14847	2.65253	COX16	protein_coding	51241	C14orf112|HSPC203	HGNC:HGNC:20213|Ensembl:ENSG00000133983|HPRD:16591|Vega:OTTHUMG00000171238	COX16 cytochrome c oxidase assembly homolog		GO:0016021(integral component of membrane)//GO:0005575(cellular_component)//GO:0031966(mitochondrial membrane)	GO:0003674(molecular_function)	GO:0008150(biological_process)
chr3	10320508	10320520	diffreps_peak_2016883	11.5139	12	ENST00000397117	SEC13	7.21444	3.06266e-12	2.60339e-10	up	6396	D3S1231E|SEC13L1|SEC13R|npp-20	MIM:600152|HGNC:HGNC:10697|Ensembl:ENSG00000157020|HPRD:02538|Vega:OTTHUMG00000128671	SEC13 homolog, nuclear pore and COPII coat complex component	hsa03013(RNA transport)//hsa04141(Protein processing in endoplasmic reticulum)	GO:0070062(extracellular exosome)//GO:0005635(nuclear envelope)//GO:0031080(nuclear pore outer ring)//GO:0005789(endoplasmic reticulum membrane)//GO:0012507(ER to Golgi transport vesicle membrane)//GO:0005829(cytosol)//GO:0043231(intracellular membrane-bounded organelle)//GO:0000776(kinetochore)//GO:0000139(Golgi membrane)//GO:0005654(nucleoplasm)//GO:0061700(GATOR2 complex)	GO:0005515(protein binding)	GO:0061024(membrane organization)//GO:0044267(cellular protein metabolic process)//GO:0002474(antigen processing and presentation of peptide antigen via MHC class I)//GO:0051028(mRNA transport)//GO:0007264(small GTPase mediated signal transduction)//GO:0048208(COPII vesicle coating)//GO:0000278(mitotic cell cycle)//GO:0006886(intracellular protein transport)//GO:0043687(post-translational protein…	ENSG00000157020	-1.00465	6.37698	0.73332	1	down	1201	2646	5.7889	6.79355	SEC13	protein_coding	6396	D3S1231E|SEC13L1|SEC13R|npp-20	MIM:600152|HGNC:HGNC:10697|Ensembl:ENSG00000157020|HPRD:02538|Vega:OTTHUMG00000128671	SEC13 homolog, nuclear pore and COPII coat complex component	hsa03013(RNA transport)//hsa04141(Protein processing in endoplasmic reticulum)	GO:0070062(extracellular exosome)//GO:0005635(nuclear envelope)//GO:0031080(nuclear pore outer ring)//GO:0005789(endoplasmic reticulum membrane)//GO:0012507(ER to Golgi transport vesicle membrane)//GO:0005829(cytosol)//GO:0043231(intracellular membrane-bounded organelle)//GO:0000776(kinetochore)//GO:0000139(Golgi membrane)//GO:0005654(nucleoplasm)//GO:0061700(GATOR2 complex)	GO:0005515(protein binding)	GO:0061024(membrane organization)//GO:0044267(cellular protein metabolic process)//GO:0002474(antigen processing and presentation of peptide antigen via MHC class I)//GO:0051028(mRNA transport)//GO:0007264(small GTPase mediated signal transduction)//GO:0048208(COPII vesicle coating)//GO:0000278(mitotic cell cycle)//GO:0006886(intracellular protein transport)//GO:0043687(post-translational protein…
chr7	74832632	74832943	diffreps_peak_2849774	20	311	ENST00000614386	GTF2IRD2	6.89269	0	0	up	84163	FP630|GTF2IRD2 alpha|GTF2IRD2A	MIM:608899|HGNC:HGNC:30775|Ensembl:ENSG00000196275|HPRD:16402|Vega:OTTHUMG00000181527	GTF2I repeat domain containing 2		GO:0005634(nucleus)	GO:0003676(nucleic acid binding)//GO:0005515(protein binding)//GO:0003677(DNA binding)	GO:0006351(transcription, DNA-templated)//GO:0006355(regulation of transcription, DNA-templated)	ENSG00000196275	-4.1083	-0.320084	0.123845	1	down		34	-3.51185	0.596451	GTF2IRD2	protein_coding	84163	FP630|GTF2IRD2 alpha|GTF2IRD2A	MIM:608899|HGNC:HGNC:30775|Ensembl:ENSG00000196275|HPRD:16402|Vega:OTTHUMG00000181527	GTF2I repeat domain containing 2		GO:0005634(nucleus)	GO:0003676(nucleic acid binding)//GO:0005515(protein binding)//GO:0003677(DNA binding)	GO:0006351(transcription, DNA-templated)//GO:0006355(regulation of transcription, DNA-templated)
chr5	132394201	132395300	diffreps_peak_2499552	9.59995	1099	ENST00000245407	SLC22A5	6.36652	2.51215e-10	1.40897e-08	up	6584	CDSP|OCTN2	MIM:603377|HGNC:HGNC:10969|Ensembl:ENSG00000197375|HPRD:04539|Vega:OTTHUMG00000059634	solute carrier family 22 (organic cation/carnitine transporter), member 5	hsa05231(Choline metabolism in cancer)	GO:0016021(integral component of membrane)//GO:0005887(integral component of plasma membrane)//GO:0005886(plasma membrane)//GO:0070062(extracellular exosome)//GO:0031526(brush border membrane)//GO:0016324(apical plasma membrane)	GO:0022857(transmembrane transporter activity)//GO:0005524(ATP binding)//GO:0015238(drug transmembrane transporter activity)//GO:0015651(quaternary ammonium group transmembrane transporter activity)//GO:0015226(carnitine transmembrane transporter activity)//GO:0030165(PDZ domain binding)//GO:0015491(cation:cation antiporter activity)//GO:0005515(protein binding)//GO:0015293(symporter activity)	GO:1902603(carnitine transmembrane transport)//GO:0006855(drug transmembrane transport)//GO:0009437(carnitine metabolic process)//GO:0060731(positive regulation of intestinal epithelial structure maintenance)//GO:0052106(quorum sensing involved in interaction with host)//GO:0015879(carnitine transport)//GO:0015697(quaternary ammonium group transport)//GO:0006814(sodium ion transport)//GO:0055085(…	ENSG00000197375	1.05567	4.75967	0.720256	1	up	794	418	5.19305	4.13738	SLC22A5	protein_coding	6584	CDSP|OCTN2	MIM:603377|HGNC:HGNC:10969|Ensembl:ENSG00000197375|HPRD:04539|Vega:OTTHUMG00000059634	solute carrier family 22 (organic cation/carnitine transporter), member 5	hsa05231(Choline metabolism in cancer)	GO:0016021(integral component of membrane)//GO:0005887(integral component of plasma membrane)//GO:0005886(plasma membrane)//GO:0070062(extracellular exosome)//GO:0031526(brush border membrane)//GO:0016324(apical plasma membrane)	GO:0022857(transmembrane transporter activity)//GO:0005524(ATP binding)//GO:0015238(drug transmembrane transporter activity)//GO:0015651(quaternary ammonium group transmembrane transporter activity)//GO:0015226(carnitine transmembrane transporter activity)//GO:0030165(PDZ domain binding)//GO:0015491(cation:cation antiporter activity)//GO:0005515(protein binding)//GO:0015293(symporter activity)	GO:1902603(carnitine transmembrane transport)//GO:0006855(drug transmembrane transport)//GO:0009437(carnitine metabolic process)//GO:0060731(positive regulation of intestinal epithelial structure maintenance)//GO:0052106(quorum sensing involved in interaction with host)//GO:0015879(carnitine transport)//GO:0015697(quaternary ammonium group transport)//GO:0006814(sodium ion transport)//GO:0055085(…
chr10	6163832	6164011	diffreps_peak_307754	14.1764	179	ENST00000639949	PFKFB3	3.79176	6.66134e-15	9.11485e-13	up	5209	IPFK2|PFK2|iPFK-2	MIM:605319|HGNC:HGNC:8874|Ensembl:ENSG00000170525|HPRD:05612|Vega:OTTHUMG00000017621	6-phosphofructo-2-kinase/fructose-2,6-biphosphatase 3	hsa00051(Fructose and mannose metabolism)//hsa04066(HIF-1 signaling pathway)//hsa04152(AMPK signaling pathway)	GO:0005654(nucleoplasm)//GO:0005829(cytosol)	GO:0003873(6-phosphofructo-2-kinase activity)//GO:0005524(ATP binding)//GO:0004331(fructose-2,6-bisphosphate 2-phosphatase activity)//GO:0003824(catalytic activity)	GO:0046835(carbohydrate phosphorylation)//GO:0007420(brain development)//GO:0006003(fructose 2,6-bisphosphate metabolic process)//GO:0016311(dephosphorylation)//GO:0006006(glucose metabolic process)//GO:0005975(carbohydrate metabolic process)//GO:0044281(small molecule metabolic process)//GO:0006000(fructose metabolic process)//GO:0061621(canonical glycolysis)	ENSG00000170525	-1.43959	5.09611	0.627924	1	down	399	1191	4.20372	5.64331	PFKFB3	protein_coding	5209	IPFK2|PFK2|iPFK-2	MIM:605319|HGNC:HGNC:8874|Ensembl:ENSG00000170525|HPRD:05612|Vega:OTTHUMG00000017621	6-phosphofructo-2-kinase/fructose-2,6-biphosphatase 3	hsa00051(Fructose and mannose metabolism)//hsa04066(HIF-1 signaling pathway)//hsa04152(AMPK signaling pathway)	GO:0005654(nucleoplasm)//GO:0005829(cytosol)	GO:0003873(6-phosphofructo-2-kinase activity)//GO:0005524(ATP binding)//GO:0004331(fructose-2,6-bisphosphate 2-phosphatase activity)//GO:0003824(catalytic activity)	GO:0046835(carbohydrate phosphorylation)//GO:0007420(brain development)//GO:0006003(fructose 2,6-bisphosphate metabolic process)//GO:0016311(dephosphorylation)//GO:0006006(glucose metabolic process)//GO:0005975(carbohydrate metabolic process)//GO:0044281(small molecule metabolic process)//GO:0006000(fructose metabolic process)//GO:0061621(canonical glycolysis)
chr6	13614141	13614720	diffreps_peak_2583760	9.81969	579	ENST00000397350	SIRT5	26.2662	1.51463e-10	8.75952e-09	up	23408	SIR2L5	MIM:604483|HGNC:HGNC:14933|Ensembl:ENSG00000124523|HPRD:06838|Vega:OTTHUMG00000014278	sirtuin 5		GO:0005743(mitochondrial inner membrane)//GO:0005758(mitochondrial intermembrane space)//GO:0005759(mitochondrial matrix)//GO:0005829(cytosol)//GO:0005739(mitochondrion)//GO:0005634(nucleus)	GO:0070403(NAD+ binding)//GO:0061697(protein-glutaryllysine deglutarylase activity)//GO:0008270(zinc ion binding)//GO:0036054(protein-malonyllysine demalonylase activity)//GO:0036055(protein-succinyllysine desuccinylase activity)//GO:0003950(NAD+ ADP-ribosyltransferase activity)	GO:0006476(protein deacetylation)//GO:0010566(regulation of ketone biosynthetic process)//GO:2000378(negative regulation of reactive oxygen species metabolic process)//GO:0010667(negative regulation of cardiac muscle cell apoptotic process)//GO:0006471(protein ADP-ribosylation)//GO:0036047(peptidyl-lysine demalonylation)//GO:0036046(protein demalonylation)//GO:0031667(response to nutrient levels)…	ENSG00000124523	1.44099	4.38812	0.627241	1	up	664	267	4.93577	3.49478	SIRT5	protein_coding	23408	SIR2L5	MIM:604483|HGNC:HGNC:14933|Ensembl:ENSG00000124523|HPRD:06838|Vega:OTTHUMG00000014278	sirtuin 5		GO:0005743(mitochondrial inner membrane)//GO:0005758(mitochondrial intermembrane space)//GO:0005759(mitochondrial matrix)//GO:0005829(cytosol)//GO:0005739(mitochondrion)//GO:0005634(nucleus)	GO:0070403(NAD+ binding)//GO:0061697(protein-glutaryllysine deglutarylase activity)//GO:0008270(zinc ion binding)//GO:0036054(protein-malonyllysine demalonylase activity)//GO:0036055(protein-succinyllysine desuccinylase activity)//GO:0003950(NAD+ ADP-ribosyltransferase activity)	GO:0006476(protein deacetylation)//GO:0010566(regulation of ketone biosynthetic process)//GO:2000378(negative regulation of reactive oxygen species metabolic process)//GO:0010667(negative regulation of cardiac muscle cell apoptotic process)//GO:0006471(protein ADP-ribosylation)//GO:0036047(peptidyl-lysine demalonylation)//GO:0036046(protein demalonylation)//GO:0031667(response to nutrient levels)…
chr2	161204674	161204680	diffreps_peak_1733991	6.65681	6	ENST00000259075	TANK	194.6	2.2039e-07	5.64796e-06	up	10010	I-TRAF|ITRAF|TRAF2	MIM:603893|HGNC:HGNC:11562|Ensembl:ENSG00000136560|HPRD:04870|Vega:OTTHUMG00000132037	TRAF family member associated NFKB activator	hsa04622(RIG-I-like receptor signaling pathway)	GO:0005737(cytoplasm)//GO:0005829(cytosol)	GO:0046872(metal ion binding)//GO:0005515(protein binding)//GO:0031625(ubiquitin protein ligase binding)	GO:0007249(I-kappaB kinase/NF-kappaB signaling)//GO:0034138(toll-like receptor 3 signaling pathway)//GO:0045087(innate immune response)//GO:0035666(TRIF-dependent toll-like receptor signaling pathway)//GO:0034142(toll-like receptor 4 signaling pathway)//GO:0002756(MyD88-independent toll-like receptor signaling pathway)//GO:0002224(toll-like receptor signaling pathway)//GO:0007165(signal transduct…	ENSG00000136560	1.09678	5.7788	0.710192	1	up	1626	833	6.22539	5.12861	TANK	protein_coding	10010	I-TRAF|ITRAF|TRAF2	MIM:603893|HGNC:HGNC:11562|Ensembl:ENSG00000136560|HPRD:04870|Vega:OTTHUMG00000132037	TRAF family member associated NFKB activator	hsa04622(RIG-I-like receptor signaling pathway)	GO:0005737(cytoplasm)//GO:0005829(cytosol)	GO:0046872(metal ion binding)//GO:0005515(protein binding)//GO:0031625(ubiquitin protein ligase binding)	GO:0007249(I-kappaB kinase/NF-kappaB signaling)//GO:0034138(toll-like receptor 3 signaling pathway)//GO:0045087(innate immune response)//GO:0035666(TRIF-dependent toll-like receptor signaling pathway)//GO:0034142(toll-like receptor 4 signaling pathway)//GO:0002756(MyD88-independent toll-like receptor signaling pathway)//GO:0002224(toll-like receptor signaling pathway)//GO:0007165(signal transduct…
chr19	43496017	43496760	diffreps_peak_1523239	20	743	ENST00000599242	PHLDB3	8.84756	0	0	up	653583	-	HGNC:HGNC:30499|Ensembl:ENSG00000176531|Vega:OTTHUMG00000150693	pleckstrin homology like domain family B member 3			GO:0019899(enzyme binding)		ENSG00000176531	-1.03395	3.19675	0.72509	1	down	129	292	2.58899	3.62294	PHLDB3	protein_coding	653583	-	HGNC:HGNC:30499|Ensembl:ENSG00000176531|Vega:OTTHUMG00000150693	pleckstrin homology like domain family B member 3			GO:0019899(enzyme binding)
chr8	17301650	17301740	diffreps_peak_2968929	6.42049	90	ENST00000521857	MTMR7	8.21914	3.79764e-07	9.3895e-06	up	9108	-	MIM:603562|HGNC:HGNC:7454|Ensembl:ENSG00000003987|HPRD:16027|Vega:OTTHUMG00000163771	myotubularin related protein 7	hsa00562(Inositol phosphate metabolism)//	GO:0016020(membrane)//GO:0005829(cytosol)	GO:0005515(protein binding)//GO:0052866(phosphatidylinositol phosphate phosphatase activity)//GO:0004725(protein tyrosine phosphatase activity)	GO:0006644(phospholipid metabolic process)//GO:0044281(small molecule metabolic process)//GO:0046856(phosphatidylinositol dephosphorylation)//GO:0006661(phosphatidylinositol biosynthetic process)//GO:0046855(inositol phosphate dephosphorylation)//GO:0006470(protein dephosphorylation)//GO:0035335(peptidyl-tyrosine dephosphorylation)	ENSG00000003987	5.57476	1.09198	0.0600777	1	up	89		2.06292	-3.51185	MTMR7	protein_coding	9108	-	MIM:603562|HGNC:HGNC:7454|Ensembl:ENSG00000003987|HPRD:16027|Vega:OTTHUMG00000163771	myotubularin related protein 7	hsa00562(Inositol phosphate metabolism)//	GO:0016020(membrane)//GO:0005829(cytosol)	GO:0005515(protein binding)//GO:0052866(phosphatidylinositol phosphate phosphatase activity)//GO:0004725(protein tyrosine phosphatase activity)	GO:0006644(phospholipid metabolic process)//GO:0044281(small molecule metabolic process)//GO:0046856(phosphatidylinositol dephosphorylation)//GO:0006661(phosphatidylinositol biosynthetic process)//GO:0046855(inositol phosphate dephosphorylation)//GO:0006470(protein dephosphorylation)//GO:0035335(peptidyl-tyrosine dephosphorylation)
chr21	43985881	43986420	diffreps_peak_1926333	7.44016	539	ENST00000291572	AGPAT3	9.19647	3.62942e-08	1.16825e-06	up	56894	LPAAT-GAMMA1|LPAAT3	MIM:614794|HGNC:HGNC:326|Ensembl:ENSG00000160216|HPRD:10637|Vega:OTTHUMG00000086892	1-acylglycerol-3-phosphate O-acyltransferase 3	hsa00561(Glycerolipid metabolism)//hsa00564(Glycerophospholipid metabolism)//	GO:0016021(integral component of membrane)//GO:0005635(nuclear envelope)//GO:0016020(membrane)//GO:0005789(endoplasmic reticulum membrane)//GO:0005886(plasma membrane)//GO:0005783(endoplasmic reticulum)	GO:0016746(transferase activity, transferring acyl groups)//GO:0003841(1-acylglycerol-3-phosphate O-acyltransferase activity)	GO:0044255(cellular lipid metabolic process)//GO:0006644(phospholipid metabolic process)//GO:0008152(metabolic process)//GO:0008654(phospholipid biosynthetic process)//GO:0016024(CDP-diacylglycerol biosynthetic process)//GO:0006654(phosphatidic acid biosynthetic process)//GO:0019432(triglyceride biosynthetic process)//GO:0046474(glycerophospholipid biosynthetic process)//GO:0044281(small molecule…	ENSG00000160216	-3.11872	3.44464	0.313299	1	down	47	464	1.16857	4.28729	AGPAT3	protein_coding	56894	LPAAT-GAMMA1|LPAAT3	MIM:614794|HGNC:HGNC:326|Ensembl:ENSG00000160216|HPRD:10637|Vega:OTTHUMG00000086892	1-acylglycerol-3-phosphate O-acyltransferase 3	hsa00561(Glycerolipid metabolism)//hsa00564(Glycerophospholipid metabolism)//	GO:0016021(integral component of membrane)//GO:0005635(nuclear envelope)//GO:0016020(membrane)//GO:0005789(endoplasmic reticulum membrane)//GO:0005886(plasma membrane)//GO:0005783(endoplasmic reticulum)	GO:0016746(transferase activity, transferring acyl groups)//GO:0003841(1-acylglycerol-3-phosphate O-acyltransferase activity)	GO:0044255(cellular lipid metabolic process)//GO:0006644(phospholipid metabolic process)//GO:0008152(metabolic process)//GO:0008654(phospholipid biosynthetic process)//GO:0016024(CDP-diacylglycerol biosynthetic process)//GO:0006654(phosphatidic acid biosynthetic process)//GO:0019432(triglyceride biosynthetic process)//GO:0046474(glycerophospholipid biosynthetic process)//GO:0044281(small molecule…
chr20	35497718	35498067	diffreps_peak_1839892	20	349	ENST00000397527	CEP250	2.28721	0	0	up	11190	C-NAP1|CEP2|CNAP1	MIM:609689|HGNC:HGNC:1859|HPRD:09877	centrosomal protein 250kDa		GO:0005929(cilium)//GO:0048471(perinuclear region of cytoplasm)//GO:0005815(microtubule organizing center)//GO:0043234(protein complex)//GO:0031616(spindle pole centrosome)//GO:0005813(centrosome)//GO:0005814(centriole)//GO:0070062(extracellular exosome)//GO:0005829(cytosol)	GO:0019901(protein kinase binding)//GO:0005515(protein binding)//GO:0019904(protein domain specific binding)//GO:0008022(protein C-terminus binding)	GO:0033365(protein localization to organelle)//GO:0030997(regulation of centriole-centriole cohesion)//GO:0008104(protein localization)//GO:0000278(mitotic cell cycle)//GO:0010457(centriole-centriole cohesion)//GO:0035058(nonmotile primary cilium assembly)//GO:0006996(organelle organization)//GO:0000086(G2/M transition of mitotic cell cycle)	ENSG00000126001	1.05355	6.89082	0.721068	1	up	3483	1840	7.3235	6.26995	CEP250	protein_coding	11190	C-NAP1|CEP2|CNAP1	MIM:609689|HGNC:HGNC:1859|HPRD:09877	centrosomal protein 250kDa		GO:0005929(cilium)//GO:0048471(perinuclear region of cytoplasm)//GO:0005815(microtubule organizing center)//GO:0043234(protein complex)//GO:0031616(spindle pole centrosome)//GO:0005813(centrosome)//GO:0005814(centriole)//GO:0070062(extracellular exosome)//GO:0005829(cytosol)	GO:0019901(protein kinase binding)//GO:0005515(protein binding)//GO:0019904(protein domain specific binding)//GO:0008022(protein C-terminus binding)	GO:0033365(protein localization to organelle)//GO:0030997(regulation of centriole-centriole cohesion)//GO:0008104(protein localization)//GO:0000278(mitotic cell cycle)//GO:0010457(centriole-centriole cohesion)//GO:0035058(nonmotile primary cilium assembly)//GO:0006996(organelle organization)//GO:0000086(G2/M transition of mitotic cell cycle)
chr11	66474061	66474651	diffreps_peak_542663	8.81845	590	ENST00000524466	PELI3	264.4	1.51897e-09	7.01855e-08	up	246330	-	MIM:609827|HGNC:HGNC:30010|Ensembl:ENSG00000174516|HPRD:17535|Vega:OTTHUMG00000167109	pellino E3 ubiquitin protein ligase family member 3		GO:0005829(cytosol)	GO:0016874(ligase activity)//GO:0005515(protein binding)	GO:0010804(negative regulation of tumor necrosis factor-mediated signaling pathway)//GO:2001237(negative regulation of extrinsic apoptotic signaling pathway)//GO:0008063(Toll signaling pathway)//GO:0016567(protein ubiquitination)	ENSG00000174516	1.46942	2.84617	0.619685	1	up	228	89	3.4015	1.93208	PELI3	protein_coding	246330	-	MIM:609827|HGNC:HGNC:30010|Ensembl:ENSG00000174516|HPRD:17535|Vega:OTTHUMG00000167109	pellino E3 ubiquitin protein ligase family member 3		GO:0005829(cytosol)	GO:0016874(ligase activity)//GO:0005515(protein binding)	GO:0010804(negative regulation of tumor necrosis factor-mediated signaling pathway)//GO:2001237(negative regulation of extrinsic apoptotic signaling pathway)//GO:0008063(Toll signaling pathway)//GO:0016567(protein ubiquitination)
chr8	96784901	96785330	diffreps_peak_3047061	7.85996	429	ENST00000220763	CPQ	233.4	1.38052e-08	4.84799e-07	up	10404	LDP|PGCP	HGNC:HGNC:16910|Ensembl:ENSG00000104324|HPRD:07140|Vega:OTTHUMG00000164690	carboxypeptidase Q		GO:0005764(lysosome)//GO:0070062(extracellular exosome)//GO:0005794(Golgi apparatus)//GO:0005783(endoplasmic reticulum)//GO:0005615(extracellular space)//GO:0005737(cytoplasm)	GO:0070573(metallodipeptidase activity)//GO:0004180(carboxypeptidase activity)//GO:0046872(metal ion binding)//GO:0042803(protein homodimerization activity)	GO:0006508(proteolysis)//GO:0043171(peptide catabolic process)//GO:0042246(tissue regeneration)//GO:0006590(thyroid hormone generation)	ENSG00000104324	-5.53595	1.05578	0.0609737	1	down		95	-3.51185	2.02411	CPQ	protein_coding	10404	LDP|PGCP	HGNC:HGNC:16910|Ensembl:ENSG00000104324|HPRD:07140|Vega:OTTHUMG00000164690	carboxypeptidase Q		GO:0005764(lysosome)//GO:0070062(extracellular exosome)//GO:0005794(Golgi apparatus)//GO:0005783(endoplasmic reticulum)//GO:0005615(extracellular space)//GO:0005737(cytoplasm)	GO:0070573(metallodipeptidase activity)//GO:0004180(carboxypeptidase activity)//GO:0046872(metal ion binding)//GO:0042803(protein homodimerization activity)	GO:0006508(proteolysis)//GO:0043171(peptide catabolic process)//GO:0042246(tissue regeneration)//GO:0006590(thyroid hormone generation)
chr9	133120971	133121000	diffreps_peak_3236809	6.68689	29	ENST00000372047	RALGDS	3.78255	2.05643e-07	5.55777e-06	up	5900	RGDS|RGF|RalGEF	MIM:601619|HGNC:HGNC:9842|Ensembl:ENSG00000160271|HPRD:03371|Vega:OTTHUMG00000020858	ral guanine nucleotide dissociation stimulator	hsa04014(Ras signaling pathway)//hsa04015(Rap1 signaling pathway)//	GO:0005622(intracellular)//GO:0005634(nucleus)//GO:0005903(brush border)//GO:0005829(cytosol)	GO:0030695(GTPase regulator activity)//GO:0005515(protein binding)//GO:0005085(guanyl-nucleotide exchange factor activity)	GO:0050790(regulation of catalytic activity)//GO:0007265(Ras protein signal transduction)//GO:0048011(neurotrophin TRK receptor signaling pathway)//GO:0007264(small GTPase mediated signal transduction)//GO:0043547(positive regulation of GTPase activity)	ENSG00000160271	-1.20888	2.80633	0.680311	1	down	90	231	2.0787	3.28758	RALGDS	protein_coding	5900	RGDS|RGF|RalGEF	MIM:601619|HGNC:HGNC:9842|Ensembl:ENSG00000160271|HPRD:03371|Vega:OTTHUMG00000020858	ral guanine nucleotide dissociation stimulator	hsa04014(Ras signaling pathway)//hsa04015(Rap1 signaling pathway)//	GO:0005622(intracellular)//GO:0005634(nucleus)//GO:0005903(brush border)//GO:0005829(cytosol)	GO:0030695(GTPase regulator activity)//GO:0005515(protein binding)//GO:0005085(guanyl-nucleotide exchange factor activity)	GO:0050790(regulation of catalytic activity)//GO:0007265(Ras protein signal transduction)//GO:0048011(neurotrophin TRK receptor signaling pathway)//GO:0007264(small GTPase mediated signal transduction)//GO:0043547(positive regulation of GTPase activity)
chr11	116849119	116849283	diffreps_peak_601273	12.2922	164	ENST00000375300	SIK3	2.95129	5.10259e-13	5.07466e-11	up	23387	L19|QSK|SIK-3	MIM:614776|HGNC:HGNC:29165|Ensembl:ENSG00000160584|HPRD:11121|Vega:OTTHUMG00000066628	SIK family kinase 3		GO:0005737(cytoplasm)	GO:0004672(protein kinase activity)//GO:0005524(ATP binding)//GO:0000287(magnesium ion binding)//GO:0005515(protein binding)//GO:0004674(protein serine/threonine kinase activity)	GO:0032880(regulation of protein localization)//GO:0001958(endochondral ossification)//GO:0035264(multicellular organism growth)//GO:0006468(protein phosphorylation)//GO:0060351(cartilage development involved in endochondral bone morphogenesis)//GO:0035108(limb morphogenesis)	ENSG00000160584	1.07892	5.89863	0.714771	1	up	1760	913	6.33951	5.26059	SIK3	protein_coding	23387	L19|QSK|SIK-3	MIM:614776|HGNC:HGNC:29165|Ensembl:ENSG00000160584|HPRD:11121|Vega:OTTHUMG00000066628	SIK family kinase 3		GO:0005737(cytoplasm)	GO:0004672(protein kinase activity)//GO:0005524(ATP binding)//GO:0000287(magnesium ion binding)//GO:0005515(protein binding)//GO:0004674(protein serine/threonine kinase activity)	GO:0032880(regulation of protein localization)//GO:0001958(endochondral ossification)//GO:0035264(multicellular organism growth)//GO:0006468(protein phosphorylation)//GO:0060351(cartilage development involved in endochondral bone morphogenesis)//GO:0035108(limb morphogenesis)
chr5	136985139	136985202	diffreps_peak_2506445	7.85996	63	ENST00000282223	SPOCK1	233.4	1.38052e-08	4.84799e-07	up	6695	SPOCK|TESTICAN|TIC1	MIM:602264|HGNC:HGNC:11251|Ensembl:ENSG00000152377|HPRD:11887|Vega:OTTHUMG00000129157	sparc/osteonectin, cwcv and kazal-like domains proteoglycan (testican) 1		GO:0033268(node of Ranvier)//GO:0014069(postsynaptic density)//GO:0031594(neuromuscular junction)//GO:0005578(proteinaceous extracellular matrix)//GO:0016528(sarcoplasm)//GO:0005615(extracellular space)//GO:0005737(cytoplasm)	GO:0004867(serine-type endopeptidase inhibitor activity)//GO:0008191(metalloendopeptidase inhibitor activity)//GO:0005509(calcium ion binding)//GO:0004869(cysteine-type endopeptidase inhibitor activity)	GO:0010977(negative regulation of neuron projection development)//GO:0007155(cell adhesion)//GO:0010812(negative regulation of cell-substrate adhesion)//GO:0022008(neurogenesis)//GO:0001764(neuron migration)//GO:0001558(regulation of cell growth)//GO:0021953(central nervous system neuron differentiation)//GO:0007399(nervous system development)//GO:0010951(negative regulation of endopeptidase acti…	ENSG00000152377	-1.57761	0.543377	0.592935	1	down	14	50	-0.451788	1.12583	SPOCK1	protein_coding	6695	SPOCK|TESTICAN|TIC1	MIM:602264|HGNC:HGNC:11251|Ensembl:ENSG00000152377|HPRD:11887|Vega:OTTHUMG00000129157	sparc/osteonectin, cwcv and kazal-like domains proteoglycan (testican) 1		GO:0033268(node of Ranvier)//GO:0014069(postsynaptic density)//GO:0031594(neuromuscular junction)//GO:0005578(proteinaceous extracellular matrix)//GO:0016528(sarcoplasm)//GO:0005615(extracellular space)//GO:0005737(cytoplasm)	GO:0004867(serine-type endopeptidase inhibitor activity)//GO:0008191(metalloendopeptidase inhibitor activity)//GO:0005509(calcium ion binding)//GO:0004869(cysteine-type endopeptidase inhibitor activity)	GO:0010977(negative regulation of neuron projection development)//GO:0007155(cell adhesion)//GO:0010812(negative regulation of cell-substrate adhesion)//GO:0022008(neurogenesis)//GO:0001764(neuron migration)//GO:0001558(regulation of cell growth)//GO:0021953(central nervous system neuron differentiation)//GO:0007399(nervous system development)//GO:0010951(negative regulation of endopeptidase acti…
chr19	51367221	51367397	diffreps_peak_1539713	20	176	ENST00000593841	CLDND2	3.04489	0	0	up	125875	-	HGNC:HGNC:28511|Ensembl:ENSG00000160318|HPRD:14574|Vega:OTTHUMG00000182901	claudin domain containing 2		GO:0016021(integral component of membrane)			ENSG00000160318	5.94995	1.46055	0.0502126	1	up	116		2.4381	-3.51185	CLDND2	protein_coding	125875	-	HGNC:HGNC:28511|Ensembl:ENSG00000160318|HPRD:14574|Vega:OTTHUMG00000182901	claudin domain containing 2		GO:0016021(integral component of membrane)
chrX	10208044	10208590	diffreps_peak_3268618	6.95515	546	ENST00000380833	CLCN4	7.23574	1.1088e-07	3.13347e-06	up	1183	CLC4|ClC-4|ClC-4A	MIM:302910|HGNC:HGNC:2022|Ensembl:ENSG00000073464|HPRD:02362|Vega:OTTHUMG00000021125	chloride voltage-gated channel 4		GO:0010008(endosome membrane)//GO:0016021(integral component of membrane)//GO:0031902(late endosome membrane)//GO:0031901(early endosome membrane)	GO:0005524(ATP binding)//GO:0005247(voltage-gated chloride channel activity)//GO:0015297(antiporter activity)//GO:0005254(chloride channel activity)//GO:0005216(ion channel activity)	GO:0006821(chloride transport)//GO:1902476(chloride transmembrane transport)//GO:0055085(transmembrane transport)//GO:1903959(regulation of anion transmembrane transport)//GO:0006810(transport)//GO:0034220(ion transmembrane transport)	ENSG00000073464	1.42089	3.03061	0.630594	1	up	257	104	3.57288	2.152	CLCN4	protein_coding	1183	CLC4|ClC-4|ClC-4A	MIM:302910|HGNC:HGNC:2022|Ensembl:ENSG00000073464|HPRD:02362|Vega:OTTHUMG00000021125	chloride voltage-gated channel 4		GO:0010008(endosome membrane)//GO:0016021(integral component of membrane)//GO:0031902(late endosome membrane)//GO:0031901(early endosome membrane)	GO:0005524(ATP binding)//GO:0005247(voltage-gated chloride channel activity)//GO:0015297(antiporter activity)//GO:0005254(chloride channel activity)//GO:0005216(ion channel activity)	GO:0006821(chloride transport)//GO:1902476(chloride transmembrane transport)//GO:0055085(transmembrane transport)//GO:1903959(regulation of anion transmembrane transport)//GO:0006810(transport)//GO:0034220(ion transmembrane transport)
chr16	3204321	3205188	diffreps_peak_1103986	13.0819	867	ENST00000304646	OR1F1	19.6903	8.28226e-14	9.53834e-12	up	4992	OLFMF|OR16-36|OR16-37|OR16-88|OR16-89|OR16-90|OR1F10|OR1F13P|OR1F4|OR1F5|OR1F6|OR1F7|OR1F8|OR1F9|OR3-145|ORL1023	MIM:603232|HGNC:HGNC:8194|Ensembl:ENSG00000168124|HPRD:09125|Vega:OTTHUMG00000133153	olfactory receptor family 1 subfamily F member 1	hsa04740(Olfactory transduction)	GO:0005886(plasma membrane)//GO:0016021(integral component of membrane)	GO:0004930(G-protein coupled receptor activity)//GO:0004984(olfactory receptor activity)	GO:0050911(detection of chemical stimulus involved in sensory perception of smell)//GO:0007186(G-protein coupled receptor signaling pathway)//GO:0007165(signal transduction)	ENSG00000168124	6.42517	1.92951	0.0398149	1	up	162		2.91333	-3.51185	OR1F1	protein_coding	4992	OLFMF|OR16-36|OR16-37|OR16-88|OR16-89|OR16-90|OR1F10|OR1F13P|OR1F4|OR1F5|OR1F6|OR1F7|OR1F8|OR1F9|OR3-145|ORL1023	MIM:603232|HGNC:HGNC:8194|Ensembl:ENSG00000168124|HPRD:09125|Vega:OTTHUMG00000133153	olfactory receptor family 1 subfamily F member 1	hsa04740(Olfactory transduction)	GO:0005886(plasma membrane)//GO:0016021(integral component of membrane)	GO:0004930(G-protein coupled receptor activity)//GO:0004984(olfactory receptor activity)	GO:0050911(detection of chemical stimulus involved in sensory perception of smell)//GO:0007186(G-protein coupled receptor signaling pathway)//GO:0007165(signal transduction)
chr16	3204246	3204300	diffreps_peak_1103982	10.0128	54	ENST00000304646	OR1F1	303.1	9.71028e-11	5.89697e-09	up	4992	OLFMF|OR16-36|OR16-37|OR16-88|OR16-89|OR16-90|OR1F10|OR1F13P|OR1F4|OR1F5|OR1F6|OR1F7|OR1F8|OR1F9|OR3-145|ORL1023	MIM:603232|HGNC:HGNC:8194|Ensembl:ENSG00000168124|HPRD:09125|Vega:OTTHUMG00000133153	olfactory receptor family 1 subfamily F member 1	hsa04740(Olfactory transduction)	GO:0005886(plasma membrane)//GO:0016021(integral component of membrane)	GO:0004930(G-protein coupled receptor activity)//GO:0004984(olfactory receptor activity)	GO:0050911(detection of chemical stimulus involved in sensory perception of smell)//GO:0007186(G-protein coupled receptor signaling pathway)//GO:0007165(signal transduction)	ENSG00000168124	6.42517	1.92951	0.0398149	1	up	162		2.91333	-3.51185	OR1F1	protein_coding	4992	OLFMF|OR16-36|OR16-37|OR16-88|OR16-89|OR16-90|OR1F10|OR1F13P|OR1F4|OR1F5|OR1F6|OR1F7|OR1F8|OR1F9|OR3-145|ORL1023	MIM:603232|HGNC:HGNC:8194|Ensembl:ENSG00000168124|HPRD:09125|Vega:OTTHUMG00000133153	olfactory receptor family 1 subfamily F member 1	hsa04740(Olfactory transduction)	GO:0005886(plasma membrane)//GO:0016021(integral component of membrane)	GO:0004930(G-protein coupled receptor activity)//GO:0004984(olfactory receptor activity)	GO:0050911(detection of chemical stimulus involved in sensory perception of smell)//GO:0007186(G-protein coupled receptor signaling pathway)//GO:0007165(signal transduction)
chr15	40326401	40326600	diffreps_peak_998884	9.29663	199	ENST00000638170	INAFM2	279.9	5.05092e-10	2.58072e-08	up	100505573	LINC00984|OGU1	HGNC:HGNC:35165	InaF motif containing 2		GO:0016021(integral component of membrane)			ENSG00000259330	1.20168	4.08833	0.68462	1	up	514	244	4.56756	3.36587	INAFM2	protein_coding	100505573	LINC00984|OGU1	HGNC:HGNC:35165	InaF motif containing 2		GO:0016021(integral component of membrane)
chr19	15053732	15053958	diffreps_peak_1476924	20	226	ENST00000427043	CASP14	6.94056	0	0	up	23581	-	MIM:605848|HGNC:HGNC:1502|Ensembl:ENSG00000105141|HPRD:05788|Vega:OTTHUMG00000183205	caspase 14		GO:0045095(keratin filament)//GO:0005634(nucleus)//GO:0005737(cytoplasm)//GO:0070062(extracellular exosome)	GO:0005515(protein binding)//GO:0004197(cysteine-type endopeptidase activity)//GO:0097153(cysteine-type endopeptidase activity involved in apoptotic process)	GO:0006508(proteolysis)//GO:0070268(cornification)//GO:0006915(apoptotic process)//GO:0008544(epidermis development)//GO:0031424(keratinization)	ENSG00000105141	1.48759	-0.0544886	0.62334	1	up	29	10	0.506469	-0.981123	CASP14	protein_coding	23581	-	MIM:605848|HGNC:HGNC:1502|Ensembl:ENSG00000105141|HPRD:05788|Vega:OTTHUMG00000183205	caspase 14		GO:0045095(keratin filament)//GO:0005634(nucleus)//GO:0005737(cytoplasm)//GO:0070062(extracellular exosome)	GO:0005515(protein binding)//GO:0004197(cysteine-type endopeptidase activity)//GO:0097153(cysteine-type endopeptidase activity involved in apoptotic process)	GO:0006508(proteolysis)//GO:0070268(cornification)//GO:0006915(apoptotic process)//GO:0008544(epidermis development)//GO:0031424(keratinization)
chr5	65151381	65151945	diffreps_peak_2437565	6.89797	564	ENST00000381055	ADAMTS6	202.4	1.26482e-07	3.48761e-06	up	11174	ADAM-TS 6|ADAM-TS6|ADAMTS-6	MIM:605008|HGNC:HGNC:222|Ensembl:ENSG00000049192|HPRD:05421|Vega:OTTHUMG00000074079	ADAM metallopeptidase with thrombospondin type 1 motif 6		GO:0005578(proteinaceous extracellular matrix)	GO:0008237(metallopeptidase activity)//GO:0008270(zinc ion binding)//GO:0004222(metalloendopeptidase activity)	GO:0006508(proteolysis)//GO:0060976(coronary vasculature development)//GO:0035904(aorta development)//GO:0003279(cardiac septum development)	ENSG00000049192	-1.0145	3.79448	0.730031	1	down	198	441	3.19978	4.21428	ADAMTS6	protein_coding	11174	ADAM-TS 6|ADAM-TS6|ADAMTS-6	MIM:605008|HGNC:HGNC:222|Ensembl:ENSG00000049192|HPRD:05421|Vega:OTTHUMG00000074079	ADAM metallopeptidase with thrombospondin type 1 motif 6		GO:0005578(proteinaceous extracellular matrix)	GO:0008237(metallopeptidase activity)//GO:0008270(zinc ion binding)//GO:0004222(metalloendopeptidase activity)	GO:0006508(proteolysis)//GO:0060976(coronary vasculature development)//GO:0035904(aorta development)//GO:0003279(cardiac septum development)
chr3	13631328	13631457	diffreps_peak_2022186	11.7602	129	ENST00000295760	FBLN2	17.9552	1.73694e-12	1.52537e-10	up	2199	-	MIM:135821|HGNC:HGNC:3601|Ensembl:ENSG00000163520|HPRD:00630|Vega:OTTHUMG00000155437	fibulin 2		GO:0005578(proteinaceous extracellular matrix)//GO:0031012(extracellular matrix)//GO:1903561(extracellular vesicle)//GO:0070062(extracellular exosome)//GO:0005576(extracellular region)	GO:0005201(extracellular matrix structural constituent)//GO:0050840(extracellular matrix binding)//GO:0005509(calcium ion binding)	GO:0010811(positive regulation of cell-substrate adhesion)//GO:0030198(extracellular matrix organization)	ENSG00000163520	-3.3923	1.06411	0.253531	1	down	6	89	-1.46022	1.93208	FBLN2	protein_coding	2199	-	MIM:135821|HGNC:HGNC:3601|Ensembl:ENSG00000163520|HPRD:00630|Vega:OTTHUMG00000155437	fibulin 2		GO:0005578(proteinaceous extracellular matrix)//GO:0031012(extracellular matrix)//GO:1903561(extracellular vesicle)//GO:0070062(extracellular exosome)//GO:0005576(extracellular region)	GO:0005201(extracellular matrix structural constituent)//GO:0050840(extracellular matrix binding)//GO:0005509(calcium ion binding)	GO:0010811(positive regulation of cell-substrate adhesion)//GO:0030198(extracellular matrix organization)
chr16	30066884	30067038	diffreps_peak_1144963	10.0078	154	ENST00000395248	ALDOA	2.55371	9.82256e-11	5.95887e-09	up	226	ALDA|GSD12|HEL-S-87p	MIM:103850|HGNC:HGNC:414|Ensembl:ENSG00000149925|HPRD:00070|Vega:OTTHUMG00000132107	aldolase, fructose-bisphosphate A	hsa00010(Glycolysis / Gluconeogenesis)//hsa00030(Pentose phosphate pathway)//hsa00051(Fructose and mannose metabolism)//	GO:0070062(extracellular exosome)//GO:0005576(extracellular region)//GO:0031093(platelet alpha granule lumen)//GO:0031430(M band)//GO:0016020(membrane)//GO:0015629(actin cytoskeleton)//GO:0031674(I band)//GO:0005829(cytosol)//GO:0005634(nucleus)//GO:0005615(extracellular space)	GO:0003779(actin binding)//GO:0042802(identical protein binding)//GO:0004332(fructose-bisphosphate aldolase activity)//GO:0070061(fructose binding)//GO:0008092(cytoskeletal protein binding)//GO:0044822(poly(A) RNA binding)//GO:0015631(tubulin binding)//GO:0005515(protein binding)	GO:0030168(platelet activation)//GO:0008360(regulation of cell shape)//GO:0044281(small molecule metabolic process)//GO:0051289(protein homotetramerization)//GO:0002576(platelet degranulation)//GO:0006096(glycolytic process)//GO:0006094(gluconeogenesis)//GO:0006754(ATP biosynthetic process)//GO:0007596(blood coagulation)//GO:0030388(fructose 1,6-bisphosphate metabolic process)//GO:0006006(glucose…	ENSG00000285043	-2.91705	-0.804725	0.269951	1	down	1	22	-2.90371	0.0133387	ALDOA	protein_coding	226	ALDA|GSD12|HEL-S-87p	MIM:103850|HGNC:HGNC:414|Ensembl:ENSG00000149925|HPRD:00070|Vega:OTTHUMG00000132107	aldolase, fructose-bisphosphate A	hsa00010(Glycolysis / Gluconeogenesis)//hsa00030(Pentose phosphate pathway)//hsa00051(Fructose and mannose metabolism)//	GO:0070062(extracellular exosome)//GO:0005576(extracellular region)//GO:0031093(platelet alpha granule lumen)//GO:0031430(M band)//GO:0016020(membrane)//GO:0015629(actin cytoskeleton)//GO:0031674(I band)//GO:0005829(cytosol)//GO:0005634(nucleus)//GO:0005615(extracellular space)	GO:0003779(actin binding)//GO:0042802(identical protein binding)//GO:0004332(fructose-bisphosphate aldolase activity)//GO:0070061(fructose binding)//GO:0008092(cytoskeletal protein binding)//GO:0044822(poly(A) RNA binding)//GO:0015631(tubulin binding)//GO:0005515(protein binding)	GO:0030168(platelet activation)//GO:0008360(regulation of cell shape)//GO:0044281(small molecule metabolic process)//GO:0051289(protein homotetramerization)//GO:0002576(platelet degranulation)//GO:0006096(glycolytic process)//GO:0006094(gluconeogenesis)//GO:0006754(ATP biosynthetic process)//GO:0007596(blood coagulation)//GO:0030388(fructose 1,6-bisphosphate metabolic process)//GO:0006006(glucose…
chr7	105665065	105665288	diffreps_peak_2888215	13.7478	223	ENST00000419735	ATXN7L1	5.10021	1.78746e-14	2.28023e-12	up	222255	ATXN7L4	HGNC:HGNC:22210|Ensembl:ENSG00000146776|HPRD:12508|Vega:OTTHUMG00000157521	ataxin 7 like 1			GO:0005515(protein binding)		ENSG00000146776	1.52403	4.71313	0.607898	1	up	845	321	5.28265	3.75862	ATXN7L1	protein_coding	222255	ATXN7L4	HGNC:HGNC:22210|Ensembl:ENSG00000146776|HPRD:12508|Vega:OTTHUMG00000157521	ataxin 7 like 1			GO:0005515(protein binding)
chr7	76389561	76390320	diffreps_peak_2853896	7.15208	759	ENST00000275560	SSC4D	7.38213	7.04563e-08	2.16045e-06	up	136853	S4D-SRCRB|SRCRB-S4D|SRCRB4D	MIM:607639|HGNC:HGNC:14461|Ensembl:ENSG00000146700|HPRD:06364|Vega:OTTHUMG00000022864	scavenger receptor cysteine rich family, 4 domains		GO:0016020(membrane)//GO:0070062(extracellular exosome)	GO:0005044(scavenger receptor activity)	GO:0006898(receptor-mediated endocytosis)	ENSG00000146700	-2.53072	-1.74654	0.268159	1	down		10	-3.51185	-0.981123	SSC4D	protein_coding	136853	S4D-SRCRB|SRCRB-S4D|SRCRB4D	MIM:607639|HGNC:HGNC:14461|Ensembl:ENSG00000146700|HPRD:06364|Vega:OTTHUMG00000022864	scavenger receptor cysteine rich family, 4 domains		GO:0016020(membrane)//GO:0070062(extracellular exosome)	GO:0005044(scavenger receptor activity)	GO:0006898(receptor-mediated endocytosis)
chr17	62711230	62711344	diffreps_peak_1322049	10.2512	114	ENST00000311269	MARCH10	310.8	5.60778e-11	3.52812e-09	up	162333	MARCH-X|RNF190	MIM:613337|HGNC:HGNC:26655|Ensembl:ENSG00000173838|HPRD:08762|Vega:OTTHUMG00000179192	membrane associated ring-CH-type finger 10			GO:0016874(ligase activity)//GO:0008270(zinc ion binding)//GO:0005515(protein binding)	GO:0016567(protein ubiquitination)	ENSG00000173838	-1.28308	-2.7275	0.566474	1	down		3	-3.51185	-2.22876	2022-03-10	protein_coding	162333	MARCH-X|RNF190	MIM:613337|HGNC:HGNC:26655|Ensembl:ENSG00000173838|HPRD:08762|Vega:OTTHUMG00000179192	membrane associated ring-CH-type finger 10			GO:0016874(ligase activity)//GO:0008270(zinc ion binding)//GO:0005515(protein binding)	GO:0016567(protein ubiquitination)
chr17	48727992	48728300	diffreps_peak_1304023	6.72457	308	ENST00000290295	HOXB13	2.43214	1.88553e-07	5.1099e-06	up	10481	PSGD	MIM:604607|HGNC:HGNC:5112|Ensembl:ENSG00000159184|HPRD:05210|Vega:OTTHUMG00000159900	homeobox B13		GO:0005654(nucleoplasm)//GO:0005667(transcription factor complex)	GO:0043565(sequence-specific DNA binding)	GO:0006351(transcription, DNA-templated)//GO:0033574(response to testosterone)//GO:0040008(regulation of growth)//GO:0009611(response to wounding)//GO:0060527(prostate epithelial cord arborization involved in prostate glandular acinus morphogenesis)//GO:0060743(epithelial cell maturation involved in prostate gland development)//GO:0008544(epidermis development)//GO:0006355(regulation of transcrip…	ENSG00000159184	-2.54923	-0.698237	0.343626	1	down	2	23	-2.47722	0.0720105	HOXB13	protein_coding	10481	PSGD	MIM:604607|HGNC:HGNC:5112|Ensembl:ENSG00000159184|HPRD:05210|Vega:OTTHUMG00000159900	homeobox B13		GO:0005654(nucleoplasm)//GO:0005667(transcription factor complex)	GO:0043565(sequence-specific DNA binding)	GO:0006351(transcription, DNA-templated)//GO:0033574(response to testosterone)//GO:0040008(regulation of growth)//GO:0009611(response to wounding)//GO:0060527(prostate epithelial cord arborization involved in prostate glandular acinus morphogenesis)//GO:0060743(epithelial cell maturation involved in prostate gland development)//GO:0008544(epidermis development)//GO:0006355(regulation of transcrip…
chrX	71167401	71167800	diffreps_peak_3315452	7.56088	399	ENST00000358741	NLGN3	20.6906	2.74867e-08	9.23067e-07	up	54413	HNL3	MIM:300336|HGNC:HGNC:14289|Ensembl:ENSG00000196338|HPRD:02275|Vega:OTTHUMG00000021790	neuroligin 3	hsa04514(Cell adhesion molecules (CAMs))	GO:0030139(endocytic vesicle)//GO:0005887(integral component of plasma membrane)//GO:0009986(cell surface)//GO:0030425(dendrite)//GO:0060076(excitatory synapse)//GO:0045202(synapse)//GO:0098794(postsynapse)//GO:0030054(cell junction)//GO:0060077(inhibitory synapse)//GO:0005615(extracellular space)//GO:0043025(neuronal cell body)	GO:0004872(receptor activity)//GO:0052689(carboxylic ester hydrolase activity)//GO:0042043(neurexin family protein binding)//GO:0097110(scaffold protein binding)//GO:0050839(cell adhesion molecule binding)//GO:0005515(protein binding)	GO:1902474(positive regulation of protein localization to synapse)//GO:0007158(neuron cell-cell adhesion)//GO:0048709(oligodendrocyte differentiation)//GO:0051968(positive regulation of synaptic transmission, glutamatergic)//GO:2000463(positive regulation of excitatory postsynaptic potential)//GO:0060080(inhibitory postsynaptic potential)//GO:0050808(synapse organization)//GO:0007416(synapse asse…	ENSG00000196338	5.90015	1.41154	0.0513769	1	up	112		2.38831	-3.51185	NLGN3	protein_coding	54413	HNL3	MIM:300336|HGNC:HGNC:14289|Ensembl:ENSG00000196338|HPRD:02275|Vega:OTTHUMG00000021790	neuroligin 3	hsa04514(Cell adhesion molecules (CAMs))	GO:0030139(endocytic vesicle)//GO:0005887(integral component of plasma membrane)//GO:0009986(cell surface)//GO:0030425(dendrite)//GO:0060076(excitatory synapse)//GO:0045202(synapse)//GO:0098794(postsynapse)//GO:0030054(cell junction)//GO:0060077(inhibitory synapse)//GO:0005615(extracellular space)//GO:0043025(neuronal cell body)	GO:0004872(receptor activity)//GO:0052689(carboxylic ester hydrolase activity)//GO:0042043(neurexin family protein binding)//GO:0097110(scaffold protein binding)//GO:0050839(cell adhesion molecule binding)//GO:0005515(protein binding)	GO:1902474(positive regulation of protein localization to synapse)//GO:0007158(neuron cell-cell adhesion)//GO:0048709(oligodendrocyte differentiation)//GO:0051968(positive regulation of synaptic transmission, glutamatergic)//GO:2000463(positive regulation of excitatory postsynaptic potential)//GO:0060080(inhibitory postsynaptic potential)//GO:0050808(synapse organization)//GO:0007416(synapse asse…
chr16	2084227	2084320	diffreps_peak_1100560	6.49511	93	ENST00000219476	TSC2	3.25096	3.1981e-07	8.04366e-06	up	7249	LAM|PPP1R160|TSC4	MIM:191092|HGNC:HGNC:12363|Ensembl:ENSG00000103197|HPRD:01850|Vega:OTTHUMG00000128745	tuberous sclerosis 2		GO:0005764(lysosome)//GO:0033596(TSC1-TSC2 complex)//GO:0016020(membrane)//GO:0048471(perinuclear region of cytoplasm)//GO:0005794(Golgi apparatus)//GO:0005829(cytosol)//GO:0005634(nucleus)//GO:0005737(cytoplasm)	GO:0019902(phosphatase binding)//GO:0042803(protein homodimerization activity)//GO:0031267(small GTPase binding)//GO:0005096(GTPase activator activity)//GO:0005515(protein binding)//GO:0071889(14-3-3 protein binding)	GO:0046626(regulation of insulin receptor signaling pathway)//GO:0032007(negative regulation of TOR signaling)//GO:0050918(positive chemotaxis)//GO:0016192(vesicle-mediated transport)//GO:0008285(negative regulation of cell proliferation)//GO:0046323(glucose import)//GO:0048009(insulin-like growth factor receptor signaling pathway)//GO:0001843(neural tube closure)//GO:0044861(protein transport in…	ENSG00000103197	1.31101	5.66343	0.658277	1	up	1570	693	6.17489	4.86388	TSC2	protein_coding	7249	LAM|PPP1R160|TSC4	MIM:191092|HGNC:HGNC:12363|Ensembl:ENSG00000103197|HPRD:01850|Vega:OTTHUMG00000128745	tuberous sclerosis 2		GO:0005764(lysosome)//GO:0033596(TSC1-TSC2 complex)//GO:0016020(membrane)//GO:0048471(perinuclear region of cytoplasm)//GO:0005794(Golgi apparatus)//GO:0005829(cytosol)//GO:0005634(nucleus)//GO:0005737(cytoplasm)	GO:0019902(phosphatase binding)//GO:0042803(protein homodimerization activity)//GO:0031267(small GTPase binding)//GO:0005096(GTPase activator activity)//GO:0005515(protein binding)//GO:0071889(14-3-3 protein binding)	GO:0046626(regulation of insulin receptor signaling pathway)//GO:0032007(negative regulation of TOR signaling)//GO:0050918(positive chemotaxis)//GO:0016192(vesicle-mediated transport)//GO:0008285(negative regulation of cell proliferation)//GO:0046323(glucose import)//GO:0048009(insulin-like growth factor receptor signaling pathway)//GO:0001843(neural tube closure)//GO:0044861(protein transport in…
chr3	48296726	48296829	diffreps_peak_2059557	9.0985	103	ENST00000415053	NME6	10.7557	7.97077e-10	3.99885e-08	up	10201	IPIA-ALPHA|NDK 6|NM23-H6	MIM:608294|HGNC:HGNC:20567|Ensembl:ENSG00000172113|HPRD:09219|Vega:OTTHUMG00000133531	NME/NM23 nucleoside diphosphate kinase 6	hsa00230(Purine metabolism)//hsa00240(Pyrimidine metabolism)//	GO:0005739(mitochondrion)	GO:0005524(ATP binding)//GO:0046872(metal ion binding)//GO:0004550(nucleoside diphosphate kinase activity)	GO:0045839(negative regulation of mitotic nuclear division)//GO:0006165(nucleoside diphosphate phosphorylation)//GO:0006228(UTP biosynthetic process)//GO:0006241(CTP biosynthetic process)//GO:0006183(GTP biosynthetic process)//GO:0006915(apoptotic process)//GO:0030308(negative regulation of cell growth)	ENSG00000172113	-1.61841	3.64693	0.585672	1	down	132	449	2.62168	4.2401	NME6	protein_coding	10201	IPIA-ALPHA|NDK 6|NM23-H6	MIM:608294|HGNC:HGNC:20567|Ensembl:ENSG00000172113|HPRD:09219|Vega:OTTHUMG00000133531	NME/NM23 nucleoside diphosphate kinase 6	hsa00230(Purine metabolism)//hsa00240(Pyrimidine metabolism)//	GO:0005739(mitochondrion)	GO:0005524(ATP binding)//GO:0046872(metal ion binding)//GO:0004550(nucleoside diphosphate kinase activity)	GO:0045839(negative regulation of mitotic nuclear division)//GO:0006165(nucleoside diphosphate phosphorylation)//GO:0006228(UTP biosynthetic process)//GO:0006241(CTP biosynthetic process)//GO:0006183(GTP biosynthetic process)//GO:0006915(apoptotic process)//GO:0030308(negative regulation of cell growth)
chr17	7861381	7862000	diffreps_peak_1241788	11.7602	619	ENST00000332439	CYB5D1	17.9552	1.73694e-12	1.52537e-10	up	124637	-	HGNC:HGNC:26516|Ensembl:ENSG00000182224|HPRD:13408|Vega:OTTHUMG00000178175	cytochrome b5 domain containing 1			GO:0046872(metal ion binding)		ENSG00000182224	-4.6651	0.210594	0.0928573	1	down		51	-3.51185	1.15326	CYB5D1	protein_coding	124637	-	HGNC:HGNC:26516|Ensembl:ENSG00000182224|HPRD:13408|Vega:OTTHUMG00000178175	cytochrome b5 domain containing 1			GO:0046872(metal ion binding)
chr6	35477310	35477372	diffreps_peak_2610640	8.28659	62	ENST00000338863	TEAD3	7.11145	5.16902e-09	2.11005e-07	up	7005	DTEF-1|ETFR-1|TEAD-3|TEAD5|TEF-5|TEF5	MIM:603170|HGNC:HGNC:11716|Ensembl:ENSG00000007866|HPRD:04411|Vega:OTTHUMG00000014571	TEA domain transcription factor 3	hsa04390(Hippo signaling pathway)	GO:0005654(nucleoplasm)//GO:0005667(transcription factor complex)//GO:0005634(nucleus)	GO:0001085(RNA polymerase II transcription factor binding)//GO:0005515(protein binding)//GO:0003677(DNA binding)//GO:0003700(transcription factor activity, sequence-specific DNA binding)	GO:0035329(hippo signaling)//GO:0010467(gene expression)//GO:0007565(female pregnancy)//GO:0006367(transcription initiation from RNA polymerase II promoter)//GO:0045944(positive regulation of transcription from RNA polymerase II promoter)//GO:0055059(asymmetric neuroblast division)//GO:0006357(regulation of transcription from RNA polymerase II promoter)//GO:0006355(regulation of transcription, DN…	ENSG00000007866	-1.56974	3.91077	0.597993	1	down	163	535	2.9221	4.49184	TEAD3	protein_coding	7005	DTEF-1|ETFR-1|TEAD-3|TEAD5|TEF-5|TEF5	MIM:603170|HGNC:HGNC:11716|Ensembl:ENSG00000007866|HPRD:04411|Vega:OTTHUMG00000014571	TEA domain transcription factor 3	hsa04390(Hippo signaling pathway)	GO:0005654(nucleoplasm)//GO:0005667(transcription factor complex)//GO:0005634(nucleus)	GO:0001085(RNA polymerase II transcription factor binding)//GO:0005515(protein binding)//GO:0003677(DNA binding)//GO:0003700(transcription factor activity, sequence-specific DNA binding)	GO:0035329(hippo signaling)//GO:0010467(gene expression)//GO:0007565(female pregnancy)//GO:0006367(transcription initiation from RNA polymerase II promoter)//GO:0045944(positive regulation of transcription from RNA polymerase II promoter)//GO:0055059(asymmetric neuroblast division)//GO:0006357(regulation of transcription from RNA polymerase II promoter)//GO:0006355(regulation of transcription, DN…
chr1	112466761	112467460	diffreps_peak_151177	15.3525	699	ENST00000256640	WNT2B	16.4156	4.44089e-16	7.34422e-14	up	7482	WNT13	MIM:601968|HGNC:HGNC:12781|Ensembl:ENSG00000134245|HPRD:03574|Vega:OTTHUMG00000011157	wingless-type MMTV integration site family member 2B	hsa04310(Wnt signaling pathway)//hsa04340(Hedgehog signaling pathway)//hsa04390(Hippo signaling pathway)//hsa04550(Signaling pathways regulating pluripotency of stem cells)//hsa04916(Melanogenesis)//hsa05166(HTLV-I infection)//hsa05200(Pathways in cancer)//hsa05205(Proteoglycans in cancer)//hsa05217(Basal cell carcinoma)	GO:0005578(proteinaceous extracellular matrix)//GO:0005576(extracellular region)//GO:0005615(extracellular space)	GO:0005102(receptor binding)//GO:0005109(frizzled binding)	GO:0060492(lung induction)//GO:0090190(positive regulation of branching involved in ureteric bud morphogenesis)//GO:0045165(cell fate commitment)//GO:0008584(male gonad development)//GO:0060070(canonical Wnt signaling pathway)//GO:0060638(mesenchymal-epithelial cell signaling)//GO:0016055(Wnt signaling pathway)//GO:0002088(lens development in camera-type eye)//GO:0090263(positive regulation of ca…	ENSG00000134245	-6.7618	2.2636	0.0339143	1	down		225	-3.51185	3.24995	WNT2B	protein_coding	7482	WNT13	MIM:601968|HGNC:HGNC:12781|Ensembl:ENSG00000134245|HPRD:03574|Vega:OTTHUMG00000011157	wingless-type MMTV integration site family member 2B	hsa04310(Wnt signaling pathway)//hsa04340(Hedgehog signaling pathway)//hsa04390(Hippo signaling pathway)//hsa04550(Signaling pathways regulating pluripotency of stem cells)//hsa04916(Melanogenesis)//hsa05166(HTLV-I infection)//hsa05200(Pathways in cancer)//hsa05205(Proteoglycans in cancer)//hsa05217(Basal cell carcinoma)	GO:0005578(proteinaceous extracellular matrix)//GO:0005576(extracellular region)//GO:0005615(extracellular space)	GO:0005102(receptor binding)//GO:0005109(frizzled binding)	GO:0060492(lung induction)//GO:0090190(positive regulation of branching involved in ureteric bud morphogenesis)//GO:0045165(cell fate commitment)//GO:0008584(male gonad development)//GO:0060070(canonical Wnt signaling pathway)//GO:0060638(mesenchymal-epithelial cell signaling)//GO:0016055(Wnt signaling pathway)//GO:0002088(lens development in camera-type eye)//GO:0090263(positive regulation of ca…
chr2	119239362	119239430	diffreps_peak_1697314	15.6536	68	ENST00000393106	STEAP3	40.7554	2.22045e-16	3.83929e-14	up	55240	AHMIO2|STMP3|TSAP6|dudlin-2|dudulin-2|pHyde	MIM:609671|HGNC:HGNC:24592|Ensembl:ENSG00000115107|HPRD:10285|Vega:OTTHUMG00000131402	STEAP3 metalloreductase	hsa04115(p53 signaling pathway)	GO:0010008(endosome membrane)//GO:0016021(integral component of membrane)//GO:0005771(multivesicular body)	GO:0008823(cupric reductase activity)//GO:0046872(metal ion binding)//GO:0005515(protein binding)//GO:0052851(ferric-chelate reductase (NADPH) activity)	GO:0055114(oxidation-reduction process)//GO:0033572(transferrin transport)//GO:0007049(cell cycle)//GO:0009306(protein secretion)//GO:0006879(cellular iron ion homeostasis)//GO:0055085(transmembrane transport)//GO:0006915(apoptotic process)//GO:0015677(copper ion import)	ENSG00000115107	1.23572	6.53116	0.676309	1	up	2823	1314	7.02058	5.78486	STEAP3	protein_coding	55240	AHMIO2|STMP3|TSAP6|dudlin-2|dudulin-2|pHyde	MIM:609671|HGNC:HGNC:24592|Ensembl:ENSG00000115107|HPRD:10285|Vega:OTTHUMG00000131402	STEAP3 metalloreductase	hsa04115(p53 signaling pathway)	GO:0010008(endosome membrane)//GO:0016021(integral component of membrane)//GO:0005771(multivesicular body)	GO:0008823(cupric reductase activity)//GO:0046872(metal ion binding)//GO:0005515(protein binding)//GO:0052851(ferric-chelate reductase (NADPH) activity)	GO:0055114(oxidation-reduction process)//GO:0033572(transferrin transport)//GO:0007049(cell cycle)//GO:0009306(protein secretion)//GO:0006879(cellular iron ion homeostasis)//GO:0055085(transmembrane transport)//GO:0006915(apoptotic process)//GO:0015677(copper ion import)
chr6	31747386	31747432	diffreps_peak_2604213	8.31572	46	ENST00000375703	MSH5	3.12353	4.83367e-09	1.98035e-07	up	4439	G7|MUTSH5|NG23	MIM:603382|HGNC:HGNC:7328|Ensembl:ENSG00000204410|Ensembl:ENSG00000255152|HPRD:04544|Vega:OTTHUMG00000031139|Vega:OTTHUMG00000167551	mutS homolog 5		GO:0000795(synaptonemal complex)	GO:0005524(ATP binding)//GO:0003684(damaged DNA binding)//GO:0030983(mismatched DNA binding)//GO:0005515(protein binding)	GO:0006298(mismatch repair)//GO:0051026(chiasma assembly)	ENSG00000204410	1.36338	-2.67953	0.566474	1	up	3		-2.14847	-3.51185	MSH5	protein_coding	4439	G7|MUTSH5|NG23	MIM:603382|HGNC:HGNC:7328|Ensembl:ENSG00000204410|Ensembl:ENSG00000255152|HPRD:04544|Vega:OTTHUMG00000031139|Vega:OTTHUMG00000167551	mutS homolog 5		GO:0000795(synaptonemal complex)	GO:0005524(ATP binding)//GO:0003684(damaged DNA binding)//GO:0030983(mismatched DNA binding)//GO:0005515(protein binding)	GO:0006298(mismatch repair)//GO:0051026(chiasma assembly)
chr11	83930327	83930483	diffreps_peak_571664	6.17354	156	ENST00000280241	DLG2	179.2	6.70594e-07	1.49036e-05	up	1740	PPP1R58|PSD-93|PSD93|chapsyn-110	MIM:603583|HGNC:HGNC:2901|Ensembl:ENSG00000150672|HPRD:04663|HPRD:08220|Vega:OTTHUMG00000134309	discs large homolog 2	hsa04390(Hippo signaling pathway)	GO:0016323(basolateral plasma membrane)//GO:0005886(plasma membrane)//GO:0008076(voltage-gated potassium channel complex)//GO:0016020(membrane)//GO:0008328(ionotropic glutamate receptor complex)//GO:0014069(postsynaptic density)//GO:0097481(neuronal postsynaptic density)//GO:0030054(cell junction)//GO:0044224(juxtaparanode region of axon)//GO:0045211(postsynaptic membrane)	GO:0019900(kinase binding)//GO:0035255(ionotropic glutamate receptor binding)//GO:0005515(protein binding)//GO:0004385(guanylate kinase activity)	GO:0043113(receptor clustering)//GO:0010923(negative regulation of phosphatase activity)//GO:0019233(sensory perception of pain)//GO:0046037(GMP metabolic process)//GO:0007268(synaptic transmission)//GO:0097120(receptor localization to synapse)//GO:0046710(GDP metabolic process)//GO:0007399(nervous system development)//GO:0045197(establishment or maintenance of epithelial cell apical/basal polari…	ENSG00000150672	-2.459	1.57236	0.412276	1	down	18	118	-0.12818	2.33082	DLG2	protein_coding	1740	PPP1R58|PSD-93|PSD93|chapsyn-110	MIM:603583|HGNC:HGNC:2901|Ensembl:ENSG00000150672|HPRD:04663|HPRD:08220|Vega:OTTHUMG00000134309	discs large homolog 2	hsa04390(Hippo signaling pathway)	GO:0016323(basolateral plasma membrane)//GO:0005886(plasma membrane)//GO:0008076(voltage-gated potassium channel complex)//GO:0016020(membrane)//GO:0008328(ionotropic glutamate receptor complex)//GO:0014069(postsynaptic density)//GO:0097481(neuronal postsynaptic density)//GO:0030054(cell junction)//GO:0044224(juxtaparanode region of axon)//GO:0045211(postsynaptic membrane)	GO:0019900(kinase binding)//GO:0035255(ionotropic glutamate receptor binding)//GO:0005515(protein binding)//GO:0004385(guanylate kinase activity)	GO:0043113(receptor clustering)//GO:0010923(negative regulation of phosphatase activity)//GO:0019233(sensory perception of pain)//GO:0046037(GMP metabolic process)//GO:0007268(synaptic transmission)//GO:0097120(receptor localization to synapse)//GO:0046710(GDP metabolic process)//GO:0007399(nervous system development)//GO:0045197(establishment or maintenance of epithelial cell apical/basal polari…
chr7	75496673	75496904	diffreps_peak_2851922	20	231	ENST00000455862	SPDYE5	3.76558	0	0	up	442590	-	HGNC:HGNC:35464|Ensembl:ENSG00000170092	speedy/RINGO cell cycle regulator family member E5	hsa04114(Oocyte meiosis)//hsa04914(Progesterone-mediated oocyte maturation)		GO:0019901(protein kinase binding)	GO:0045859(regulation of protein kinase activity)	ENSG00000170092	1.03462	-2.90795	0.710983	1	up	2		-2.47722	-3.51185	SPDYE5	protein_coding	442590	-	HGNC:HGNC:35464|Ensembl:ENSG00000170092	speedy/RINGO cell cycle regulator family member E5	hsa04114(Oocyte meiosis)//hsa04914(Progesterone-mediated oocyte maturation)		GO:0019901(protein kinase binding)	GO:0045859(regulation of protein kinase activity)
chr9	113043221	113043620	diffreps_peak_3199343	7.13885	399	ENST00000374227	ZFP37	210.1	7.26361e-08	2.19453e-06	up	7539	ZNF906|zfp-37	MIM:602951|HGNC:HGNC:12863|Ensembl:ENSG00000136866|HPRD:04258|Vega:OTTHUMG00000021019	ZFP37 zinc finger protein		GO:0005634(nucleus)	GO:0008270(zinc ion binding)//GO:0003677(DNA binding)//GO:0003700(transcription factor activity, sequence-specific DNA binding)	GO:0006351(transcription, DNA-templated)//GO:0006355(regulation of transcription, DNA-templated)	ENSG00000136866	-1.08709	-0.490333	0.693385	1	down	8	21	-1.13491	-0.0478206	ZFP37	protein_coding	7539	ZNF906|zfp-37	MIM:602951|HGNC:HGNC:12863|Ensembl:ENSG00000136866|HPRD:04258|Vega:OTTHUMG00000021019	ZFP37 zinc finger protein		GO:0005634(nucleus)	GO:0008270(zinc ion binding)//GO:0003677(DNA binding)//GO:0003700(transcription factor activity, sequence-specific DNA binding)	GO:0006351(transcription, DNA-templated)//GO:0006355(regulation of transcription, DNA-templated)
chr5	1268519	1268633	diffreps_peak_2355418	6.17354	114	ENST00000310581	TERT	179.2	6.70594e-07	1.49036e-05	up	7015	CMM9|DKCA2|DKCB4|EST2|PFBMFT1|TCS1|TP2|TRT|hEST2|hTRT	MIM:187270|HGNC:HGNC:11730|Ensembl:ENSG00000164362|HPRD:01754|Vega:OTTHUMG00000090357	telomerase reverse transcriptase	hsa05166(HTLV-I infection)	GO:1990572(TERT-RMRP complex)//GO:0016605(PML body)//GO:0005697(telomerase holoenzyme complex)//GO:0000333(telomerase catalytic core complex)//GO:0042645(mitochondrial nucleoid)//GO:0000784(nuclear chromosome, telomeric region)//GO:0000781(chromosome, telomeric region)//GO:0000783(nuclear telomere cap complex)//GO:0005730(nucleolus)//GO:0005654(nucleoplasm)//GO:0005634(nucleus)//GO:0031379(RNA-di…	GO:0001223(transcription coactivator binding)//GO:0003721(telomerase RNA reverse transcriptase activity)//GO:0070034(telomerase RNA binding)//GO:0003968(RNA-directed RNA polymerase activity)//GO:0003964(RNA-directed DNA polymerase activity)//GO:0042803(protein homodimerization activity)//GO:0003723(RNA binding)//GO:0000049(tRNA binding)//GO:0003720(telomerase activity)//GO:0042162(telomeric DNA b…	GO:0007004(telomere maintenance via telomerase)//GO:1904751(positive regulation of protein localization to nucleolus)//GO:0090399(replicative senescence)//GO:2001240(negative regulation of extrinsic apoptotic signaling pathway in absence of ligand)//GO:1902895(positive regulation of pri-miRNA transcription from RNA polymerase II promoter)//GO:0001172(transcription, RNA-templated)//GO:1903704(nega…	ENSG00000164362	1.02227	2.13297	0.728524	1	up	126	67	2.55555	1.53328	TERT	protein_coding	7015	CMM9|DKCA2|DKCB4|EST2|PFBMFT1|TCS1|TP2|TRT|hEST2|hTRT	MIM:187270|HGNC:HGNC:11730|Ensembl:ENSG00000164362|HPRD:01754|Vega:OTTHUMG00000090357	telomerase reverse transcriptase	hsa05166(HTLV-I infection)	GO:1990572(TERT-RMRP complex)//GO:0016605(PML body)//GO:0005697(telomerase holoenzyme complex)//GO:0000333(telomerase catalytic core complex)//GO:0042645(mitochondrial nucleoid)//GO:0000784(nuclear chromosome, telomeric region)//GO:0000781(chromosome, telomeric region)//GO:0000783(nuclear telomere cap complex)//GO:0005730(nucleolus)//GO:0005654(nucleoplasm)//GO:0005634(nucleus)//GO:0031379(RNA-di…	GO:0001223(transcription coactivator binding)//GO:0003721(telomerase RNA reverse transcriptase activity)//GO:0070034(telomerase RNA binding)//GO:0003968(RNA-directed RNA polymerase activity)//GO:0003964(RNA-directed DNA polymerase activity)//GO:0042803(protein homodimerization activity)//GO:0003723(RNA binding)//GO:0000049(tRNA binding)//GO:0003720(telomerase activity)//GO:0042162(telomeric DNA b…	GO:0007004(telomere maintenance via telomerase)//GO:1904751(positive regulation of protein localization to nucleolus)//GO:0090399(replicative senescence)//GO:2001240(negative regulation of extrinsic apoptotic signaling pathway in absence of ligand)//GO:1902895(positive regulation of pri-miRNA transcription from RNA polymerase II promoter)//GO:0001172(transcription, RNA-templated)//GO:1903704(nega…
chr11	1245981	1246740	diffreps_peak_458902	6.75887	759	ENST00000529681	MUC5B	7.08745	1.74231e-07	4.72701e-06	up	727897	MG1|MUC-5B|MUC5|MUC9	MIM:600770|HGNC:HGNC:7516|Ensembl:ENSG00000117983|Vega:OTTHUMG00000166494	mucin 5B, oligomeric mucus/gel-forming	hsa04970(Salivary secretion)	GO:0043231(intracellular membrane-bounded organelle)//GO:0070062(extracellular exosome)//GO:0005615(extracellular space)//GO:0005796(Golgi lumen)	GO:0005515(protein binding)	GO:0044267(cellular protein metabolic process)//GO:0006493(protein O-linked glycosylation)//GO:0016266(O-glycan processing)//GO:0043687(post-translational protein modification)//GO:0043030(regulation of macrophage activation)//GO:0042742(defense response to bacterium)	ENSG00000117983	1.53119	1.3408	0.605286	1	up	80	29	1.91251	0.381319	MUC5B	protein_coding	727897	MG1|MUC-5B|MUC5|MUC9	MIM:600770|HGNC:HGNC:7516|Ensembl:ENSG00000117983|Vega:OTTHUMG00000166494	mucin 5B, oligomeric mucus/gel-forming	hsa04970(Salivary secretion)	GO:0043231(intracellular membrane-bounded organelle)//GO:0070062(extracellular exosome)//GO:0005615(extracellular space)//GO:0005796(Golgi lumen)	GO:0005515(protein binding)	GO:0044267(cellular protein metabolic process)//GO:0006493(protein O-linked glycosylation)//GO:0016266(O-glycan processing)//GO:0043687(post-translational protein modification)//GO:0043030(regulation of macrophage activation)//GO:0042742(defense response to bacterium)
chr12	57043855	57044003	diffreps_peak_698875	6.37162	148	ENST00000300119	MYO1A	5.92824	4.2499e-07	1.03564e-05	up	4640	BBMI|DFNA48|MIHC|MYHL	MIM:601478|HGNC:HGNC:7595|Ensembl:ENSG00000166866|HPRD:08371|Vega:OTTHUMG00000149899	myosin IA		GO:0044853(plasma membrane raft)//GO:0016328(lateral plasma membrane)//GO:0005903(brush border)//GO:0009925(basal plasma membrane)//GO:0031252(cell leading edge)//GO:0016323(basolateral plasma membrane)//GO:0031941(filamentous actin)//GO:0016324(apical plasma membrane)//GO:0005902(microvillus)//GO:0030864(cortical actin cytoskeleton)//GO:0043025(neuronal cell body)//GO:0016459(myosin complex)//GO…	GO:0005524(ATP binding)//GO:0003774(motor activity)//GO:0005516(calmodulin binding)//GO:0051015(actin filament binding)	GO:0030033(microvillus assembly)//GO:0007605(sensory perception of sound)//GO:0008152(metabolic process)//GO:0032880(regulation of protein localization)//GO:0051648(vesicle localization)	ENSG00000166866	-3.9831	-0.437977	0.129346	1	down		31	-3.51185	0.471256	MYO1A	protein_coding	4640	BBMI|DFNA48|MIHC|MYHL	MIM:601478|HGNC:HGNC:7595|Ensembl:ENSG00000166866|HPRD:08371|Vega:OTTHUMG00000149899	myosin IA		GO:0044853(plasma membrane raft)//GO:0016328(lateral plasma membrane)//GO:0005903(brush border)//GO:0009925(basal plasma membrane)//GO:0031252(cell leading edge)//GO:0016323(basolateral plasma membrane)//GO:0031941(filamentous actin)//GO:0016324(apical plasma membrane)//GO:0005902(microvillus)//GO:0030864(cortical actin cytoskeleton)//GO:0043025(neuronal cell body)//GO:0016459(myosin complex)//GO…	GO:0005524(ATP binding)//GO:0003774(motor activity)//GO:0005516(calmodulin binding)//GO:0051015(actin filament binding)	GO:0030033(microvillus assembly)//GO:0007605(sensory perception of sound)//GO:0008152(metabolic process)//GO:0032880(regulation of protein localization)//GO:0051648(vesicle localization)
chr19	12898125	12898383	diffreps_peak_1472679	9.61272	258	ENST00000590472	GCDH	7.01911	2.4394e-10	1.36926e-08	up	2639	ACAD5|GCD	MIM:608801|HGNC:HGNC:4189|Ensembl:ENSG00000105607|HPRD:01977|Vega:OTTHUMG00000180561	glutaryl-CoA dehydrogenase	hsa00071(Fatty acid degradation)//hsa00310(Lysine degradation)//hsa00380(Tryptophan metabolism)//	GO:0005743(mitochondrial inner membrane)//GO:0005739(mitochondrion)//GO:0005759(mitochondrial matrix)	GO:0052890(oxidoreductase activity, acting on the CH-CH group of donors, with a flavin as acceptor)//GO:0003995(acyl-CoA dehydrogenase activity)//GO:0009055(electron carrier activity)//GO:0000062(fatty-acyl-CoA binding)//GO:0004361(glutaryl-CoA dehydrogenase activity)//GO:0050660(flavin adenine dinucleotide binding)//GO:0016627(oxidoreductase activity, acting on the CH-CH group of donors)	GO:0055114(oxidation-reduction process)//GO:0044281(small molecule metabolic process)//GO:0006568(tryptophan metabolic process)//GO:0046949(fatty-acyl-CoA biosynthetic process)//GO:0055088(lipid homeostasis)//GO:0006554(lysine catabolic process)//GO:0034641(cellular nitrogen compound metabolic process)//GO:0033539(fatty acid beta-oxidation using acyl-CoA dehydrogenase)	ENSG00000105607	1.46863	3.47688	0.621069	1	up	354	139	4.03195	2.56332	GCDH	protein_coding	2639	ACAD5|GCD	MIM:608801|HGNC:HGNC:4189|Ensembl:ENSG00000105607|HPRD:01977|Vega:OTTHUMG00000180561	glutaryl-CoA dehydrogenase	hsa00071(Fatty acid degradation)//hsa00310(Lysine degradation)//hsa00380(Tryptophan metabolism)//	GO:0005743(mitochondrial inner membrane)//GO:0005739(mitochondrion)//GO:0005759(mitochondrial matrix)	GO:0052890(oxidoreductase activity, acting on the CH-CH group of donors, with a flavin as acceptor)//GO:0003995(acyl-CoA dehydrogenase activity)//GO:0009055(electron carrier activity)//GO:0000062(fatty-acyl-CoA binding)//GO:0004361(glutaryl-CoA dehydrogenase activity)//GO:0050660(flavin adenine dinucleotide binding)//GO:0016627(oxidoreductase activity, acting on the CH-CH group of donors)	GO:0055114(oxidation-reduction process)//GO:0044281(small molecule metabolic process)//GO:0006568(tryptophan metabolic process)//GO:0046949(fatty-acyl-CoA biosynthetic process)//GO:0055088(lipid homeostasis)//GO:0006554(lysine catabolic process)//GO:0034641(cellular nitrogen compound metabolic process)//GO:0033539(fatty acid beta-oxidation using acyl-CoA dehydrogenase)
chrX	53241783	53241909	diffreps_peak_3302528	9.03923	126	ENST00000375365	IQSEC2	3.3914	9.13624e-10	4.36448e-08	up	23096	BRAG1|MRX1	MIM:300522|HGNC:HGNC:29059|Ensembl:ENSG00000124313|HPRD:10012|Vega:OTTHUMG00000021608	IQ motif and Sec7 domain 2	hsa04144(Endocytosis)	GO:0005737(cytoplasm)	GO:0005086(ARF guanyl-nucleotide exchange factor activity)	GO:0030036(actin cytoskeleton organization)//GO:0032012(regulation of ARF protein signal transduction)//GO:0043547(positive regulation of GTPase activity)	ENSG00000124313	1.80991	2.05693	0.540479	1	up	139	42	2.69519	0.885284	IQSEC2	protein_coding	23096	BRAG1|MRX1	MIM:300522|HGNC:HGNC:29059|Ensembl:ENSG00000124313|HPRD:10012|Vega:OTTHUMG00000021608	IQ motif and Sec7 domain 2	hsa04144(Endocytosis)	GO:0005737(cytoplasm)	GO:0005086(ARF guanyl-nucleotide exchange factor activity)	GO:0030036(actin cytoskeleton organization)//GO:0032012(regulation of ARF protein signal transduction)//GO:0043547(positive regulation of GTPase activity)
chr20	33745102	33745299	diffreps_peak_1836375	10.9751	197	ENST00000342427	ZNF341	3.272	1.05893e-11	7.92871e-10	up	84905	-	HGNC:HGNC:15992|Ensembl:ENSG00000131061|HPRD:15781|Vega:OTTHUMG00000032275	zinc finger protein 341		GO:0005634(nucleus)	GO:0003676(nucleic acid binding)//GO:0046872(metal ion binding)//GO:0005515(protein binding)//GO:0003677(DNA binding)	GO:0006351(transcription, DNA-templated)//GO:0006355(regulation of transcription, DNA-templated)	ENSG00000131061	2.27568	2.67214	0.451012	1	up	228	50	3.4015	1.12583	ZNF341	protein_coding	84905	-	HGNC:HGNC:15992|Ensembl:ENSG00000131061|HPRD:15781|Vega:OTTHUMG00000032275	zinc finger protein 341		GO:0005634(nucleus)	GO:0003676(nucleic acid binding)//GO:0046872(metal ion binding)//GO:0005515(protein binding)//GO:0003677(DNA binding)	GO:0006351(transcription, DNA-templated)//GO:0006355(regulation of transcription, DNA-templated)
chr17	6996825	6997027	diffreps_peak_1239582	20	202	ENST00000251535	ALOX12	3.5775	0	0	up	239	12-LOX|12S-LOX|LOG12	MIM:152391|HGNC:HGNC:429|Ensembl:ENSG00000108839|HPRD:01066|Vega:OTTHUMG00000102088	arachidonate 12-lipoxygenase	hsa00590(Arachidonic acid metabolism)//	GO:0016020(membrane)//GO:0070062(extracellular exosome)//GO:0042383(sarcolemma)//GO:0005737(cytoplasm)//GO:0005829(cytosol)	GO:0047977(hepoxilin-epoxide hydrolase activity)//GO:0005506(iron ion binding)//GO:0016702(oxidoreductase activity, acting on single donors with incorporation of molecular oxygen, incorporation of two atoms of oxygen)//GO:0004052(arachidonate 12-lipoxygenase activity)//GO:0051120(hepoxilin A3 synthase activity)//GO:0005515(protein binding)//GO:0016165(linoleate 13S-lipoxygenase activity)	GO:0072593(reactive oxygen species metabolic process)//GO:0045909(positive regulation of vasodilation)//GO:0010656(negative regulation of muscle cell apoptotic process)//GO:0051122(hepoxilin biosynthetic process)//GO:0010628(positive regulation of gene expression)//GO:0051901(positive regulation of mitochondrial depolarization)//GO:0043651(linoleic acid metabolic process)//GO:0043066(negative reg…	ENSG00000108839	-1.54173	-2.53929	0.477685	1	down		4	-3.51185	-1.97011	ALOX12	protein_coding	239	12-LOX|12S-LOX|LOG12	MIM:152391|HGNC:HGNC:429|Ensembl:ENSG00000108839|HPRD:01066|Vega:OTTHUMG00000102088	arachidonate 12-lipoxygenase	hsa00590(Arachidonic acid metabolism)//	GO:0016020(membrane)//GO:0070062(extracellular exosome)//GO:0042383(sarcolemma)//GO:0005737(cytoplasm)//GO:0005829(cytosol)	GO:0047977(hepoxilin-epoxide hydrolase activity)//GO:0005506(iron ion binding)//GO:0016702(oxidoreductase activity, acting on single donors with incorporation of molecular oxygen, incorporation of two atoms of oxygen)//GO:0004052(arachidonate 12-lipoxygenase activity)//GO:0051120(hepoxilin A3 synthase activity)//GO:0005515(protein binding)//GO:0016165(linoleate 13S-lipoxygenase activity)	GO:0072593(reactive oxygen species metabolic process)//GO:0045909(positive regulation of vasodilation)//GO:0010656(negative regulation of muscle cell apoptotic process)//GO:0051122(hepoxilin biosynthetic process)//GO:0010628(positive regulation of gene expression)//GO:0051901(positive regulation of mitochondrial depolarization)//GO:0043651(linoleic acid metabolic process)//GO:0043066(negative reg…
chr1	247037201	247037420	diffreps_peak_298696	8.09988	219	ENST00000366503	ZNF670	241.1	7.94556e-09	3.04525e-07	up	93474	-	HGNC:HGNC:28167|HPRD:11305|Vega:OTTHUMG00000040868	zinc finger protein 670		GO:0005634(nucleus)	GO:0046872(metal ion binding)//GO:0005515(protein binding)//GO:0003677(DNA binding)	GO:0006351(transcription, DNA-templated)//GO:0006355(regulation of transcription, DNA-templated)	ENSG00000277462	-1.21257	2.57051	0.682923	1	down	76	196	1.84028	3.05285	ZNF670	protein_coding	93474	-	HGNC:HGNC:28167|HPRD:11305|Vega:OTTHUMG00000040868	zinc finger protein 670		GO:0005634(nucleus)	GO:0046872(metal ion binding)//GO:0005515(protein binding)//GO:0003677(DNA binding)	GO:0006351(transcription, DNA-templated)//GO:0006355(regulation of transcription, DNA-templated)
chr3	119417941	119418560	diffreps_peak_2119695	8.09988	619	ENST00000264245	ARHGAP31	241.1	7.94556e-09	3.04525e-07	up	57514	AOS1|CDGAP	MIM:610911|HGNC:HGNC:29216|Ensembl:ENSG00000031081|HPRD:16697|Vega:OTTHUMG00000159362	Rho GTPase activating protein 31		GO:0030027(lamellipodium)//GO:0005925(focal adhesion)//GO:0005829(cytosol)	GO:0017124(SH3 domain binding)//GO:0005096(GTPase activator activity)	GO:0043547(positive regulation of GTPase activity)//GO:0051056(regulation of small GTPase mediated signal transduction)//GO:0007264(small GTPase mediated signal transduction)//GO:0007165(signal transduction)	ENSG00000031081	1.14964	4.55668	0.697017	1	up	704	347	5.01993	3.87028	ARHGAP31	protein_coding	57514	AOS1|CDGAP	MIM:610911|HGNC:HGNC:29216|Ensembl:ENSG00000031081|HPRD:16697|Vega:OTTHUMG00000159362	Rho GTPase activating protein 31		GO:0030027(lamellipodium)//GO:0005925(focal adhesion)//GO:0005829(cytosol)	GO:0017124(SH3 domain binding)//GO:0005096(GTPase activator activity)	GO:0043547(positive regulation of GTPase activity)//GO:0051056(regulation of small GTPase mediated signal transduction)//GO:0007264(small GTPase mediated signal transduction)//GO:0007165(signal transduction)
chr12	20715138	20715285	diffreps_peak_653638	7.37946	147	ENST00000266509	SLCO1C1	217.9	4.17388e-08	1.31805e-06	up	53919	OATP-F|OATP1|OATP14|OATP1C1|OATPF|OATPRP5|SLC21A14	MIM:613389|HGNC:HGNC:13819|Ensembl:ENSG00000139155|HPRD:08342|Vega:OTTHUMG00000168966	solute carrier organic anion transporter family member 1C1	hsa04919(Thyroid hormone signaling pathway)	GO:0005886(plasma membrane)//GO:0005887(integral component of plasma membrane)	GO:0015125(bile acid transmembrane transporter activity)//GO:0015347(sodium-independent organic anion transmembrane transporter activity)//GO:0015349(thyroid hormone transmembrane transporter activity)	GO:0055085(transmembrane transport)//GO:0008206(bile acid metabolic process)//GO:0070327(thyroid hormone transport)//GO:0043252(sodium-independent organic anion transport)//GO:0015721(bile acid and bile salt transport)	ENSG00000139155	1.66093	1.69291	0.569959	1	up	105	35	2.29681	0.635879	SLCO1C1	protein_coding	53919	OATP-F|OATP1|OATP14|OATP1C1|OATPF|OATPRP5|SLC21A14	MIM:613389|HGNC:HGNC:13819|Ensembl:ENSG00000139155|HPRD:08342|Vega:OTTHUMG00000168966	solute carrier organic anion transporter family member 1C1	hsa04919(Thyroid hormone signaling pathway)	GO:0005886(plasma membrane)//GO:0005887(integral component of plasma membrane)	GO:0015125(bile acid transmembrane transporter activity)//GO:0015347(sodium-independent organic anion transmembrane transporter activity)//GO:0015349(thyroid hormone transmembrane transporter activity)	GO:0055085(transmembrane transport)//GO:0008206(bile acid metabolic process)//GO:0070327(thyroid hormone transport)//GO:0043252(sodium-independent organic anion transport)//GO:0015721(bile acid and bile salt transport)
chr5	116000432	116000498	diffreps_peak_2485134	7.13885	66	ENST00000357872	LVRN	210.1	7.26361e-08	2.19453e-06	up	206338	APQ|AQPEP|TAQPEP	MIM:610046|HGNC:HGNC:26904|Ensembl:ENSG00000172901|HPRD:07118|Vega:OTTHUMG00000128890	laeverin		GO:0005886(plasma membrane)//GO:0016021(integral component of membrane)//GO:0005737(cytoplasm)	GO:0008237(metallopeptidase activity)//GO:0070006(metalloaminopeptidase activity)//GO:0008270(zinc ion binding)//GO:0042277(peptide binding)	GO:0006508(proteolysis)//GO:0008217(regulation of blood pressure)//GO:0007267(cell-cell signaling)//GO:0043171(peptide catabolic process)//GO:0007165(signal transduction)	ENSG00000172901	-1.66176	-1.84235	0.490918	1	down	1	8	-2.90371	-1.24195	LVRN	protein_coding	206338	APQ|AQPEP|TAQPEP	MIM:610046|HGNC:HGNC:26904|Ensembl:ENSG00000172901|HPRD:07118|Vega:OTTHUMG00000128890	laeverin		GO:0005886(plasma membrane)//GO:0016021(integral component of membrane)//GO:0005737(cytoplasm)	GO:0008237(metallopeptidase activity)//GO:0070006(metalloaminopeptidase activity)//GO:0008270(zinc ion binding)//GO:0042277(peptide binding)	GO:0006508(proteolysis)//GO:0008217(regulation of blood pressure)//GO:0007267(cell-cell signaling)//GO:0043171(peptide catabolic process)//GO:0007165(signal transduction)
chr17	64895321	64896000	diffreps_peak_1325482	6.35767	679	ENST00000319651	LRRC37A3	3.13107	4.38863e-07	1.06833e-05	up	374819	LRRC37|LRRC37A	MIM:616557|HGNC:HGNC:32427|Ensembl:ENSG00000176809|Vega:OTTHUMG00000132307	leucine-rich repeat containing 37 member A3		GO:0016021(integral component of membrane)			ENSG00000176809	-5.32857	0.853229	0.0677191	1	down		82	-3.51185	1.81672	LRRC37A3	protein_coding	374819	LRRC37|LRRC37A	MIM:616557|HGNC:HGNC:32427|Ensembl:ENSG00000176809|Vega:OTTHUMG00000132307	leucine-rich repeat containing 37 member A3		GO:0016021(integral component of membrane)
chr16	85707516	85707580	diffreps_peak_1205827	14.5074	64	ENST00000284245	C16orf74	6.34476	3.10862e-15	4.52759e-13	up	404550	-	HGNC:HGNC:23362|Ensembl:ENSG00000154102|HPRD:14460|Vega:OTTHUMG00000183875	chromosome 16 open reading frame 74			GO:0005515(protein binding)		ENSG00000154102	1.04806	2.51711	0.721467	1	up	166	87	2.94811	1.90005	C16orf74	protein_coding	404550	-	HGNC:HGNC:23362|Ensembl:ENSG00000154102|HPRD:14460|Vega:OTTHUMG00000183875	chromosome 16 open reading frame 74			GO:0005515(protein binding)
chr12	6978561	6979100	diffreps_peak_639279	7.11123	539	ENST00000599672	EMG1	19.5755	7.74054e-08	2.33264e-06	up	10436	C2F|Grcc2f|NEP1	MIM:611531|HGNC:HGNC:16912|HPRD:12803	EMG1 N1-specific pseudouridine methyltransferase	hsa03008(Ribosome biogenesis in eukaryotes)	GO:0005730(nucleolus)//GO:0032040(small-subunit processome)//GO:0005634(nucleus)//GO:0005737(cytoplasm)	GO:0019843(rRNA binding)//GO:0003723(RNA binding)//GO:0008168(methyltransferase activity)//GO:0070037(rRNA (pseudouridine) methyltransferase activity)//GO:0044822(poly(A) RNA binding)//GO:0005515(protein binding)	GO:0042274(ribosomal small subunit biogenesis)//GO:0006364(rRNA processing)//GO:0070475(rRNA base methylation)//GO:0032259(methylation)	ENSG00000126749	-1.34974	4.22254	0.649086	1	down	227	638	3.39521	4.74495	EMG1	protein_coding	10436	C2F|Grcc2f|NEP1	MIM:611531|HGNC:HGNC:16912|HPRD:12803	EMG1 N1-specific pseudouridine methyltransferase	hsa03008(Ribosome biogenesis in eukaryotes)	GO:0005730(nucleolus)//GO:0032040(small-subunit processome)//GO:0005634(nucleus)//GO:0005737(cytoplasm)	GO:0019843(rRNA binding)//GO:0003723(RNA binding)//GO:0008168(methyltransferase activity)//GO:0070037(rRNA (pseudouridine) methyltransferase activity)//GO:0044822(poly(A) RNA binding)//GO:0005515(protein binding)	GO:0042274(ribosomal small subunit biogenesis)//GO:0006364(rRNA processing)//GO:0070475(rRNA base methylation)//GO:0032259(methylation)
chr9	83903341	83903800	diffreps_peak_3165116	20	459	ENST00000297814	KIF27	558.7	0	0	up	55582	-	MIM:611253|HGNC:HGNC:18632|Ensembl:ENSG00000165115|HPRD:11179|Vega:OTTHUMG00000020109	kinesin family member 27		GO:0005871(kinesin complex)//GO:0005929(cilium)//GO:0005874(microtubule)//GO:0005737(cytoplasm)//GO:0070062(extracellular exosome)	GO:0005524(ATP binding)//GO:0008017(microtubule binding)//GO:0016887(ATPase activity)//GO:0003777(microtubule motor activity)	GO:0003351(epithelial cilium movement)//GO:0042384(cilium assembly)//GO:0008152(metabolic process)//GO:0007018(microtubule-based movement)//GO:0021591(ventricular system development)	ENSG00000165115	-6.63574	2.13878	0.0360018	1	down		206	-3.51185	3.1239	KIF27	protein_coding	55582	-	MIM:611253|HGNC:HGNC:18632|Ensembl:ENSG00000165115|HPRD:11179|Vega:OTTHUMG00000020109	kinesin family member 27		GO:0005871(kinesin complex)//GO:0005929(cilium)//GO:0005874(microtubule)//GO:0005737(cytoplasm)//GO:0070062(extracellular exosome)	GO:0005524(ATP binding)//GO:0008017(microtubule binding)//GO:0016887(ATPase activity)//GO:0003777(microtubule motor activity)	GO:0003351(epithelial cilium movement)//GO:0042384(cilium assembly)//GO:0008152(metabolic process)//GO:0007018(microtubule-based movement)//GO:0021591(ventricular system development)
chr2	132782821	132783400	diffreps_peak_1714146	7.44197	579	ENST00000317721	NCKAP5	2.77231	3.61435e-08	1.16419e-06	up	344148	ERIH1|ERIH2|NAP5	MIM:608789|HGNC:HGNC:29847|Ensembl:ENSG00000176771|HPRD:16936|Vega:OTTHUMG00000153573	NCK associated protein 5		GO:0005575(cellular_component)		GO:0008150(biological_process)	ENSG00000176771	1.38493	4.35272	0.640838	1	up	641	268	4.88506	3.50013	NCKAP5	protein_coding	344148	ERIH1|ERIH2|NAP5	MIM:608789|HGNC:HGNC:29847|Ensembl:ENSG00000176771|HPRD:16936|Vega:OTTHUMG00000153573	NCK associated protein 5		GO:0005575(cellular_component)		GO:0008150(biological_process)
chr3	36832641	36833160	diffreps_peak_2044593	6.41534	519	ENST00000429976	TRANK1	186.9	3.84291e-07	9.3895e-06	up	9881	LBA1	HGNC:HGNC:29011|Ensembl:ENSG00000168016|Vega:OTTHUMG00000155848	tetratricopeptide repeat and ankyrin repeat containing 1			GO:0005524(ATP binding)		ENSG00000168016	2.03713	3.00497	0.498335	1	up	279	73	3.69054	1.65342	TRANK1	protein_coding	9881	LBA1	HGNC:HGNC:29011|Ensembl:ENSG00000168016|Vega:OTTHUMG00000155848	tetratricopeptide repeat and ankyrin repeat containing 1			GO:0005524(ATP binding)
chr16	15591029	15591040	diffreps_peak_1122531	14.6993	11	ENST00000565857	C16orf45	6.79477	1.9984e-15	3.03073e-13	up	89927	-	HGNC:HGNC:19213|Ensembl:ENSG00000166780|HPRD:12382|Vega:OTTHUMG00000129883	chromosome 16 open reading frame 45		GO:0015630(microtubule cytoskeleton)	GO:0005515(protein binding)	GO:0021822(negative regulation of cell motility involved in cerebral cortex radial glia guided migration)//GO:0007026(negative regulation of microtubule depolymerization)	ENSG00000166780	2.881	1.81563	0.340365	1	up	133	18	2.63242	-0.248586	C16orf45	protein_coding	89927	-	HGNC:HGNC:19213|Ensembl:ENSG00000166780|HPRD:12382|Vega:OTTHUMG00000129883	chromosome 16 open reading frame 45		GO:0015630(microtubule cytoskeleton)	GO:0005515(protein binding)	GO:0021822(negative regulation of cell motility involved in cerebral cortex radial glia guided migration)//GO:0007026(negative regulation of microtubule depolymerization)
chr2	226735621	226736250	diffreps_peak_1783757	12.8314	629	ENST00000305123	IRS1	5.85734	1.47438e-13	1.61317e-11	up	3667	HIRS-1	MIM:147545|HGNC:HGNC:6125|Ensembl:ENSG00000169047|HPRD:00943|Vega:OTTHUMG00000133179	insulin receptor substrate 1	hsa04022(cGMP-PKG signaling pathway)//hsa04068(FoxO signaling pathway)//hsa04150(mTOR signaling pathway)//hsa04151(PI3K-Akt signaling pathway)//hsa04152(AMPK signaling pathway)//	GO:0005886(plasma membrane)//GO:0005901(caveola)//GO:0005829(cytosol)//GO:0043231(intracellular membrane-bounded organelle)//GO:0005899(insulin receptor complex)//GO:0005634(nucleus)//GO:0036064(ciliary basal body)//GO:0005737(cytoplasm)	GO:0005080(protein kinase C binding)//GO:0004871(signal transducer activity)//GO:0005068(transmembrane receptor protein tyrosine kinase adaptor activity)//GO:0043548(phosphatidylinositol 3-kinase binding)//GO:0042169(SH2 domain binding)//GO:0005159(insulin-like growth factor receptor binding)//GO:0005515(protein binding)//GO:0005158(insulin receptor binding)	GO:0016042(lipid catabolic process)//GO:0032000(positive regulation of fatty acid beta-oxidation)//GO:0048011(neurotrophin TRK receptor signaling pathway)//GO:0045725(positive regulation of glycogen biosynthetic process)//GO:0048009(insulin-like growth factor receptor signaling pathway)//GO:0032868(response to insulin)//GO:0043434(response to peptide hormone)//GO:0014065(phosphatidylinositol 3-ki…	ENSG00000169047	-1.33801	3.89834	0.652019	1	down	182	508	3.07943	4.41743	IRS1	protein_coding	3667	HIRS-1	MIM:147545|HGNC:HGNC:6125|Ensembl:ENSG00000169047|HPRD:00943|Vega:OTTHUMG00000133179	insulin receptor substrate 1	hsa04022(cGMP-PKG signaling pathway)//hsa04068(FoxO signaling pathway)//hsa04150(mTOR signaling pathway)//hsa04151(PI3K-Akt signaling pathway)//hsa04152(AMPK signaling pathway)//	GO:0005886(plasma membrane)//GO:0005901(caveola)//GO:0005829(cytosol)//GO:0043231(intracellular membrane-bounded organelle)//GO:0005899(insulin receptor complex)//GO:0005634(nucleus)//GO:0036064(ciliary basal body)//GO:0005737(cytoplasm)	GO:0005080(protein kinase C binding)//GO:0004871(signal transducer activity)//GO:0005068(transmembrane receptor protein tyrosine kinase adaptor activity)//GO:0043548(phosphatidylinositol 3-kinase binding)//GO:0042169(SH2 domain binding)//GO:0005159(insulin-like growth factor receptor binding)//GO:0005515(protein binding)//GO:0005158(insulin receptor binding)	GO:0016042(lipid catabolic process)//GO:0032000(positive regulation of fatty acid beta-oxidation)//GO:0048011(neurotrophin TRK receptor signaling pathway)//GO:0045725(positive regulation of glycogen biosynthetic process)//GO:0048009(insulin-like growth factor receptor signaling pathway)//GO:0032868(response to insulin)//GO:0043434(response to peptide hormone)//GO:0014065(phosphatidylinositol 3-ki…
chr11	10500085	10500249	diffreps_peak_473262	20	164	ENST00000396553	AMPD3	775.6	0	0	up	272	-	MIM:102772|HGNC:HGNC:470|Ensembl:ENSG00000133805|HPRD:00041|Vega:OTTHUMG00000165682	adenosine monophosphate deaminase 3	hsa00230(Purine metabolism)//	GO:0005829(cytosol)	GO:0003876(AMP deaminase activity)//GO:0046872(metal ion binding)	GO:0044281(small molecule metabolic process)//GO:0046031(ADP metabolic process)//GO:0043101(purine-containing compound salvage)//GO:0055086(nucleobase-containing small molecule metabolic process)//GO:0097009(energy homeostasis)//GO:0006196(AMP catabolic process)//GO:0046034(ATP metabolic process)//GO:0046039(GTP metabolic process)//GO:0006144(purine nucleobase metabolic process)//GO:0034101(eryth…	ENSG00000133805	2.06401	4.38927	0.492488	1	up	734	191	5.07997	3.01597	AMPD3	protein_coding	272	-	MIM:102772|HGNC:HGNC:470|Ensembl:ENSG00000133805|HPRD:00041|Vega:OTTHUMG00000165682	adenosine monophosphate deaminase 3	hsa00230(Purine metabolism)//	GO:0005829(cytosol)	GO:0003876(AMP deaminase activity)//GO:0046872(metal ion binding)	GO:0044281(small molecule metabolic process)//GO:0046031(ADP metabolic process)//GO:0043101(purine-containing compound salvage)//GO:0055086(nucleobase-containing small molecule metabolic process)//GO:0097009(energy homeostasis)//GO:0006196(AMP catabolic process)//GO:0046034(ATP metabolic process)//GO:0046039(GTP metabolic process)//GO:0006144(purine nucleobase metabolic process)//GO:0034101(eryth…
chr11	758949	759057	diffreps_peak_457528	7.01838	108	ENST00000319006	TALDO1	2.44854	9.58564e-08	2.72388e-06	up	6888	TAL|TAL-H|TALDOR|TALH	MIM:602063|HGNC:HGNC:11559|Ensembl:ENSG00000177156|HPRD:03640|Vega:OTTHUMG00000133318	transaldolase 1	hsa00030(Pentose phosphate pathway)//	GO:0070062(extracellular exosome)//GO:0005634(nucleus)//GO:0005737(cytoplasm)//GO:0005829(cytosol)	GO:0003824(catalytic activity)//GO:0005515(protein binding)//GO:0048029(monosaccharide binding)//GO:0004801(sedoheptulose-7-phosphate:D-glyceraldehyde-3-phosphate glyceronetransferase activity)	GO:0005999(xylulose biosynthetic process)//GO:0044281(small molecule metabolic process)//GO:0009052(pentose-phosphate shunt, non-oxidative branch)//GO:0006098(pentose-phosphate shunt)//GO:0006002(fructose 6-phosphate metabolic process)//GO:0005975(carbohydrate metabolic process)//GO:0006112(energy reserve metabolic process)	ENSG00000177156	-1.00216	5.43971	0.734181	1	down	627	1380	4.8533	5.85546	TALDO1	protein_coding	6888	TAL|TAL-H|TALDOR|TALH	MIM:602063|HGNC:HGNC:11559|Ensembl:ENSG00000177156|HPRD:03640|Vega:OTTHUMG00000133318	transaldolase 1	hsa00030(Pentose phosphate pathway)//	GO:0070062(extracellular exosome)//GO:0005634(nucleus)//GO:0005737(cytoplasm)//GO:0005829(cytosol)	GO:0003824(catalytic activity)//GO:0005515(protein binding)//GO:0048029(monosaccharide binding)//GO:0004801(sedoheptulose-7-phosphate:D-glyceraldehyde-3-phosphate glyceronetransferase activity)	GO:0005999(xylulose biosynthetic process)//GO:0044281(small molecule metabolic process)//GO:0009052(pentose-phosphate shunt, non-oxidative branch)//GO:0006098(pentose-phosphate shunt)//GO:0006002(fructose 6-phosphate metabolic process)//GO:0005975(carbohydrate metabolic process)//GO:0006112(energy reserve metabolic process)
chr16	10934321	10935620	diffreps_peak_1115134	20	1299	ENST00000324288	CIITA	6.57297	0	0	up	4261	C2TA|CIITAIV|MHC2TA|NLRA	MIM:600005|HGNC:HGNC:7067|Ensembl:ENSG00000179583|HPRD:02475|Vega:OTTHUMG00000129753	class II, major histocompatibility complex, transactivator	hsa04612(Antigen processing and presentation)//hsa05145(Toxoplasmosis)//hsa05152(Tuberculosis)//hsa05164(Influenza A)//hsa05340(Primary immunodeficiency)	GO:0005654(nucleoplasm)//GO:0016605(PML body)//GO:0009986(cell surface)	GO:0032403(protein complex binding)//GO:0005524(ATP binding)//GO:0016746(transferase activity, transferring acyl groups)//GO:0044212(transcription regulatory region DNA binding)//GO:0033613(activating transcription factor binding)//GO:0016301(kinase activity)//GO:0005525(GTP binding)//GO:0005515(protein binding)//GO:0003677(DNA binding)//GO:0008022(protein C-terminus binding)//GO:0003713(transcri…	GO:0007568(aging)//GO:0071346(cellular response to interferon-gamma)//GO:0032966(negative regulation of collagen biosynthetic process)//GO:0016310(phosphorylation)//GO:0046677(response to antibiotic)//GO:0071360(cellular response to exogenous dsRNA)//GO:0006351(transcription, DNA-templated)//GO:0060333(interferon-gamma-mediated signaling pathway)//GO:0034341(response to interferon-gamma)//GO:0006…	ENSG00000179583	2.49164	2.82541	0.412477	1	up	260	49	3.5895	1.09786	CIITA	protein_coding	4261	C2TA|CIITAIV|MHC2TA|NLRA	MIM:600005|HGNC:HGNC:7067|Ensembl:ENSG00000179583|HPRD:02475|Vega:OTTHUMG00000129753	class II, major histocompatibility complex, transactivator	hsa04612(Antigen processing and presentation)//hsa05145(Toxoplasmosis)//hsa05152(Tuberculosis)//hsa05164(Influenza A)//hsa05340(Primary immunodeficiency)	GO:0005654(nucleoplasm)//GO:0016605(PML body)//GO:0009986(cell surface)	GO:0032403(protein complex binding)//GO:0005524(ATP binding)//GO:0016746(transferase activity, transferring acyl groups)//GO:0044212(transcription regulatory region DNA binding)//GO:0033613(activating transcription factor binding)//GO:0016301(kinase activity)//GO:0005525(GTP binding)//GO:0005515(protein binding)//GO:0003677(DNA binding)//GO:0008022(protein C-terminus binding)//GO:0003713(transcri…	GO:0007568(aging)//GO:0071346(cellular response to interferon-gamma)//GO:0032966(negative regulation of collagen biosynthetic process)//GO:0016310(phosphorylation)//GO:0046677(response to antibiotic)//GO:0071360(cellular response to exogenous dsRNA)//GO:0006351(transcription, DNA-templated)//GO:0060333(interferon-gamma-mediated signaling pathway)//GO:0034341(response to interferon-gamma)//GO:0006…
chr17	29078261	29078857	diffreps_peak_1269297	6.28021	596	ENST00000359450	TIAF1	2.47618	5.24551e-07	1.26931e-05	up	9220	MAJN|SPR210	MIM:609517|HGNC:HGNC:11803|HPRD:10268	TGFB1-induced anti-apoptotic factor 1		GO:0005634(nucleus)	GO:0003674(molecular_function)	GO:0007249(I-kappaB kinase/NF-kappaB signaling)//GO:0006915(apoptotic process)//GO:0043066(negative regulation of apoptotic process)	ENSG00000221995	2.30137	3.1217	0.446231	1	up	313	68	3.85538	1.55401	TIAF1	protein_coding	9220	MAJN|SPR210	MIM:609517|HGNC:HGNC:11803|HPRD:10268	TGFB1-induced anti-apoptotic factor 1		GO:0005634(nucleus)	GO:0003674(molecular_function)	GO:0007249(I-kappaB kinase/NF-kappaB signaling)//GO:0006915(apoptotic process)//GO:0043066(negative regulation of apoptotic process)
chr16	778625	778762	diffreps_peak_1096370	20	137	ENST00000543963	MSLNL	3.92894	0	0	up	401827	C16orf37|MPFL	HGNC:HGNC:14170	mesothelin-like		GO:0016021(integral component of membrane)//GO:0009986(cell surface)		GO:0007160(cell-matrix adhesion)	ENSG00000162006	5.94995	1.46055	0.0502126	1	up	116		2.4381	-3.51185	MSLNL	protein_coding	401827	C16orf37|MPFL	HGNC:HGNC:14170	mesothelin-like		GO:0016021(integral component of membrane)//GO:0009986(cell surface)		GO:0007160(cell-matrix adhesion)
chr2	150487267	150487667	diffreps_peak_1725890	6.95863	400	ENST00000375734	RND3	2.07219	1.09994e-07	3.11054e-06	up	390	ARHE|Rho8|RhoE|memB	MIM:602924|HGNC:HGNC:671|Ensembl:ENSG00000115963|HPRD:04233|Vega:OTTHUMG00000131859	Rho family GTPase 3		GO:0005622(intracellular)//GO:0070062(extracellular exosome)//GO:0000139(Golgi membrane)//GO:0005925(focal adhesion)	GO:0003924(GTPase activity)//GO:0005515(protein binding)//GO:0005525(GTP binding)	GO:0030036(actin cytoskeleton organization)//GO:0007264(small GTPase mediated signal transduction)//GO:0007155(cell adhesion)	ENSG00000115963	-1.57456	5.83631	0.597303	1	down	623	2040	4.84409	6.41865	RND3	protein_coding	390	ARHE|Rho8|RhoE|memB	MIM:602924|HGNC:HGNC:671|Ensembl:ENSG00000115963|HPRD:04233|Vega:OTTHUMG00000131859	Rho family GTPase 3		GO:0005622(intracellular)//GO:0070062(extracellular exosome)//GO:0000139(Golgi membrane)//GO:0005925(focal adhesion)	GO:0003924(GTPase activity)//GO:0005515(protein binding)//GO:0005525(GTP binding)	GO:0030036(actin cytoskeleton organization)//GO:0007264(small GTPase mediated signal transduction)//GO:0007155(cell adhesion)
chr9	127222421	127223080	diffreps_peak_3220962	6.65681	659	ENST00000259351	RALGPS1	194.6	2.2039e-07	5.64796e-06	up	9649	RALGEF2|RALGPS1A	MIM:614444|HGNC:HGNC:16851|Ensembl:ENSG00000136828|HPRD:11479|Vega:OTTHUMG00000020696	Ral GEF with PH domain and SH3 binding motif 1		GO:0005622(intracellular)//GO:0005886(plasma membrane)//GO:0005575(cellular_component)//GO:0005737(cytoplasm)	GO:0008321(Ral guanyl-nucleotide exchange factor activity)//GO:0005085(guanyl-nucleotide exchange factor activity)	GO:0032485(regulation of Ral protein signal transduction)//GO:0035556(intracellular signal transduction)//GO:0007264(small GTPase mediated signal transduction)//GO:0043547(positive regulation of GTPase activity)	ENSG00000136828	-1.81933	2.61639	0.542463	1	down	57	226	1.43697	3.25629	RALGPS1	protein_coding	9649	RALGEF2|RALGPS1A	MIM:614444|HGNC:HGNC:16851|Ensembl:ENSG00000136828|HPRD:11479|Vega:OTTHUMG00000020696	Ral GEF with PH domain and SH3 binding motif 1		GO:0005622(intracellular)//GO:0005886(plasma membrane)//GO:0005575(cellular_component)//GO:0005737(cytoplasm)	GO:0008321(Ral guanyl-nucleotide exchange factor activity)//GO:0005085(guanyl-nucleotide exchange factor activity)	GO:0032485(regulation of Ral protein signal transduction)//GO:0035556(intracellular signal transduction)//GO:0007264(small GTPase mediated signal transduction)//GO:0043547(positive regulation of GTPase activity)
chr21	36079304	36079360	diffreps_peak_1916116	8.33959	56	ENST00000399201	SETD4	248.9	4.57522e-09	1.88755e-07	up	54093	C21orf18|C21orf27	HGNC:HGNC:1258|Ensembl:ENSG00000185917|HPRD:10743|Vega:OTTHUMG00000086483	SET domain containing 4		GO:0005730(nucleolus)	GO:0016279(protein-lysine N-methyltransferase activity)	GO:0018023(peptidyl-lysine trimethylation)//GO:0018026(peptidyl-lysine monomethylation)//GO:0042254(ribosome biogenesis)	ENSG00000185917	1.06089	3.86938	0.71955	1	up	428	224	4.30447	3.24359	SETD4	protein_coding	54093	C21orf18|C21orf27	HGNC:HGNC:1258|Ensembl:ENSG00000185917|HPRD:10743|Vega:OTTHUMG00000086483	SET domain containing 4		GO:0005730(nucleolus)	GO:0016279(protein-lysine N-methyltransferase activity)	GO:0018023(peptidyl-lysine trimethylation)//GO:0018026(peptidyl-lysine monomethylation)//GO:0042254(ribosome biogenesis)
chr14	37270419	37270525	diffreps_peak_891123	8.09988	106	ENST00000327441	MIPOL1	241.1	7.94556e-09	3.04525e-07	up	145282	-	MIM:606850|HGNC:HGNC:21460|Ensembl:ENSG00000151338|HPRD:06029|Vega:OTTHUMG00000140252	mirror-image polydactyly 1		GO:0005634(nucleus)	GO:0005515(protein binding)		ENSG00000151338	-1.31433	4.83391	0.657491	1	down	354	969	4.03195	5.34628	MIPOL1	protein_coding	145282	-	MIM:606850|HGNC:HGNC:21460|Ensembl:ENSG00000151338|HPRD:06029|Vega:OTTHUMG00000140252	mirror-image polydactyly 1		GO:0005634(nucleus)	GO:0005515(protein binding)
chr19	10092301	10093220	diffreps_peak_1466574	15.6536	919	ENST00000253110	C19orf66	4.55862	2.22045e-16	3.83929e-14	up	55337	RyDEN	MIM:616808|HGNC:HGNC:25649|Ensembl:ENSG00000130813|HPRD:07747|Vega:OTTHUMG00000180393	chromosome 19 open reading frame 66		GO:0005634(nucleus)//GO:0005737(cytoplasm)	GO:0003723(RNA binding)//GO:0005515(protein binding)	GO:0045071(negative regulation of viral genome replication)//GO:0034340(response to type I interferon)//GO:0051607(defense response to virus)//GO:0034342(response to type III interferon)//GO:0034341(response to interferon-gamma)	ENSG00000130813	4.19006	2.02462	0.187782	1	up	166	8	2.94811	-1.24195	C19orf66	protein_coding	55337	RyDEN	MIM:616808|HGNC:HGNC:25649|Ensembl:ENSG00000130813|HPRD:07747|Vega:OTTHUMG00000180393	chromosome 19 open reading frame 66		GO:0005634(nucleus)//GO:0005737(cytoplasm)	GO:0003723(RNA binding)//GO:0005515(protein binding)	GO:0045071(negative regulation of viral genome replication)//GO:0034340(response to type I interferon)//GO:0051607(defense response to virus)//GO:0034342(response to type III interferon)//GO:0034341(response to interferon-gamma)
chr3	101244321	101244787	diffreps_peak_2102944	7.85996	466	ENST00000193391	IMPG2	233.4	1.38052e-08	4.84799e-07	up	50939	IPM200|RP56|SPACRCAN|VMD5	MIM:607056|HGNC:HGNC:18362|Ensembl:ENSG00000081148|HPRD:06135|Vega:OTTHUMG00000159091	interphotoreceptor matrix proteoglycan 2		GO:0005578(proteinaceous extracellular matrix)//GO:0016021(integral component of membrane)//GO:0043235(receptor complex)	GO:0005201(extracellular matrix structural constituent)//GO:0008201(heparin binding)//GO:0005540(hyaluronic acid binding)	GO:0007601(visual perception)	ENSG00000081148	-4.52241	0.0737123	0.0998784	1	down		46	-3.51185	1.01056	IMPG2	protein_coding	50939	IPM200|RP56|SPACRCAN|VMD5	MIM:607056|HGNC:HGNC:18362|Ensembl:ENSG00000081148|HPRD:06135|Vega:OTTHUMG00000159091	interphotoreceptor matrix proteoglycan 2		GO:0005578(proteinaceous extracellular matrix)//GO:0016021(integral component of membrane)//GO:0043235(receptor complex)	GO:0005201(extracellular matrix structural constituent)//GO:0008201(heparin binding)//GO:0005540(hyaluronic acid binding)	GO:0007601(visual perception)
chrX	46853681	46854141	diffreps_peak_3295525	9.7742	460	ENST00000218340	RP2	295.3	1.68192e-10	9.58782e-09	up	6102	DELXp11.3|NM23-H10|NME10|TBCCD2|XRP2	MIM:300757|HGNC:HGNC:10274|Ensembl:ENSG00000102218|HPRD:02424|Vega:OTTHUMG00000021430	retinitis pigmentosa 2 (X-linked recessive)		GO:0005886(plasma membrane)//GO:0070062(extracellular exosome)//GO:1990075(periciliary membrane compartment)//GO:0005794(Golgi apparatus)//GO:0005814(centriole)//GO:0072372(primary cilium)//GO:0031410(cytoplasmic vesicle)//GO:0036064(ciliary basal body)//GO:0005737(cytoplasm)	GO:0005515(protein binding)//GO:0005096(GTPase activator activity)//GO:0003779(actin binding)//GO:0005525(GTP binding)//GO:0051082(unfolded protein binding)	GO:0007010(cytoskeleton organization)//GO:0007023(post-chaperonin tubulin folding pathway)//GO:0006457(protein folding)//GO:0006996(organelle organization)//GO:0000902(cell morphogenesis)//GO:0007601(visual perception)//GO:0006892(post-Golgi vesicle-mediated transport)//GO:0043547(positive regulation of GTPase activity)//GO:0015031(protein transport)	ENSG00000102218	-1.22302	4.06161	0.678573	1	down	216	556	3.32416	4.54718	RP2	protein_coding	6102	DELXp11.3|NM23-H10|NME10|TBCCD2|XRP2	MIM:300757|HGNC:HGNC:10274|Ensembl:ENSG00000102218|HPRD:02424|Vega:OTTHUMG00000021430	retinitis pigmentosa 2 (X-linked recessive)		GO:0005886(plasma membrane)//GO:0070062(extracellular exosome)//GO:1990075(periciliary membrane compartment)//GO:0005794(Golgi apparatus)//GO:0005814(centriole)//GO:0072372(primary cilium)//GO:0031410(cytoplasmic vesicle)//GO:0036064(ciliary basal body)//GO:0005737(cytoplasm)	GO:0005515(protein binding)//GO:0005096(GTPase activator activity)//GO:0003779(actin binding)//GO:0005525(GTP binding)//GO:0051082(unfolded protein binding)	GO:0007010(cytoskeleton organization)//GO:0007023(post-chaperonin tubulin folding pathway)//GO:0006457(protein folding)//GO:0006996(organelle organization)//GO:0000902(cell morphogenesis)//GO:0007601(visual perception)//GO:0006892(post-Golgi vesicle-mediated transport)//GO:0043547(positive regulation of GTPase activity)//GO:0015031(protein transport)
chr19	1573941	1574760	diffreps_peak_1446827	10.3773	819	ENST00000156825	MBD3	9.73764	4.19476e-11	2.79438e-09	up	53615	-	MIM:603573|HGNC:HGNC:6918|Ensembl:ENSG00000071655|HPRD:04653|Vega:OTTHUMG00000180081	methyl-CpG binding domain protein 3		GO:0000792(heterochromatin)//GO:0000790(nuclear chromatin)//GO:0043234(protein complex)//GO:0005654(nucleoplasm)//GO:0016581(NuRD complex)//GO:0005634(nucleus)//GO:0005737(cytoplasm)	GO:0031492(nucleosomal DNA binding)//GO:0005515(protein binding)//GO:0000978(RNA polymerase II core promoter proximal region sequence-specific DNA binding)//GO:0008327(methyl-CpG binding)//GO:0000980(RNA polymerase II distal enhancer sequence-specific DNA binding)//GO:0003677(DNA binding)	GO:0006325(chromatin organization)//GO:0006346(methylation-dependent chromatin silencing)//GO:0007507(heart development)//GO:0044030(regulation of DNA methylation)//GO:0007420(brain development)//GO:0031667(response to nutrient levels)//GO:0048568(embryonic organ development)//GO:0006351(transcription, DNA-templated)//GO:0007568(aging)//GO:0001701(in utero embryonic development)//GO:0016573(histo…	ENSG00000071655	1.90487	2.16371	0.522142	1	up	152	43	2.82251	0.917638	MBD3	protein_coding	53615	-	MIM:603573|HGNC:HGNC:6918|Ensembl:ENSG00000071655|HPRD:04653|Vega:OTTHUMG00000180081	methyl-CpG binding domain protein 3		GO:0000792(heterochromatin)//GO:0000790(nuclear chromatin)//GO:0043234(protein complex)//GO:0005654(nucleoplasm)//GO:0016581(NuRD complex)//GO:0005634(nucleus)//GO:0005737(cytoplasm)	GO:0031492(nucleosomal DNA binding)//GO:0005515(protein binding)//GO:0000978(RNA polymerase II core promoter proximal region sequence-specific DNA binding)//GO:0008327(methyl-CpG binding)//GO:0000980(RNA polymerase II distal enhancer sequence-specific DNA binding)//GO:0003677(DNA binding)	GO:0006325(chromatin organization)//GO:0006346(methylation-dependent chromatin silencing)//GO:0007507(heart development)//GO:0044030(regulation of DNA methylation)//GO:0007420(brain development)//GO:0031667(response to nutrient levels)//GO:0048568(embryonic organ development)//GO:0006351(transcription, DNA-templated)//GO:0007568(aging)//GO:0001701(in utero embryonic development)//GO:0016573(histo…
chr19	51097605	51097960	diffreps_peak_1539350	6.017	355	ENST00000421832	CTU1	7.82872	9.61618e-07	2.10325e-05	up	90353	ATPBD3|NCS6	MIM:612694|HGNC:HGNC:29590|Ensembl:ENSG00000142544|HPRD:14270|Vega:OTTHUMG00000182910	cytosolic thiouridylase subunit 1	hsa04122(Sulfur relay system)	GO:0005739(mitochondrion)//GO:0005829(cytosol)	GO:0005515(protein binding)//GO:0000049(tRNA binding)//GO:0016779(nucleotidyltransferase activity)	GO:0006400(tRNA modification)//GO:0002098(tRNA wobble uridine modification)//GO:0010467(gene expression)//GO:0032447(protein urmylation)//GO:0034227(tRNA thio-modification)//GO:0008033(tRNA processing)	ENSG00000142544	-1.66176	-1.84235	0.490918	1	down	1	8	-2.90371	-1.24195	CTU1	protein_coding	90353	ATPBD3|NCS6	MIM:612694|HGNC:HGNC:29590|Ensembl:ENSG00000142544|HPRD:14270|Vega:OTTHUMG00000182910	cytosolic thiouridylase subunit 1	hsa04122(Sulfur relay system)	GO:0005739(mitochondrion)//GO:0005829(cytosol)	GO:0005515(protein binding)//GO:0000049(tRNA binding)//GO:0016779(nucleotidyltransferase activity)	GO:0006400(tRNA modification)//GO:0002098(tRNA wobble uridine modification)//GO:0010467(gene expression)//GO:0032447(protein urmylation)//GO:0034227(tRNA thio-modification)//GO:0008033(tRNA processing)
chr11	1243001	1243780	diffreps_peak_458886	6.30426	779	ENST00000529681	MUC5B	2.85042	4.96299e-07	1.20229e-05	up	727897	MG1|MUC-5B|MUC5|MUC9	MIM:600770|HGNC:HGNC:7516|Ensembl:ENSG00000117983|Vega:OTTHUMG00000166494	mucin 5B, oligomeric mucus/gel-forming	hsa04970(Salivary secretion)	GO:0043231(intracellular membrane-bounded organelle)//GO:0070062(extracellular exosome)//GO:0005615(extracellular space)//GO:0005796(Golgi lumen)	GO:0005515(protein binding)	GO:0044267(cellular protein metabolic process)//GO:0006493(protein O-linked glycosylation)//GO:0016266(O-glycan processing)//GO:0043687(post-translational protein modification)//GO:0043030(regulation of macrophage activation)//GO:0042742(defense response to bacterium)	ENSG00000117983	1.53119	1.3408	0.605286	1	up	80	29	1.91251	0.381319	MUC5B	protein_coding	727897	MG1|MUC-5B|MUC5|MUC9	MIM:600770|HGNC:HGNC:7516|Ensembl:ENSG00000117983|Vega:OTTHUMG00000166494	mucin 5B, oligomeric mucus/gel-forming	hsa04970(Salivary secretion)	GO:0043231(intracellular membrane-bounded organelle)//GO:0070062(extracellular exosome)//GO:0005615(extracellular space)//GO:0005796(Golgi lumen)	GO:0005515(protein binding)	GO:0044267(cellular protein metabolic process)//GO:0006493(protein O-linked glycosylation)//GO:0016266(O-glycan processing)//GO:0043687(post-translational protein modification)//GO:0043030(regulation of macrophage activation)//GO:0042742(defense response to bacterium)
chr7	44066161	44067080	diffreps_peak_2811433	7.14945	919	ENST00000432854	DBNL	2.05866	7.08841e-08	2.17345e-06	up	28988	ABP1|HIP-55|HIP55|SH3P7	MIM:610106|HGNC:HGNC:2696|Ensembl:ENSG00000136279|HPRD:06588|Vega:OTTHUMG00000155350	drebrin like		GO:0005886(plasma membrane)//GO:0070062(extracellular exosome)//GO:0030027(lamellipodium)//GO:0005938(cell cortex)//GO:0030425(dendrite)//GO:0001726(ruffle)//GO:0005829(cytosol)//GO:0014069(postsynaptic density)//GO:0030054(cell junction)//GO:0000139(Golgi membrane)//GO:0005622(intracellular)//GO:0005769(early endosome)//GO:0002102(podosome)//GO:0005737(cytoplasm)//GO:0030665(clathrin-coated vesi…	GO:0019904(protein domain specific binding)//GO:0003779(actin binding)//GO:0008047(enzyme activator activity)//GO:0051015(actin filament binding)//GO:0005515(protein binding)//GO:0008022(protein C-terminus binding)	GO:0006921(cellular component disassembly involved in execution phase of apoptosis)//GO:0007416(synapse assembly)//GO:0006898(receptor-mediated endocytosis)//GO:0007257(activation of JUN kinase activity)//GO:0016601(Rac protein signal transduction)//GO:0012501(programmed cell death)//GO:0071800(podosome assembly)//GO:0048812(neuron projection morphogenesis)//GO:0002250(adaptive immune response)//…	ENSG00000136279	1.34391	5.27404	0.650076	1	up	1206	520	5.79489	4.45098	DBNL	protein_coding	28988	ABP1|HIP-55|HIP55|SH3P7	MIM:610106|HGNC:HGNC:2696|Ensembl:ENSG00000136279|HPRD:06588|Vega:OTTHUMG00000155350	drebrin like		GO:0005886(plasma membrane)//GO:0070062(extracellular exosome)//GO:0030027(lamellipodium)//GO:0005938(cell cortex)//GO:0030425(dendrite)//GO:0001726(ruffle)//GO:0005829(cytosol)//GO:0014069(postsynaptic density)//GO:0030054(cell junction)//GO:0000139(Golgi membrane)//GO:0005622(intracellular)//GO:0005769(early endosome)//GO:0002102(podosome)//GO:0005737(cytoplasm)//GO:0030665(clathrin-coated vesi…	GO:0019904(protein domain specific binding)//GO:0003779(actin binding)//GO:0008047(enzyme activator activity)//GO:0051015(actin filament binding)//GO:0005515(protein binding)//GO:0008022(protein C-terminus binding)	GO:0006921(cellular component disassembly involved in execution phase of apoptosis)//GO:0007416(synapse assembly)//GO:0006898(receptor-mediated endocytosis)//GO:0007257(activation of JUN kinase activity)//GO:0016601(Rac protein signal transduction)//GO:0012501(programmed cell death)//GO:0071800(podosome assembly)//GO:0048812(neuron projection morphogenesis)//GO:0002250(adaptive immune response)//…
chr18	79695976	79696070	diffreps_peak_1439960	6.21275	94	ENST00000075430	CTDP1	3.09569	6.12697e-07	1.39276e-05	up	9150	CCFDN|FCP1	MIM:604927|HGNC:HGNC:2498|Ensembl:ENSG00000060069|HPRD:05377|Vega:OTTHUMG00000132920	CTD phosphatase subunit 1		GO:0015629(actin cytoskeleton)//GO:0016591(DNA-directed RNA polymerase II, holoenzyme)//GO:0051233(spindle midzone)//GO:0005813(centrosome)//GO:0005819(spindle)//GO:0030496(midbody)//GO:0005654(nucleoplasm)//GO:0005634(nucleus)//GO:0005737(cytoplasm)//GO:0000922(spindle pole)	GO:0008420(CTD phosphatase activity)//GO:0005515(protein binding)//GO:0004721(phosphoprotein phosphatase activity)	GO:0051301(cell division)//GO:0006470(protein dephosphorylation)//GO:0070940(dephosphorylation of RNA polymerase II C-terminal domain)//GO:0010467(gene expression)//GO:0006366(transcription from RNA polymerase II promoter)//GO:0016032(viral process)//GO:0010458(exit from mitosis)//GO:0050434(positive regulation of viral transcription)//GO:0006368(transcription elongation from RNA polymerase II pr…	ENSG00000060069	-6.57196	2.07566	0.0371703	1	down		197	-3.51185	3.06011	CTDP1	protein_coding	9150	CCFDN|FCP1	MIM:604927|HGNC:HGNC:2498|Ensembl:ENSG00000060069|HPRD:05377|Vega:OTTHUMG00000132920	CTD phosphatase subunit 1		GO:0015629(actin cytoskeleton)//GO:0016591(DNA-directed RNA polymerase II, holoenzyme)//GO:0051233(spindle midzone)//GO:0005813(centrosome)//GO:0005819(spindle)//GO:0030496(midbody)//GO:0005654(nucleoplasm)//GO:0005634(nucleus)//GO:0005737(cytoplasm)//GO:0000922(spindle pole)	GO:0008420(CTD phosphatase activity)//GO:0005515(protein binding)//GO:0004721(phosphoprotein phosphatase activity)	GO:0051301(cell division)//GO:0006470(protein dephosphorylation)//GO:0070940(dephosphorylation of RNA polymerase II C-terminal domain)//GO:0010467(gene expression)//GO:0006366(transcription from RNA polymerase II promoter)//GO:0016032(viral process)//GO:0010458(exit from mitosis)//GO:0050434(positive regulation of viral transcription)//GO:0006368(transcription elongation from RNA polymerase II pr…
chr22	30361960	30362114	diffreps_peak_1964582	6.65681	154	ENST00000338306	CCDC157	194.6	2.2039e-07	5.64796e-06	up	550631	-	HGNC:HGNC:33854|Ensembl:ENSG00000187860|HPRD:18686|Vega:OTTHUMG00000151007	coiled-coil domain containing 157					ENSG00000187860	-2.53072	-1.74654	0.268159	1	down		10	-3.51185	-0.981123	CCDC157	protein_coding	550631	-	HGNC:HGNC:33854|Ensembl:ENSG00000187860|HPRD:18686|Vega:OTTHUMG00000151007	coiled-coil domain containing 157
chr4	103148843	103148999	diffreps_peak_2295563	9.3255	156	ENST00000265148	CENPE	4.06526	4.72608e-10	2.44475e-08	up	1062	CENP-E|KIF10|MCPH13|PPP1R61	MIM:117143|HGNC:HGNC:1856|Ensembl:ENSG00000138778|HPRD:00316|Vega:OTTHUMG00000160980	centromere protein E		GO:0000779(condensed chromosome, centromeric region)//GO:0005871(kinesin complex)//GO:0005634(nucleus)//GO:0005874(microtubule)//GO:1990023(mitotic spindle midzone)//GO:0016020(membrane)//GO:0000776(kinetochore)//GO:0005694(chromosome)//GO:0005829(cytosol)//GO:0030496(midbody)//GO:0015630(microtubule cytoskeleton)//GO:0000940(condensed chromosome outer kinetochore)//GO:0000778(condensed nuclear c…	GO:0003777(microtubule motor activity)//GO:0005524(ATP binding)//GO:0005515(protein binding)//GO:0016887(ATPase activity)//GO:0008017(microtubule binding)//GO:0043515(kinetochore binding)	GO:0007080(mitotic metaphase plate congression)//GO:0008152(metabolic process)//GO:0007018(microtubule-based movement)//GO:0007596(blood coagulation)//GO:0051382(kinetochore assembly)//GO:0007079(mitotic chromosome movement towards spindle pole)//GO:0000278(mitotic cell cycle)//GO:0007264(small GTPase mediated signal transduction)//GO:0030071(regulation of mitotic metaphase/anaphase transition)//…	ENSG00000138778	-1.02662	7.46251	0.727811	1	down	2525	5646	6.85975	7.88637	CENPE	protein_coding	1062	CENP-E|KIF10|MCPH13|PPP1R61	MIM:117143|HGNC:HGNC:1856|Ensembl:ENSG00000138778|HPRD:00316|Vega:OTTHUMG00000160980	centromere protein E		GO:0000779(condensed chromosome, centromeric region)//GO:0005871(kinesin complex)//GO:0005634(nucleus)//GO:0005874(microtubule)//GO:1990023(mitotic spindle midzone)//GO:0016020(membrane)//GO:0000776(kinetochore)//GO:0005694(chromosome)//GO:0005829(cytosol)//GO:0030496(midbody)//GO:0015630(microtubule cytoskeleton)//GO:0000940(condensed chromosome outer kinetochore)//GO:0000778(condensed nuclear c…	GO:0003777(microtubule motor activity)//GO:0005524(ATP binding)//GO:0005515(protein binding)//GO:0016887(ATPase activity)//GO:0008017(microtubule binding)//GO:0043515(kinetochore binding)	GO:0007080(mitotic metaphase plate congression)//GO:0008152(metabolic process)//GO:0007018(microtubule-based movement)//GO:0007596(blood coagulation)//GO:0051382(kinetochore assembly)//GO:0007079(mitotic chromosome movement towards spindle pole)//GO:0000278(mitotic cell cycle)//GO:0007264(small GTPase mediated signal transduction)//GO:0030071(regulation of mitotic metaphase/anaphase transition)//…
chr17	38469523	38469635	diffreps_peak_1283058	20	112	ENST00000620417	ARHGAP23	3.92535	0	0	up	57636	-	MIM:610590|HGNC:HGNC:29293|Ensembl:ENSG00000275832|Vega:OTTHUMG00000188547	Rho GTPase activating protein 23		GO:0070062(extracellular exosome)//GO:0005829(cytosol)	GO:0005096(GTPase activator activity)	GO:0043547(positive regulation of GTPase activity)//GO:0051056(regulation of small GTPase mediated signal transduction)//GO:0007264(small GTPase mediated signal transduction)//GO:0007165(signal transduction)	ENSG00000275832	-1.71459	1.50862	0.559372	1	down	27	102	0.409956	2.12454	ARHGAP23	protein_coding	57636	-	MIM:610590|HGNC:HGNC:29293|Ensembl:ENSG00000275832|Vega:OTTHUMG00000188547	Rho GTPase activating protein 23		GO:0070062(extracellular exosome)//GO:0005829(cytosol)	GO:0005096(GTPase activator activity)	GO:0043547(positive regulation of GTPase activity)//GO:0051056(regulation of small GTPase mediated signal transduction)//GO:0007264(small GTPase mediated signal transduction)//GO:0007165(signal transduction)
chr6	151348710	151352720	diffreps_peak_2701545	20	4010	ENST00000253332	AKAP12	2.44548	0	0	up	9590	AKAP250|SSeCKS	MIM:604698|HGNC:HGNC:370|Ensembl:ENSG00000131016|HPRD:05263	A-kinase anchoring protein 12		GO:0005938(cell cortex)//GO:0005886(plasma membrane)//GO:0005925(focal adhesion)//GO:0005856(cytoskeleton)//GO:0005737(cytoplasm)	GO:0008179(adenylate cyclase binding)//GO:0005515(protein binding)//GO:0051018(protein kinase A binding)	GO:0010739(positive regulation of protein kinase A signaling)//GO:0006605(protein targeting)//GO:0007186(G-protein coupled receptor signaling pathway)//GO:0030819(positive regulation of cAMP biosynthetic process)//GO:0090036(regulation of protein kinase C signaling)	ENSG00000131016	1.2379	9.21984	0.675832	1	up	18219	8474	9.7099	8.472	AKAP12	protein_coding	9590	AKAP250|SSeCKS	MIM:604698|HGNC:HGNC:370|Ensembl:ENSG00000131016|HPRD:05263	A-kinase anchoring protein 12		GO:0005938(cell cortex)//GO:0005886(plasma membrane)//GO:0005925(focal adhesion)//GO:0005856(cytoskeleton)//GO:0005737(cytoplasm)	GO:0008179(adenylate cyclase binding)//GO:0005515(protein binding)//GO:0051018(protein kinase A binding)	GO:0010739(positive regulation of protein kinase A signaling)//GO:0006605(protein targeting)//GO:0007186(G-protein coupled receptor signaling pathway)//GO:0030819(positive regulation of cAMP biosynthetic process)//GO:0090036(regulation of protein kinase C signaling)
chr19	45502016	45502180	diffreps_peak_1527524	6.27624	164	ENST00000396735	PPM1N	2.90278	5.29373e-07	1.2721e-05	up	147699	-	HGNC:HGNC:26845|HPRD:08270	protein phosphatase, Mg2+/Mn2+ dependent 1N (putative)			GO:0004722(protein serine/threonine phosphatase activity)//GO:0030145(manganese ion binding)//GO:0000287(magnesium ion binding)	GO:0006470(protein dephosphorylation)	ENSG00000213889	2.42232	2.05009	0.423477	1	up	150	29	2.80364	0.381319	PPM1N	protein_coding	147699	-	HGNC:HGNC:26845|HPRD:08270	protein phosphatase, Mg2+/Mn2+ dependent 1N (putative)			GO:0004722(protein serine/threonine phosphatase activity)//GO:0030145(manganese ion binding)//GO:0000287(magnesium ion binding)	GO:0006470(protein dephosphorylation)
chr10	104031401	104032290	diffreps_peak_421002	20	889	ENST00000353479	COL17A1	10.7682	0	0	up	1308	BA16H23.2|BP180|BPA-2|BPAG2|ERED|LAD-1	MIM:113811|HGNC:HGNC:2194|Ensembl:ENSG00000065618|HPRD:00223|Vega:OTTHUMG00000018998	collagen type XVII alpha 1	hsa04974(Protein digestion and absorption)	GO:0005604(basement membrane)//GO:0005886(plasma membrane)//GO:0005887(integral component of plasma membrane)//GO:0005576(extracellular region)//GO:0005581(collagen trimer)//GO:0005788(endoplasmic reticulum lumen)//GO:0030056(hemidesmosome)//GO:0005911(cell-cell junction)	GO:0005515(protein binding)	GO:0031581(hemidesmosome assembly)//GO:0022617(extracellular matrix disassembly)//GO:0030198(extracellular matrix organization)//GO:0034329(cell junction assembly)//GO:0050776(regulation of immune response)//GO:0030574(collagen catabolic process)//GO:0008544(epidermis development)//GO:0007160(cell-matrix adhesion)	ENSG00000065618	4.52872	3.66177	0.164062	1	up	526	23	4.60073	0.0720105	COL17A1	protein_coding	1308	BA16H23.2|BP180|BPA-2|BPAG2|ERED|LAD-1	MIM:113811|HGNC:HGNC:2194|Ensembl:ENSG00000065618|HPRD:00223|Vega:OTTHUMG00000018998	collagen type XVII alpha 1	hsa04974(Protein digestion and absorption)	GO:0005604(basement membrane)//GO:0005886(plasma membrane)//GO:0005887(integral component of plasma membrane)//GO:0005576(extracellular region)//GO:0005581(collagen trimer)//GO:0005788(endoplasmic reticulum lumen)//GO:0030056(hemidesmosome)//GO:0005911(cell-cell junction)	GO:0005515(protein binding)	GO:0031581(hemidesmosome assembly)//GO:0022617(extracellular matrix disassembly)//GO:0030198(extracellular matrix organization)//GO:0034329(cell junction assembly)//GO:0050776(regulation of immune response)//GO:0030574(collagen catabolic process)//GO:0008544(epidermis development)//GO:0007160(cell-matrix adhesion)
chr11	14277925	14278300	diffreps_peak_478718	20	375	ENST00000537760	RRAS2	2.87631	0	0	up	22800	TC21	MIM:600098|HGNC:HGNC:17271|Ensembl:ENSG00000133818|HPRD:02518|Vega:OTTHUMG00000165756	related RAS viral (r-ras) oncogene homolog 2	hsa04010(MAPK signaling pathway)//hsa04014(Ras signaling pathway)//hsa04024(cAMP signaling pathway)//	GO:0005886(plasma membrane)//GO:0070062(extracellular exosome)//GO:0016020(membrane)//GO:0005783(endoplasmic reticulum)//GO:0005622(intracellular)//GO:0005925(focal adhesion)	GO:0003924(GTPase activity)//GO:0005515(protein binding)//GO:0005525(GTP binding)	GO:0008152(metabolic process)//GO:1901214(regulation of neuron death)//GO:0006913(nucleocytoplasmic transport)//GO:0007264(small GTPase mediated signal transduction)//GO:0001649(osteoblast differentiation)//GO:0007265(Ras protein signal transduction)//GO:0006886(intracellular protein transport)//GO:0030335(positive regulation of cell migration)	ENSG00000133818	-1.25368	5.81918	0.671773	1	down	724	1897	5.06023	6.31391	RRAS2	protein_coding	22800	TC21	MIM:600098|HGNC:HGNC:17271|Ensembl:ENSG00000133818|HPRD:02518|Vega:OTTHUMG00000165756	related RAS viral (r-ras) oncogene homolog 2	hsa04010(MAPK signaling pathway)//hsa04014(Ras signaling pathway)//hsa04024(cAMP signaling pathway)//	GO:0005886(plasma membrane)//GO:0070062(extracellular exosome)//GO:0016020(membrane)//GO:0005783(endoplasmic reticulum)//GO:0005622(intracellular)//GO:0005925(focal adhesion)	GO:0003924(GTPase activity)//GO:0005515(protein binding)//GO:0005525(GTP binding)	GO:0008152(metabolic process)//GO:1901214(regulation of neuron death)//GO:0006913(nucleocytoplasmic transport)//GO:0007264(small GTPase mediated signal transduction)//GO:0001649(osteoblast differentiation)//GO:0007265(Ras protein signal transduction)//GO:0006886(intracellular protein transport)//GO:0030335(positive regulation of cell migration)
chr20	62388631	62389320	diffreps_peak_1883130	8.08326	689	ENST00000279101	CABLES2	6.2293	8.25541e-09	3.16161e-07	up	81928	C20orf150|dJ908M14.2|ik3-2	HGNC:HGNC:16143|Ensembl:ENSG00000149679|HPRD:12994|Vega:OTTHUMG00000032912	Cdk5 and Abl enzyme substrate 2				GO:0007049(cell cycle)//GO:0051301(cell division)//GO:0051726(regulation of cell cycle)	ENSG00000149679	-5.63639	1.15411	0.0583789	1	down		102	-3.51185	2.12454	CABLES2	protein_coding	81928	C20orf150|dJ908M14.2|ik3-2	HGNC:HGNC:16143|Ensembl:ENSG00000149679|HPRD:12994|Vega:OTTHUMG00000032912	Cdk5 and Abl enzyme substrate 2				GO:0007049(cell cycle)//GO:0051301(cell division)//GO:0051726(regulation of cell cycle)
chr19	3178801	3179780	diffreps_peak_1450938	8.68083	979	ENST00000246115	S1PR4	2.13492	2.0853e-09	9.47071e-08	up	8698	EDG6|LPC1|S1P4|SLP4	MIM:603751|HGNC:HGNC:3170|Ensembl:ENSG00000125910|HPRD:04779|Vega:OTTHUMG00000180672	sphingosine-1-phosphate receptor 4	hsa04068(FoxO signaling pathway)//hsa04071(Sphingolipid signaling pathway)//hsa04080(Neuroactive ligand-receptor interaction)	GO:0005886(plasma membrane)//GO:0005887(integral component of plasma membrane)//GO:0005829(cytosol)	GO:0008289(lipid binding)//GO:0004930(G-protein coupled receptor activity)//GO:0038036(sphingosine-1-phosphate receptor activity)	GO:0007189(adenylate cyclase-activating G-protein coupled receptor signaling pathway)//GO:0007204(positive regulation of cytosolic calcium ion concentration)//GO:0003376(sphingosine-1-phosphate signaling pathway)//GO:0006955(immune response)//GO:0007202(activation of phospholipase C activity)//GO:0007186(G-protein coupled receptor signaling pathway)	ENSG00000125910	6.08978	1.59832	0.0468362	1	up	128		2.57793	-3.51185	S1PR4	protein_coding	8698	EDG6|LPC1|S1P4|SLP4	MIM:603751|HGNC:HGNC:3170|Ensembl:ENSG00000125910|HPRD:04779|Vega:OTTHUMG00000180672	sphingosine-1-phosphate receptor 4	hsa04068(FoxO signaling pathway)//hsa04071(Sphingolipid signaling pathway)//hsa04080(Neuroactive ligand-receptor interaction)	GO:0005886(plasma membrane)//GO:0005887(integral component of plasma membrane)//GO:0005829(cytosol)	GO:0008289(lipid binding)//GO:0004930(G-protein coupled receptor activity)//GO:0038036(sphingosine-1-phosphate receptor activity)	GO:0007189(adenylate cyclase-activating G-protein coupled receptor signaling pathway)//GO:0007204(positive regulation of cytosolic calcium ion concentration)//GO:0003376(sphingosine-1-phosphate signaling pathway)//GO:0006955(immune response)//GO:0007202(activation of phospholipase C activity)//GO:0007186(G-protein coupled receptor signaling pathway)
chr3	44499521	44500060	diffreps_peak_2053600	11.1815	539	ENST00000436261	ZNF852	29.6043	6.58362e-12	5.20539e-10	up	285346	-	HGNC:HGNC:27713|Ensembl:ENSG00000178917|Vega:OTTHUMG00000156453	zinc finger protein 852		GO:0005622(intracellular)//GO:0005634(nucleus)	GO:0003676(nucleic acid binding)//GO:0046872(metal ion binding)	GO:0006355(regulation of transcription, DNA-templated)	ENSG00000178917	1.23763	3.80771	0.675491	1	up	426	197	4.29775	3.06011	ZNF852	protein_coding	285346	-	HGNC:HGNC:27713|Ensembl:ENSG00000178917|Vega:OTTHUMG00000156453	zinc finger protein 852		GO:0005622(intracellular)//GO:0005634(nucleus)	GO:0003676(nucleic acid binding)//GO:0046872(metal ion binding)	GO:0006355(regulation of transcription, DNA-templated)
chr12	123737058	123737502	diffreps_peak_770745	8.47321	444	ENST00000613625	ATP6V0A2	10.1713	3.36349e-09	1.41675e-07	up	23545	A2|ARCL|ARCL2A|ATP6A2|ATP6N1D|J6B7|RTF|STV1|TJ6|TJ6M|TJ6S|VPH1|WSS	MIM:611716|HGNC:HGNC:18481|Ensembl:ENSG00000185344|HPRD:16521|Vega:OTTHUMG00000168723	ATPase H+ transporting V0 subunit a2	hsa00190(Oxidative phosphorylation)//	GO:0016471(vacuolar proton-transporting V-type ATPase complex)//GO:0016021(integral component of membrane)//GO:0010008(endosome membrane)//GO:0000220(vacuolar proton-transporting V-type ATPase, V0 domain)//GO:0033179(proton-transporting V-type ATPase, V0 domain)//GO:0005886(plasma membrane)//GO:0030670(phagocytic vesicle membrane)//GO:0005765(lysosomal membrane)//GO:0005737(cytoplasm)//GO:0001669…	GO:0051117(ATPase binding)//GO:0005515(protein binding)//GO:0046961(proton-transporting ATPase activity, rotational mechanism)//GO:0015078(hydrogen ion transmembrane transporter activity)	GO:0015986(ATP synthesis coupled proton transport)//GO:0008286(insulin receptor signaling pathway)//GO:0015991(ATP hydrolysis coupled proton transport)//GO:0033572(transferrin transport)//GO:0045454(cell redox homeostasis)//GO:0006879(cellular iron ion homeostasis)//GO:0055085(transmembrane transport)//GO:0007035(vacuolar acidification)//GO:0006955(immune response)//GO:0070072(vacuolar proton-tra…	ENSG00000185344	-1.77569	5.05472	0.552574	1	down	325	1226	3.90933	5.68502	ATP6V0A2	protein_coding	23545	A2|ARCL|ARCL2A|ATP6A2|ATP6N1D|J6B7|RTF|STV1|TJ6|TJ6M|TJ6S|VPH1|WSS	MIM:611716|HGNC:HGNC:18481|Ensembl:ENSG00000185344|HPRD:16521|Vega:OTTHUMG00000168723	ATPase H+ transporting V0 subunit a2	hsa00190(Oxidative phosphorylation)//	GO:0016471(vacuolar proton-transporting V-type ATPase complex)//GO:0016021(integral component of membrane)//GO:0010008(endosome membrane)//GO:0000220(vacuolar proton-transporting V-type ATPase, V0 domain)//GO:0033179(proton-transporting V-type ATPase, V0 domain)//GO:0005886(plasma membrane)//GO:0030670(phagocytic vesicle membrane)//GO:0005765(lysosomal membrane)//GO:0005737(cytoplasm)//GO:0001669…	GO:0051117(ATPase binding)//GO:0005515(protein binding)//GO:0046961(proton-transporting ATPase activity, rotational mechanism)//GO:0015078(hydrogen ion transmembrane transporter activity)	GO:0015986(ATP synthesis coupled proton transport)//GO:0008286(insulin receptor signaling pathway)//GO:0015991(ATP hydrolysis coupled proton transport)//GO:0033572(transferrin transport)//GO:0045454(cell redox homeostasis)//GO:0006879(cellular iron ion homeostasis)//GO:0055085(transmembrane transport)//GO:0007035(vacuolar acidification)//GO:0006955(immune response)//GO:0070072(vacuolar proton-tra…
chr16	15515304	15515428	diffreps_peak_1122379	20	124	ENST00000300006	C16orf45	11.8993	0	0	up	89927	-	HGNC:HGNC:19213|Ensembl:ENSG00000166780|HPRD:12382|Vega:OTTHUMG00000129883	chromosome 16 open reading frame 45		GO:0015630(microtubule cytoskeleton)	GO:0005515(protein binding)	GO:0021822(negative regulation of cell motility involved in cerebral cortex radial glia guided migration)//GO:0007026(negative regulation of microtubule depolymerization)	ENSG00000166780	2.881	1.81563	0.340365	1	up	133	18	2.63242	-0.248586	C16orf45	protein_coding	89927	-	HGNC:HGNC:19213|Ensembl:ENSG00000166780|HPRD:12382|Vega:OTTHUMG00000129883	chromosome 16 open reading frame 45		GO:0015630(microtubule cytoskeleton)	GO:0005515(protein binding)	GO:0021822(negative regulation of cell motility involved in cerebral cortex radial glia guided migration)//GO:0007026(negative regulation of microtubule depolymerization)
chr15	101675599	101675737	diffreps_peak_1082171	9.05762	138	ENST00000335968	TARSL2	272.1	8.75748e-10	4.18674e-08	up	123283	-	HGNC:HGNC:24728|Ensembl:ENSG00000185418|HPRD:15469|Vega:OTTHUMG00000149869	threonyl-tRNA synthetase-like 2	hsa00970(Aminoacyl-tRNA biosynthesis)	GO:0005575(cellular_component)//GO:0005737(cytoplasm)	GO:0005524(ATP binding)//GO:0003674(molecular_function)//GO:0016876(ligase activity, forming aminoacyl-tRNA and related compounds)//GO:0005515(protein binding)//GO:0004829(threonine-tRNA ligase activity)	GO:0043039(tRNA aminoacylation)//GO:0008150(biological_process)//GO:0006435(threonyl-tRNA aminoacylation)	ENSG00000185418	1.24721	5.61825	0.673735	1	up	1502	693	6.11109	4.86388	TARSL2	protein_coding	123283	-	HGNC:HGNC:24728|Ensembl:ENSG00000185418|HPRD:15469|Vega:OTTHUMG00000149869	threonyl-tRNA synthetase-like 2	hsa00970(Aminoacyl-tRNA biosynthesis)	GO:0005575(cellular_component)//GO:0005737(cytoplasm)	GO:0005524(ATP binding)//GO:0003674(molecular_function)//GO:0016876(ligase activity, forming aminoacyl-tRNA and related compounds)//GO:0005515(protein binding)//GO:0004829(threonine-tRNA ligase activity)	GO:0043039(tRNA aminoacylation)//GO:0008150(biological_process)//GO:0006435(threonyl-tRNA aminoacylation)
chr19	43796101	43796940	diffreps_peak_1524089	20	839	ENST00000377950	LYPD5	30.6754	0	0	up	284348	PRO4356	HGNC:HGNC:26397|Ensembl:ENSG00000159871|HPRD:08084|Vega:OTTHUMG00000182781	LY6/PLAUR domain containing 5		GO:0005886(plasma membrane)//GO:0031225(anchored component of membrane)	GO:0043236(laminin binding)	GO:0007160(cell-matrix adhesion)	ENSG00000159871	2.98543	2.16997	0.328603	1	up	172	22	2.99877	0.0133387	LYPD5	protein_coding	284348	PRO4356	HGNC:HGNC:26397|Ensembl:ENSG00000159871|HPRD:08084|Vega:OTTHUMG00000182781	LY6/PLAUR domain containing 5		GO:0005886(plasma membrane)//GO:0031225(anchored component of membrane)	GO:0043236(laminin binding)	GO:0007160(cell-matrix adhesion)
chr16	29381381	29383300	diffreps_peak_1143291	20	1919	ENST00000524087	NPIPB11	2.35668	0	0	up	728888	NPIP	HGNC:HGNC:37453	nuclear pore complex interacting protein family member B11		GO:0016021(integral component of membrane)			ENSG00000254206	1.35705	0.349976	0.631662	1	up	38	15	0.875174	-0.481878	NPIPB11	protein_coding	728888	NPIP	HGNC:HGNC:37453	nuclear pore complex interacting protein family member B11		GO:0016021(integral component of membrane)
chr17	40181238	40181694	diffreps_peak_1287065	11.7602	456	ENST00000538981	RAPGEFL1	17.9552	1.73694e-12	1.52537e-10	up	51195	Link-GEFII	HGNC:HGNC:17428|Ensembl:ENSG00000108352|HPRD:17954|Vega:OTTHUMG00000133325	Rap guanine nucleotide exchange factor like 1		GO:0005622(intracellular)//GO:0016020(membrane)	GO:0005085(guanyl-nucleotide exchange factor activity)//GO:0005057(receptor signaling protein activity)	GO:0007399(nervous system development)//GO:0035556(intracellular signal transduction)//GO:0007186(G-protein coupled receptor signaling pathway)//GO:0007264(small GTPase mediated signal transduction)//GO:0043547(positive regulation of GTPase activity)	ENSG00000108352	-1.35057	0.902666	0.645536	1	down	21	62	0.0743296	1.4249	RAPGEFL1	protein_coding	51195	Link-GEFII	HGNC:HGNC:17428|Ensembl:ENSG00000108352|HPRD:17954|Vega:OTTHUMG00000133325	Rap guanine nucleotide exchange factor like 1		GO:0005622(intracellular)//GO:0016020(membrane)	GO:0005085(guanyl-nucleotide exchange factor activity)//GO:0005057(receptor signaling protein activity)	GO:0007399(nervous system development)//GO:0035556(intracellular signal transduction)//GO:0007186(G-protein coupled receptor signaling pathway)//GO:0007264(small GTPase mediated signal transduction)//GO:0043547(positive regulation of GTPase activity)
chr19	2555148	2555188	diffreps_peak_1449615	6.17354	40	ENST00000382159	GNG7	179.2	6.70594e-07	1.49036e-05	up	2788	-	MIM:604430|HGNC:HGNC:4410|Ensembl:ENSG00000176533|HPRD:07638|HPRD:10376|Vega:OTTHUMG00000180435	guanine nucleotide binding protein (G protein), gamma 7	hsa04014(Ras signaling pathway)//hsa04062(Chemokine signaling pathway)//hsa04151(PI3K-Akt signaling pathway)//hsa04713(Circadian entrainment)//hsa04723(Retrograde endocannabinoid signaling)//hsa04724(Glutamatergic synapse)//hsa04725(Cholinergic synapse)//hsa04726(Serotonergic synapse)//hsa04727(GABAergic synapse)//hsa04728(Dopaminergic synapse)//hsa04740(Olfactory transduction)//hsa05032(Morphine…	GO:0005886(plasma membrane)//GO:0070062(extracellular exosome)//GO:0005834(heterotrimeric G-protein complex)	GO:0004871(signal transducer activity)	GO:0008277(regulation of G-protein coupled receptor protein signaling pathway)//GO:0044281(small molecule metabolic process)//GO:0007168(receptor guanylyl cyclase signaling pathway)//GO:0007268(synaptic transmission)//GO:0071377(cellular response to glucagon stimulus)//GO:0001662(behavioral fear response)//GO:0006112(energy reserve metabolic process)//GO:0007626(locomotory behavior)//GO:0007186(G…	ENSG00000176533	4.06425	-0.366046	0.126522	1	up	30		0.552408	-3.51185	GNG7	protein_coding	2788	-	MIM:604430|HGNC:HGNC:4410|Ensembl:ENSG00000176533|HPRD:07638|HPRD:10376|Vega:OTTHUMG00000180435	guanine nucleotide binding protein (G protein), gamma 7	hsa04014(Ras signaling pathway)//hsa04062(Chemokine signaling pathway)//hsa04151(PI3K-Akt signaling pathway)//hsa04713(Circadian entrainment)//hsa04723(Retrograde endocannabinoid signaling)//hsa04724(Glutamatergic synapse)//hsa04725(Cholinergic synapse)//hsa04726(Serotonergic synapse)//hsa04727(GABAergic synapse)//hsa04728(Dopaminergic synapse)//hsa04740(Olfactory transduction)//hsa05032(Morphine…	GO:0005886(plasma membrane)//GO:0070062(extracellular exosome)//GO:0005834(heterotrimeric G-protein complex)	GO:0004871(signal transducer activity)	GO:0008277(regulation of G-protein coupled receptor protein signaling pathway)//GO:0044281(small molecule metabolic process)//GO:0007168(receptor guanylyl cyclase signaling pathway)//GO:0007268(synaptic transmission)//GO:0071377(cellular response to glucagon stimulus)//GO:0001662(behavioral fear response)//GO:0006112(energy reserve metabolic process)//GO:0007626(locomotory behavior)//GO:0007186(G…
chr7	105642837	105643020	diffreps_peak_2888167	15.6536	183	ENST00000419735	ATXN7L1	8.25312	2.22045e-16	3.83929e-14	up	222255	ATXN7L4	HGNC:HGNC:22210|Ensembl:ENSG00000146776|HPRD:12508|Vega:OTTHUMG00000157521	ataxin 7 like 1			GO:0005515(protein binding)		ENSG00000146776	1.52403	4.71313	0.607898	1	up	845	321	5.28265	3.75862	ATXN7L1	protein_coding	222255	ATXN7L4	HGNC:HGNC:22210|Ensembl:ENSG00000146776|HPRD:12508|Vega:OTTHUMG00000157521	ataxin 7 like 1			GO:0005515(protein binding)
chr3	196327501	196327591	diffreps_peak_2208772	20	90	ENST00000273695	TM4SF19	26.9179	0	0	up	116211	OCTM4	HGNC:HGNC:25167|Ensembl:ENSG00000145107|HPRD:14013|Vega:OTTHUMG00000155675	transmembrane 4 L six family member 19		GO:0016021(integral component of membrane)			ENSG00000145107	-3.02827	2.20536	0.32302	1	down	20	194	0.009934	3.03821	TM4SF19	protein_coding	116211	OCTM4	HGNC:HGNC:25167|Ensembl:ENSG00000145107|HPRD:14013|Vega:OTTHUMG00000155675	transmembrane 4 L six family member 19		GO:0016021(integral component of membrane)
chr4	13543948	13544100	diffreps_peak_2235316	15.9546	152	ENST00000382438	NKX3-2	5.61768	1.11022e-16	2.02391e-14	up	579	BAPX1|NKX3.2|NKX3B|SMMD	MIM:602183|HGNC:HGNC:951|Ensembl:ENSG00000109705|HPRD:09075|Vega:OTTHUMG00000090657	NK3 homeobox 2		GO:0005634(nucleus)	GO:0000978(RNA polymerase II core promoter proximal region sequence-specific DNA binding)//GO:0001078(transcriptional repressor activity, RNA polymerase II core promoter proximal region sequence-specific binding)	GO:0060576(intestinal epithelial cell development)//GO:0043066(negative regulation of apoptotic process)//GO:0031016(pancreas development)//GO:0001501(skeletal system development)//GO:0032331(negative regulation of chondrocyte differentiation)//GO:0006366(transcription from RNA polymerase II promoter)//GO:0048645(organ formation)//GO:0000122(negative regulation of transcription from RNA polymeras…	ENSG00000109705	2.65216	-0.10649	0.357474	1	up	33	4	0.68205	-1.97011	NKX3-2	protein_coding	579	BAPX1|NKX3.2|NKX3B|SMMD	MIM:602183|HGNC:HGNC:951|Ensembl:ENSG00000109705|HPRD:09075|Vega:OTTHUMG00000090657	NK3 homeobox 2		GO:0005634(nucleus)	GO:0000978(RNA polymerase II core promoter proximal region sequence-specific DNA binding)//GO:0001078(transcriptional repressor activity, RNA polymerase II core promoter proximal region sequence-specific binding)	GO:0060576(intestinal epithelial cell development)//GO:0043066(negative regulation of apoptotic process)//GO:0031016(pancreas development)//GO:0001501(skeletal system development)//GO:0032331(negative regulation of chondrocyte differentiation)//GO:0006366(transcription from RNA polymerase II promoter)//GO:0048645(organ formation)//GO:0000122(negative regulation of transcription from RNA polymeras…
chr19	6662941	6663380	diffreps_peak_1460389	7.74664	439	ENST00000245912	TNFSF14	7.82319	1.7921e-08	6.23628e-07	up	8740	CD258|HVEML|LIGHT|LTg|TNLG1D|TR2	MIM:604520|HGNC:HGNC:11930|Ensembl:ENSG00000125735|HPRD:05157|Vega:OTTHUMG00000181835	tumor necrosis factor superfamily member 14	hsa04060(Cytokine-cytokine receptor interaction)//hsa04064(NF-kappa B signaling pathway)//hsa05168(Herpes simplex infection)	GO:0005886(plasma membrane)//GO:0005615(extracellular space)//GO:0005737(cytoplasm)//GO:0016021(integral component of membrane)	GO:0005102(receptor binding)//GO:0005515(protein binding)//GO:0005164(tumor necrosis factor receptor binding)//GO:0043027(cysteine-type endopeptidase inhibitor activity involved in apoptotic process)//GO:0005125(cytokine activity)	GO:0008588(release of cytoplasmic sequestered NF-kappaB)//GO:0043029(T cell homeostasis)//GO:0010820(positive regulation of T cell chemotaxis)//GO:0042098(T cell proliferation)//GO:0031295(T cell costimulation)//GO:1901741(positive regulation of myoblast fusion)//GO:0042110(T cell activation)//GO:0071260(cellular response to mechanical stimulus)//GO:0045663(positive regulation of myoblast differe…	ENSG00000125735	2.58195	1.04378	0.374737	1	up	75	12	1.82164	-0.760311	TNFSF14	protein_coding	8740	CD258|HVEML|LIGHT|LTg|TNLG1D|TR2	MIM:604520|HGNC:HGNC:11930|Ensembl:ENSG00000125735|HPRD:05157|Vega:OTTHUMG00000181835	tumor necrosis factor superfamily member 14	hsa04060(Cytokine-cytokine receptor interaction)//hsa04064(NF-kappa B signaling pathway)//hsa05168(Herpes simplex infection)	GO:0005886(plasma membrane)//GO:0005615(extracellular space)//GO:0005737(cytoplasm)//GO:0016021(integral component of membrane)	GO:0005102(receptor binding)//GO:0005515(protein binding)//GO:0005164(tumor necrosis factor receptor binding)//GO:0043027(cysteine-type endopeptidase inhibitor activity involved in apoptotic process)//GO:0005125(cytokine activity)	GO:0008588(release of cytoplasmic sequestered NF-kappaB)//GO:0043029(T cell homeostasis)//GO:0010820(positive regulation of T cell chemotaxis)//GO:0042098(T cell proliferation)//GO:0031295(T cell costimulation)//GO:1901741(positive regulation of myoblast fusion)//GO:0042110(T cell activation)//GO:0071260(cellular response to mechanical stimulus)//GO:0045663(positive regulation of myoblast differe…
chr3	25794091	25794534	diffreps_peak_2034543	20	443	ENST00000280701	OXSM	551	0	0	up	54995	FASN2D|KASI|KS	MIM:610324|HGNC:HGNC:26063|Ensembl:ENSG00000151093|HPRD:07931|Vega:OTTHUMG00000130477	3-oxoacyl-ACP synthase, mitochondrial	hsa00061(Fatty acid biosynthesis)//hsa00780(Biotin metabolism)//	GO:0005739(mitochondrion)//GO:0005737(cytoplasm)	GO:0003824(catalytic activity)//GO:0004315(3-oxoacyl-[acyl-carrier-protein] synthase activity)	GO:0051790(short-chain fatty acid biosynthetic process)//GO:0008152(metabolic process)//GO:0051792(medium-chain fatty acid biosynthetic process)//GO:0006637(acyl-CoA metabolic process)	ENSG00000151093	1.55465	4.34315	0.601425	1	up	657	244	4.92052	3.36587	OXSM	protein_coding	54995	FASN2D|KASI|KS	MIM:610324|HGNC:HGNC:26063|Ensembl:ENSG00000151093|HPRD:07931|Vega:OTTHUMG00000130477	3-oxoacyl-ACP synthase, mitochondrial	hsa00061(Fatty acid biosynthesis)//hsa00780(Biotin metabolism)//	GO:0005739(mitochondrion)//GO:0005737(cytoplasm)	GO:0003824(catalytic activity)//GO:0004315(3-oxoacyl-[acyl-carrier-protein] synthase activity)	GO:0051790(short-chain fatty acid biosynthetic process)//GO:0008152(metabolic process)//GO:0051792(medium-chain fatty acid biosynthetic process)//GO:0006637(acyl-CoA metabolic process)
chr2	176169061	176169655	diffreps_peak_1745120	10.4895	594	ENST00000249440	HOXD3	318.6	3.23948e-11	2.1886e-09	up	3232	HOX1D|HOX4|HOX4A|Hox-4.1	MIM:142980|HGNC:HGNC:5137|Ensembl:ENSG00000128652|HPRD:00863|Vega:OTTHUMG00000187566	homeobox D3		GO:0005654(nucleoplasm)//GO:0005634(nucleus)//GO:0016235(aggresome)	GO:0043565(sequence-specific DNA binding)//GO:0005515(protein binding)//GO:0003700(transcription factor activity, sequence-specific DNA binding)	GO:0051216(cartilage development)//GO:0045666(positive regulation of neuron differentiation)//GO:0010628(positive regulation of gene expression)//GO:0006351(transcription, DNA-templated)//GO:0007219(Notch signaling pathway)//GO:0009952(anterior/posterior pattern specification)//GO:0021615(glossopharyngeal nerve morphogenesis)//GO:0030878(thyroid gland development)//GO:0048704(embryonic skeletal s…	ENSG00000128652	2.84256	0.469205	0.342064	1	up	51	6	1.28199	-1.56057	HOXD3	protein_coding	3232	HOX1D|HOX4|HOX4A|Hox-4.1	MIM:142980|HGNC:HGNC:5137|Ensembl:ENSG00000128652|HPRD:00863|Vega:OTTHUMG00000187566	homeobox D3		GO:0005654(nucleoplasm)//GO:0005634(nucleus)//GO:0016235(aggresome)	GO:0043565(sequence-specific DNA binding)//GO:0005515(protein binding)//GO:0003700(transcription factor activity, sequence-specific DNA binding)	GO:0051216(cartilage development)//GO:0045666(positive regulation of neuron differentiation)//GO:0010628(positive regulation of gene expression)//GO:0006351(transcription, DNA-templated)//GO:0007219(Notch signaling pathway)//GO:0009952(anterior/posterior pattern specification)//GO:0021615(glossopharyngeal nerve morphogenesis)//GO:0030878(thyroid gland development)//GO:0048704(embryonic skeletal s…
chr17	17202081	17202620	diffreps_peak_1253859	9.96763	539	ENST00000321560	PLD6	9.44297	1.07739e-10	6.51736e-09	up	201164	ZUC	MIM:614960|HGNC:HGNC:30447|Ensembl:ENSG00000179598|HPRD:14126|Vega:OTTHUMG00000059278	phospholipase D family member 6		GO:0016021(integral component of membrane)//GO:0005741(mitochondrial outer membrane)	GO:0004521(endoribonuclease activity)//GO:0035755(cardiolipin hydrolase activity)//GO:0042803(protein homodimerization activity)//GO:0046872(metal ion binding)//GO:0005515(protein binding)//GO:0008808(cardiolipin synthase activity)	GO:0006644(phospholipid metabolic process)//GO:0043046(DNA methylation involved in gamete generation)//GO:0044281(small molecule metabolic process)//GO:0007286(spermatid development)//GO:0007126(meiotic nuclear division)//GO:0032049(cardiolipin biosynthetic process)//GO:0016042(lipid catabolic process)//GO:0010467(gene expression)//GO:0030719(P granule organization)//GO:0010636(positive regulatio…	ENSG00000179598	-5.66384	1.18102	0.0575728	1	down		104	-3.51185	2.152	PLD6	protein_coding	201164	ZUC	MIM:614960|HGNC:HGNC:30447|Ensembl:ENSG00000179598|HPRD:14126|Vega:OTTHUMG00000059278	phospholipase D family member 6		GO:0016021(integral component of membrane)//GO:0005741(mitochondrial outer membrane)	GO:0004521(endoribonuclease activity)//GO:0035755(cardiolipin hydrolase activity)//GO:0042803(protein homodimerization activity)//GO:0046872(metal ion binding)//GO:0005515(protein binding)//GO:0008808(cardiolipin synthase activity)	GO:0006644(phospholipid metabolic process)//GO:0043046(DNA methylation involved in gamete generation)//GO:0044281(small molecule metabolic process)//GO:0007286(spermatid development)//GO:0007126(meiotic nuclear division)//GO:0032049(cardiolipin biosynthetic process)//GO:0016042(lipid catabolic process)//GO:0010467(gene expression)//GO:0030719(P granule organization)//GO:0010636(positive regulatio…
chr4	2945127	2945229	diffreps_peak_2222811	8.74174	102	ENST00000314262	NOP14	3.41049	1.81242e-09	8.3314e-08	up	8602	C4orf9|NOL14|RES4-25|RES425|UTP2	MIM:611526|HGNC:HGNC:16821|Ensembl:ENSG00000087269|HPRD:12827|Vega:OTTHUMG00000159911	NOP14 nucleolar protein		GO:0016020(membrane)//GO:0030686(90S preribosome)//GO:0005739(mitochondrion)//GO:0030692(Noc4p-Nop14p complex)//GO:0005730(nucleolus)//GO:0032040(small-subunit processome)//GO:0005634(nucleus)	GO:0044822(poly(A) RNA binding)//GO:0019899(enzyme binding)//GO:0030515(snoRNA binding)	GO:0000472(endonucleolytic cleavage to generate mature 5'-end of SSU-rRNA from (SSU-rRNA, 5.8S rRNA, LSU-rRNA))//GO:0042274(ribosomal small subunit biogenesis)//GO:0000462(maturation of SSU-rRNA from tricistronic rRNA transcript (SSU-rRNA, 5.8S rRNA, LSU-rRNA))//GO:0000447(endonucleolytic cleavage in ITS1 to separate SSU-rRNA from 5.8S rRNA and LSU-rRNA from tricistronic rRNA transcript (SSU-rRNA…	ENSG00000087269	1.24561	5.79462	0.673553	1	up	1697	784	6.28698	5.04137	NOP14	protein_coding	8602	C4orf9|NOL14|RES4-25|RES425|UTP2	MIM:611526|HGNC:HGNC:16821|Ensembl:ENSG00000087269|HPRD:12827|Vega:OTTHUMG00000159911	NOP14 nucleolar protein		GO:0016020(membrane)//GO:0030686(90S preribosome)//GO:0005739(mitochondrion)//GO:0030692(Noc4p-Nop14p complex)//GO:0005730(nucleolus)//GO:0032040(small-subunit processome)//GO:0005634(nucleus)	GO:0044822(poly(A) RNA binding)//GO:0019899(enzyme binding)//GO:0030515(snoRNA binding)	GO:0000472(endonucleolytic cleavage to generate mature 5'-end of SSU-rRNA from (SSU-rRNA, 5.8S rRNA, LSU-rRNA))//GO:0042274(ribosomal small subunit biogenesis)//GO:0000462(maturation of SSU-rRNA from tricistronic rRNA transcript (SSU-rRNA, 5.8S rRNA, LSU-rRNA))//GO:0000447(endonucleolytic cleavage in ITS1 to separate SSU-rRNA from 5.8S rRNA and LSU-rRNA from tricistronic rRNA transcript (SSU-rRNA…
chr15	40377381	40378120	diffreps_peak_998985	7.61982	739	ENST00000267889	DISP2	225.6	2.3998e-08	8.13286e-07	up	85455	DISPB|HsT16908	MIM:607503|HGNC:HGNC:19712|HPRD:06327	dispatched RND transporter family member 2		GO:0005886(plasma membrane)//GO:0005575(cellular_component)//GO:0016021(integral component of membrane)	GO:0003674(molecular_function)	GO:0007224(smoothened signaling pathway)	ENSG00000140323	-4.98606	1.12802	0.0991938	1	down	1	99	-2.90371	2.08235	DISP2	protein_coding	85455	DISPB|HsT16908	MIM:607503|HGNC:HGNC:19712|HPRD:06327	dispatched RND transporter family member 2		GO:0005886(plasma membrane)//GO:0005575(cellular_component)//GO:0016021(integral component of membrane)	GO:0003674(molecular_function)	GO:0007224(smoothened signaling pathway)
chr19	43612026	43612680	diffreps_peak_1523577	7.25449	654	ENST00000607544	SRRM5	3.18027	5.56563e-08	1.7321e-06	up	100170229	ZNF576	HGNC:HGNC:37248|Ensembl:ENSG00000226763|Vega:OTTHUMG00000165480	serine/arginine repetitive matrix 5					ENSG00000226763	-2.94299	-1.38873	0.225856	1	down		14	-3.51185	-0.568852	SRRM5	protein_coding	100170229	ZNF576	HGNC:HGNC:37248|Ensembl:ENSG00000226763|Vega:OTTHUMG00000165480	serine/arginine repetitive matrix 5
chr1	224281122	224281185	diffreps_peak_268657	10.1691	63	ENST00000281701	NVL	6.62144	6.77469e-11	4.21391e-09	up	4931	NVL2	MIM:602426|HGNC:HGNC:8070|Ensembl:ENSG00000143748|HPRD:03887|Vega:OTTHUMG00000037536	nuclear VCP-like	hsa03008(Ribosome biogenesis in eukaryotes)	GO:0005697(telomerase holoenzyme complex)//GO:0016020(membrane)//GO:0005739(mitochondrion)//GO:0005730(nucleolus)//GO:0005654(nucleoplasm)//GO:0005634(nucleus)	GO:0005524(ATP binding)//GO:0044822(poly(A) RNA binding)//GO:1990275(preribosome binding)//GO:0005515(protein binding)	GO:0051973(positive regulation of telomerase activity)//GO:0042254(ribosome biogenesis)	ENSG00000143748	1.2612	6.72047	0.670175	1	up	3236	1480	7.21744	5.95624	NVL	protein_coding	4931	NVL2	MIM:602426|HGNC:HGNC:8070|Ensembl:ENSG00000143748|HPRD:03887|Vega:OTTHUMG00000037536	nuclear VCP-like	hsa03008(Ribosome biogenesis in eukaryotes)	GO:0005697(telomerase holoenzyme complex)//GO:0016020(membrane)//GO:0005739(mitochondrion)//GO:0005730(nucleolus)//GO:0005654(nucleoplasm)//GO:0005634(nucleus)	GO:0005524(ATP binding)//GO:0044822(poly(A) RNA binding)//GO:1990275(preribosome binding)//GO:0005515(protein binding)	GO:0051973(positive regulation of telomerase activity)//GO:0042254(ribosome biogenesis)
chr2	73229460	73229570	diffreps_peak_1641716	6.88673	110	ENST00000258083	PRADC1	19.0216	1.29799e-07	3.57274e-06	up	84279	C2orf7|PAP21	HGNC:HGNC:16047|Ensembl:ENSG00000135617|HPRD:12815|Vega:OTTHUMG00000129773	protease-associated domain containing 1		GO:0070062(extracellular exosome)//GO:0005576(extracellular region)	GO:0005515(protein binding)		ENSG00000135617	1.42521	3.43485	0.631398	1	up	341	138	3.97827	2.55305	PRADC1	protein_coding	84279	C2orf7|PAP21	HGNC:HGNC:16047|Ensembl:ENSG00000135617|HPRD:12815|Vega:OTTHUMG00000129773	protease-associated domain containing 1		GO:0070062(extracellular exosome)//GO:0005576(extracellular region)	GO:0005515(protein binding)
chr1	224326390	224326464	diffreps_peak_268743	7.34966	74	ENST00000281701	NVL	7.52852	4.47038e-08	1.40852e-06	up	4931	NVL2	MIM:602426|HGNC:HGNC:8070|Ensembl:ENSG00000143748|HPRD:03887|Vega:OTTHUMG00000037536	nuclear VCP-like	hsa03008(Ribosome biogenesis in eukaryotes)	GO:0005697(telomerase holoenzyme complex)//GO:0016020(membrane)//GO:0005739(mitochondrion)//GO:0005730(nucleolus)//GO:0005654(nucleoplasm)//GO:0005634(nucleus)	GO:0005524(ATP binding)//GO:0044822(poly(A) RNA binding)//GO:1990275(preribosome binding)//GO:0005515(protein binding)	GO:0051973(positive regulation of telomerase activity)//GO:0042254(ribosome biogenesis)	ENSG00000143748	1.2612	6.72047	0.670175	1	up	3236	1480	7.21744	5.95624	NVL	protein_coding	4931	NVL2	MIM:602426|HGNC:HGNC:8070|Ensembl:ENSG00000143748|HPRD:03887|Vega:OTTHUMG00000037536	nuclear VCP-like	hsa03008(Ribosome biogenesis in eukaryotes)	GO:0005697(telomerase holoenzyme complex)//GO:0016020(membrane)//GO:0005739(mitochondrion)//GO:0005730(nucleolus)//GO:0005654(nucleoplasm)//GO:0005634(nucleus)	GO:0005524(ATP binding)//GO:0044822(poly(A) RNA binding)//GO:1990275(preribosome binding)//GO:0005515(protein binding)	GO:0051973(positive regulation of telomerase activity)//GO:0042254(ribosome biogenesis)
chr3	49887001	49887562	diffreps_peak_2063146	20	561	ENST00000296474	MST1R	2.54625	0	0	up	4486	CD136|CDw136|PTK8|RON	MIM:600168|HGNC:HGNC:7381|Ensembl:ENSG00000164078|HPRD:02545|Vega:OTTHUMG00000156709	macrophage stimulating 1 receptor		GO:0016021(integral component of membrane)//GO:0005887(integral component of plasma membrane)//GO:0001725(stress fiber)//GO:0005773(vacuole)//GO:0009986(cell surface)	GO:0005524(ATP binding)//GO:0005515(protein binding)//GO:0019899(enzyme binding)//GO:0005011(macrophage colony-stimulating factor receptor activity)//GO:0004713(protein tyrosine kinase activity)	GO:0006952(defense response)//GO:0008284(positive regulation of cell proliferation)//GO:0007169(transmembrane receptor protein tyrosine kinase signaling pathway)//GO:0045087(innate immune response)//GO:0018108(peptidyl-tyrosine phosphorylation)//GO:0043406(positive regulation of MAP kinase activity)//GO:0038145(macrophage colony-stimulating factor signaling pathway)//GO:0051897(positive regulatio…	ENSG00000164078	1.14791	4.72307	0.697462	1	up	790	390	5.18578	4.03787	MST1R	protein_coding	4486	CD136|CDw136|PTK8|RON	MIM:600168|HGNC:HGNC:7381|Ensembl:ENSG00000164078|HPRD:02545|Vega:OTTHUMG00000156709	macrophage stimulating 1 receptor		GO:0016021(integral component of membrane)//GO:0005887(integral component of plasma membrane)//GO:0001725(stress fiber)//GO:0005773(vacuole)//GO:0009986(cell surface)	GO:0005524(ATP binding)//GO:0005515(protein binding)//GO:0019899(enzyme binding)//GO:0005011(macrophage colony-stimulating factor receptor activity)//GO:0004713(protein tyrosine kinase activity)	GO:0006952(defense response)//GO:0008284(positive regulation of cell proliferation)//GO:0007169(transmembrane receptor protein tyrosine kinase signaling pathway)//GO:0045087(innate immune response)//GO:0018108(peptidyl-tyrosine phosphorylation)//GO:0043406(positive regulation of MAP kinase activity)//GO:0038145(macrophage colony-stimulating factor signaling pathway)//GO:0051897(positive regulatio…
chr7	76397517	76397832	diffreps_peak_2853907	14.2556	315	ENST00000275560	SSC4D	2.61709	5.55112e-15	7.86405e-13	up	136853	S4D-SRCRB|SRCRB-S4D|SRCRB4D	MIM:607639|HGNC:HGNC:14461|Ensembl:ENSG00000146700|HPRD:06364|Vega:OTTHUMG00000022864	scavenger receptor cysteine rich family, 4 domains		GO:0016020(membrane)//GO:0070062(extracellular exosome)	GO:0005044(scavenger receptor activity)	GO:0006898(receptor-mediated endocytosis)	ENSG00000146700	-2.53072	-1.74654	0.268159	1	down		10	-3.51185	-0.981123	SSC4D	protein_coding	136853	S4D-SRCRB|SRCRB-S4D|SRCRB4D	MIM:607639|HGNC:HGNC:14461|Ensembl:ENSG00000146700|HPRD:06364|Vega:OTTHUMG00000022864	scavenger receptor cysteine rich family, 4 domains		GO:0016020(membrane)//GO:0070062(extracellular exosome)	GO:0005044(scavenger receptor activity)	GO:0006898(receptor-mediated endocytosis)
chr2	241033734	241033875	diffreps_peak_1801545	7.61114	141	ENST00000310397	SNED1	2.3297	2.44826e-08	8.2935e-07	up	25992	SST3|Snep	MIM:616634|HGNC:HGNC:24696|Ensembl:ENSG00000162804|Vega:OTTHUMG00000151803	sushi, nidogen and EGF like domains 1		GO:0070062(extracellular exosome)	GO:0005509(calcium ion binding)	GO:0007160(cell-matrix adhesion)	ENSG00000162804	1.56545	5.2972	0.599291	1	up	1277	472	5.87729	4.31184	SNED1	protein_coding	25992	SST3|Snep	MIM:616634|HGNC:HGNC:24696|Ensembl:ENSG00000162804|Vega:OTTHUMG00000151803	sushi, nidogen and EGF like domains 1		GO:0070062(extracellular exosome)	GO:0005509(calcium ion binding)	GO:0007160(cell-matrix adhesion)
chr14	74034027	74034171	diffreps_peak_924428	6.04336	144	ENST00000394009	BBOF1	4.39118	9.0498e-07	1.98481e-05	up	80127	C14orf45|CCDC176	HGNC:HGNC:19855|Ensembl:ENSG00000119636|HPRD:12650|Vega:OTTHUMG00000171202	basal body orientation factor 1		GO:0036064(ciliary basal body)//GO:0005737(cytoplasm)		GO:0044458(motile cilium assembly)	ENSG00000119636	-4.49209	0.044705	0.101444	1	down		45	-3.51185	0.980247	BBOF1	protein_coding	80127	C14orf45|CCDC176	HGNC:HGNC:19855|Ensembl:ENSG00000119636|HPRD:12650|Vega:OTTHUMG00000171202	basal body orientation factor 1		GO:0036064(ciliary basal body)//GO:0005737(cytoplasm)		GO:0044458(motile cilium assembly)
chr19	40666301	40666600	diffreps_peak_1517937	7.54467	299	ENST00000252891	NUMBL	2.83279	2.85316e-08	9.56728e-07	up	9253	CAG3A|CTG3a|NBL|NUMB-R|NUMBLIKE|NUMBR|TNRC23	MIM:604018|HGNC:HGNC:8061|Ensembl:ENSG00000105245|HPRD:04931|Vega:OTTHUMG00000182627	numb homolog (Drosophila)-like	hsa04330(Notch signaling pathway)	GO:0005737(cytoplasm)	GO:0005515(protein binding)	GO:0007409(axonogenesis)//GO:0019538(protein metabolic process)//GO:0050769(positive regulation of neurogenesis)//GO:0021670(lateral ventricle development)//GO:0034332(adherens junction organization)//GO:0019221(cytokine-mediated signaling pathway)//GO:0021849(neuroblast division in subventricular zone)//GO:0007399(nervous system development)//GO:0050775(positive regulation of dendrite morphogene…	ENSG00000105245	1.06798	4.08183	0.716635	1	up	497	259	4.51922	3.45124	NUMBL	protein_coding	9253	CAG3A|CTG3a|NBL|NUMB-R|NUMBLIKE|NUMBR|TNRC23	MIM:604018|HGNC:HGNC:8061|Ensembl:ENSG00000105245|HPRD:04931|Vega:OTTHUMG00000182627	numb homolog (Drosophila)-like	hsa04330(Notch signaling pathway)	GO:0005737(cytoplasm)	GO:0005515(protein binding)	GO:0007409(axonogenesis)//GO:0019538(protein metabolic process)//GO:0050769(positive regulation of neurogenesis)//GO:0021670(lateral ventricle development)//GO:0034332(adherens junction organization)//GO:0019221(cytokine-mediated signaling pathway)//GO:0021849(neuroblast division in subventricular zone)//GO:0007399(nervous system development)//GO:0050775(positive regulation of dendrite morphogene…
chrX	105924694	105924900	diffreps_peak_3337620	9.7742	206	ENST00000243300	NRK	295.3	1.68192e-10	9.58782e-09	up	203447	NESK	MIM:300791|HGNC:HGNC:25391|Ensembl:ENSG00000123572|HPRD:14841|Vega:OTTHUMG00000022143	Nik related kinase		GO:0016021(integral component of membrane)//GO:0005737(cytoplasm)	GO:0004672(protein kinase activity)//GO:0005524(ATP binding)//GO:0016301(kinase activity)//GO:0004674(protein serine/threonine kinase activity)	GO:0007567(parturition)//GO:0032147(activation of protein kinase activity)//GO:0016310(phosphorylation)//GO:0006468(protein phosphorylation)//GO:0007346(regulation of mitotic cell cycle)//GO:0007256(activation of JNKK activity)//GO:0042981(regulation of apoptotic process)//GO:0008285(negative regulation of cell proliferation)//GO:0060721(regulation of spongiotrophoblast cell proliferation)//GO:00…	ENSG00000123572	-2.2699	-1.9655	0.309768	1	down		8	-3.51185	-1.24195	NRK	protein_coding	203447	NESK	MIM:300791|HGNC:HGNC:25391|Ensembl:ENSG00000123572|HPRD:14841|Vega:OTTHUMG00000022143	Nik related kinase		GO:0016021(integral component of membrane)//GO:0005737(cytoplasm)	GO:0004672(protein kinase activity)//GO:0005524(ATP binding)//GO:0016301(kinase activity)//GO:0004674(protein serine/threonine kinase activity)	GO:0007567(parturition)//GO:0032147(activation of protein kinase activity)//GO:0016310(phosphorylation)//GO:0006468(protein phosphorylation)//GO:0007346(regulation of mitotic cell cycle)//GO:0007256(activation of JNKK activity)//GO:0042981(regulation of apoptotic process)//GO:0008285(negative regulation of cell proliferation)//GO:0060721(regulation of spongiotrophoblast cell proliferation)//GO:00…
chr15	82540425	82540564	diffreps_peak_1054763	20	139	ENST00000330244	RPS17	4.80877	0	0	up	6218	DBA4|RPS17L|RPS17L1|RPS17L2|S17	MIM:180472|HGNC:HGNC:10397|Ensembl:ENSG00000182774|HPRD:01600|Vega:OTTHUMG00000147355	ribosomal protein S17	hsa03010(Ribosome)	GO:0070062(extracellular exosome)//GO:0016020(membrane)//GO:0005829(cytosol)//GO:0022627(cytosolic small ribosomal subunit)//GO:0005840(ribosome)//GO:0005925(focal adhesion)	GO:0044822(poly(A) RNA binding)//GO:0003735(structural constituent of ribosome)	GO:0006415(translational termination)//GO:0001887(selenium compound metabolic process)//GO:0044267(cellular protein metabolic process)//GO:0000184(nuclear-transcribed mRNA catabolic process, nonsense-mediated decay)//GO:0000028(ribosomal small subunit assembly)//GO:0006614(SRP-dependent cotranslational protein targeting to membrane)//GO:0019083(viral transcription)//GO:0042274(ribosomal small sub…	ENSG00000182774	-1.4168	-0.411491	0.604751	1	down	7	24	-1.28841	0.128389	RPS17	protein_coding	6218	DBA4|RPS17L|RPS17L1|RPS17L2|S17	MIM:180472|HGNC:HGNC:10397|Ensembl:ENSG00000182774|HPRD:01600|Vega:OTTHUMG00000147355	ribosomal protein S17	hsa03010(Ribosome)	GO:0070062(extracellular exosome)//GO:0016020(membrane)//GO:0005829(cytosol)//GO:0022627(cytosolic small ribosomal subunit)//GO:0005840(ribosome)//GO:0005925(focal adhesion)	GO:0044822(poly(A) RNA binding)//GO:0003735(structural constituent of ribosome)	GO:0006415(translational termination)//GO:0001887(selenium compound metabolic process)//GO:0044267(cellular protein metabolic process)//GO:0000184(nuclear-transcribed mRNA catabolic process, nonsense-mediated decay)//GO:0000028(ribosomal small subunit assembly)//GO:0006614(SRP-dependent cotranslational protein targeting to membrane)//GO:0019083(viral transcription)//GO:0042274(ribosomal small sub…
chr4	165327622	165327680	diffreps_peak_2337475	11.8639	58	ENST00000261507	MSMO1	31.2806	1.36802e-12	1.25411e-10	up	6307	DESP4|ERG25|SC4MOL	MIM:607545|HGNC:HGNC:10545|Ensembl:ENSG00000052802|HPRD:07396|Vega:OTTHUMG00000161126	methylsterol monooxygenase 1	hsa00100(Steroid biosynthesis)//	GO:0005783(endoplasmic reticulum)//GO:0016021(integral component of membrane)//GO:0005789(endoplasmic reticulum membrane)//GO:0005886(plasma membrane)	GO:0005506(iron ion binding)//GO:0016491(oxidoreductase activity)//GO:0000254(C-4 methylsterol oxidase activity)	GO:0055114(oxidation-reduction process)//GO:0044281(small molecule metabolic process)//GO:0006631(fatty acid metabolic process)//GO:0006695(cholesterol biosynthetic process)//GO:0006633(fatty acid biosynthetic process)//GO:0008202(steroid metabolic process)	ENSG00000052802	-2.27908	7.97546	0.452899	1	down	1869	9961	6.42611	8.70519	MSMO1	protein_coding	6307	DESP4|ERG25|SC4MOL	MIM:607545|HGNC:HGNC:10545|Ensembl:ENSG00000052802|HPRD:07396|Vega:OTTHUMG00000161126	methylsterol monooxygenase 1	hsa00100(Steroid biosynthesis)//	GO:0005783(endoplasmic reticulum)//GO:0016021(integral component of membrane)//GO:0005789(endoplasmic reticulum membrane)//GO:0005886(plasma membrane)	GO:0005506(iron ion binding)//GO:0016491(oxidoreductase activity)//GO:0000254(C-4 methylsterol oxidase activity)	GO:0055114(oxidation-reduction process)//GO:0044281(small molecule metabolic process)//GO:0006631(fatty acid metabolic process)//GO:0006695(cholesterol biosynthetic process)//GO:0006633(fatty acid biosynthetic process)//GO:0008202(steroid metabolic process)
chr12	34029624	34029694	diffreps_peak_666764	9.29663	70	ENST00000538927	ALG10	279.9	5.05092e-10	2.58072e-08	up	84920	ALG10A|DIE2|KCR1	MIM:603313|HGNC:HGNC:23162|Ensembl:ENSG00000139133|Vega:OTTHUMG00000169285	ALG10, alpha-1,2-glucosyltransferase	hsa00510(N-Glycan biosynthesis)//	GO:0016021(integral component of membrane)//GO:0005789(endoplasmic reticulum membrane)	GO:0004583(dolichyl-phosphate-glucose-glycolipid alpha-glucosyltransferase activity)	GO:0043687(post-translational protein modification)//GO:0006488(dolichol-linked oligosaccharide biosynthetic process)//GO:0018279(protein N-linked glycosylation via asparagine)//GO:0044267(cellular protein metabolic process)	ENSG00000139133	-1.19651	5.81642	0.6857	1	down	743	1871	5.09751	6.29402	ALG10	protein_coding	84920	ALG10A|DIE2|KCR1	MIM:603313|HGNC:HGNC:23162|Ensembl:ENSG00000139133|Vega:OTTHUMG00000169285	ALG10, alpha-1,2-glucosyltransferase	hsa00510(N-Glycan biosynthesis)//	GO:0016021(integral component of membrane)//GO:0005789(endoplasmic reticulum membrane)	GO:0004583(dolichyl-phosphate-glucose-glycolipid alpha-glucosyltransferase activity)	GO:0043687(post-translational protein modification)//GO:0006488(dolichol-linked oligosaccharide biosynthetic process)//GO:0018279(protein N-linked glycosylation via asparagine)//GO:0044267(cellular protein metabolic process)
chr19	15055984	15058293	diffreps_peak_1476930	20	2309	ENST00000427043	CASP14	48	0	0	up	23581	-	MIM:605848|HGNC:HGNC:1502|Ensembl:ENSG00000105141|HPRD:05788|Vega:OTTHUMG00000183205	caspase 14		GO:0045095(keratin filament)//GO:0005634(nucleus)//GO:0005737(cytoplasm)//GO:0070062(extracellular exosome)	GO:0005515(protein binding)//GO:0004197(cysteine-type endopeptidase activity)//GO:0097153(cysteine-type endopeptidase activity involved in apoptotic process)	GO:0006508(proteolysis)//GO:0070268(cornification)//GO:0006915(apoptotic process)//GO:0008544(epidermis development)//GO:0031424(keratinization)	ENSG00000105141	1.48759	-0.0544886	0.62334	1	up	29	10	0.506469	-0.981123	CASP14	protein_coding	23581	-	MIM:605848|HGNC:HGNC:1502|Ensembl:ENSG00000105141|HPRD:05788|Vega:OTTHUMG00000183205	caspase 14		GO:0045095(keratin filament)//GO:0005634(nucleus)//GO:0005737(cytoplasm)//GO:0070062(extracellular exosome)	GO:0005515(protein binding)//GO:0004197(cysteine-type endopeptidase activity)//GO:0097153(cysteine-type endopeptidase activity involved in apoptotic process)	GO:0006508(proteolysis)//GO:0070268(cornification)//GO:0006915(apoptotic process)//GO:0008544(epidermis development)//GO:0031424(keratinization)
chr17	75765121	75765600	diffreps_peak_1340662	6.21466	479	ENST00000588479	GALK1	17.3453	6.10017e-07	1.38683e-05	up	2584	GALK|GK1|HEL-S-19	MIM:604313|HGNC:HGNC:4118|Ensembl:ENSG00000108479|HPRD:05057|Vega:OTTHUMG00000179832	galactokinase 1	hsa00052(Galactose metabolism)//hsa00520(Amino sugar and nucleotide sugar metabolism)//	GO:0016020(membrane)//GO:0070062(extracellular exosome)//GO:0005737(cytoplasm)//GO:0005829(cytosol)	GO:0005524(ATP binding)//GO:0004335(galactokinase activity)//GO:0005534(galactose binding)	GO:0019402(galactitol metabolic process)//GO:0044281(small molecule metabolic process)//GO:0006012(galactose metabolic process)//GO:0005975(carbohydrate metabolic process)//GO:0019388(galactose catabolic process)//GO:0046835(carbohydrate phosphorylation)	ENSG00000108479	-6.19292	1.70126	0.0445917	1	down		151	-3.51185	2.68108	GALK1	protein_coding	2584	GALK|GK1|HEL-S-19	MIM:604313|HGNC:HGNC:4118|Ensembl:ENSG00000108479|HPRD:05057|Vega:OTTHUMG00000179832	galactokinase 1	hsa00052(Galactose metabolism)//hsa00520(Amino sugar and nucleotide sugar metabolism)//	GO:0016020(membrane)//GO:0070062(extracellular exosome)//GO:0005737(cytoplasm)//GO:0005829(cytosol)	GO:0005524(ATP binding)//GO:0004335(galactokinase activity)//GO:0005534(galactose binding)	GO:0019402(galactitol metabolic process)//GO:0044281(small molecule metabolic process)//GO:0006012(galactose metabolic process)//GO:0005975(carbohydrate metabolic process)//GO:0019388(galactose catabolic process)//GO:0046835(carbohydrate phosphorylation)
chr21	34880556	34880713	diffreps_peak_1915142	20	157	ENST00000300305	RUNX1	3.94229	0	0	up	861	AML1|AML1-EVI-1|AMLCR1|CBF2alpha|CBFA2|EVI-1|PEBP2aB|PEBP2alpha	MIM:151385|HGNC:HGNC:10471|Ensembl:ENSG00000159216|HPRD:01043|Vega:OTTHUMG00000086299	runt related transcription factor 1	hsa05200(Pathways in cancer)//hsa05202(Transcriptional misregulation in cancer)//hsa05220(Chronic myeloid leukemia)//hsa05221(Acute myeloid leukemia)	GO:0005654(nucleoplasm)//GO:0043231(intracellular membrane-bounded organelle)//GO:0005634(nucleus)//GO:0005737(cytoplasm)//GO:0005604(basement membrane)	GO:0046982(protein heterodimerization activity)//GO:0003700(transcription factor activity, sequence-specific DNA binding)//GO:0005524(ATP binding)//GO:0001047(core promoter binding)//GO:0042803(protein homodimerization activity)//GO:0000977(RNA polymerase II regulatory region sequence-specific DNA binding)//GO:0070491(repressing transcription factor binding)//GO:0008134(transcription factor bindi…	GO:0071336(regulation of hair follicle cell proliferation)//GO:0048935(peripheral nervous system neuron development)//GO:0030097(hemopoiesis)//GO:0009966(regulation of signal transduction)//GO:0008285(negative regulation of cell proliferation)//GO:0032743(positive regulation of interleukin-2 production)//GO:0045893(positive regulation of transcription, DNA-templated)//GO:0035162(embryonic hemopoi…	ENSG00000159216	1.31404	6.85761	0.657546	1	up	3597	1586	7.36993	6.0559	RUNX1	protein_coding	861	AML1|AML1-EVI-1|AMLCR1|CBF2alpha|CBFA2|EVI-1|PEBP2aB|PEBP2alpha	MIM:151385|HGNC:HGNC:10471|Ensembl:ENSG00000159216|HPRD:01043|Vega:OTTHUMG00000086299	runt related transcription factor 1	hsa05200(Pathways in cancer)//hsa05202(Transcriptional misregulation in cancer)//hsa05220(Chronic myeloid leukemia)//hsa05221(Acute myeloid leukemia)	GO:0005654(nucleoplasm)//GO:0043231(intracellular membrane-bounded organelle)//GO:0005634(nucleus)//GO:0005737(cytoplasm)//GO:0005604(basement membrane)	GO:0046982(protein heterodimerization activity)//GO:0003700(transcription factor activity, sequence-specific DNA binding)//GO:0005524(ATP binding)//GO:0001047(core promoter binding)//GO:0042803(protein homodimerization activity)//GO:0000977(RNA polymerase II regulatory region sequence-specific DNA binding)//GO:0070491(repressing transcription factor binding)//GO:0008134(transcription factor bindi…	GO:0071336(regulation of hair follicle cell proliferation)//GO:0048935(peripheral nervous system neuron development)//GO:0030097(hemopoiesis)//GO:0009966(regulation of signal transduction)//GO:0008285(negative regulation of cell proliferation)//GO:0032743(positive regulation of interleukin-2 production)//GO:0045893(positive regulation of transcription, DNA-templated)//GO:0035162(embryonic hemopoi…
chr13	102862029	102862160	diffreps_peak_858175	12.7548	131	ENST00000355739	ERCC5	3.97158	1.75859e-13	1.90828e-11	up	2073	COFS3|ERCC5-201|ERCM2|UVDR|XPG|XPGC	MIM:133530|HGNC:HGNC:3437|Ensembl:ENSG00000134899|HPRD:00595|Vega:OTTHUMG00000017310	excision repair cross-complementation group 5	hsa03420(Nucleotide excision repair)	GO:0005654(nucleoplasm)//GO:0005634(nucleus)//GO:0005662(DNA replication factor A complex)//GO:0005675(holo TFIIH complex)//GO:0016591(DNA-directed RNA polymerase II, holoenzyme)	GO:0042803(protein homodimerization activity)//GO:0047485(protein N-terminus binding)//GO:0000405(bubble DNA binding)//GO:0004520(endodeoxyribonuclease activity)//GO:0003697(single-stranded DNA binding)//GO:0004519(endonuclease activity)//GO:0046872(metal ion binding)//GO:0005515(protein binding)//GO:0003690(double-stranded DNA binding)	GO:0006283(transcription-coupled nucleotide-excision repair)//GO:0070911(global genome nucleotide-excision repair)//GO:0006295(nucleotide-excision repair, DNA incision, 3'-to lesion)//GO:0033683(nucleotide-excision repair, DNA incision)//GO:0010225(response to UV-C)//GO:0090305(nucleic acid phosphodiester bond hydrolysis)//GO:0006289(nucleotide-excision repair)//GO:0043066(negative regulation of …	ENSG00000134899	1.84185	3.55138	0.538879	1	up	397	120	4.1965	2.35465	ERCC5	protein_coding	2073	COFS3|ERCC5-201|ERCM2|UVDR|XPG|XPGC	MIM:133530|HGNC:HGNC:3437|Ensembl:ENSG00000134899|HPRD:00595|Vega:OTTHUMG00000017310	excision repair cross-complementation group 5	hsa03420(Nucleotide excision repair)	GO:0005654(nucleoplasm)//GO:0005634(nucleus)//GO:0005662(DNA replication factor A complex)//GO:0005675(holo TFIIH complex)//GO:0016591(DNA-directed RNA polymerase II, holoenzyme)	GO:0042803(protein homodimerization activity)//GO:0047485(protein N-terminus binding)//GO:0000405(bubble DNA binding)//GO:0004520(endodeoxyribonuclease activity)//GO:0003697(single-stranded DNA binding)//GO:0004519(endonuclease activity)//GO:0046872(metal ion binding)//GO:0005515(protein binding)//GO:0003690(double-stranded DNA binding)	GO:0006283(transcription-coupled nucleotide-excision repair)//GO:0070911(global genome nucleotide-excision repair)//GO:0006295(nucleotide-excision repair, DNA incision, 3'-to lesion)//GO:0033683(nucleotide-excision repair, DNA incision)//GO:0010225(response to UV-C)//GO:0090305(nucleic acid phosphodiester bond hydrolysis)//GO:0006289(nucleotide-excision repair)//GO:0043066(negative regulation of …
chr7	121130124	121130294	diffreps_peak_2902808	8.33959	170	ENST00000310396	CPED1	248.9	4.57522e-09	1.88755e-07	up	79974	C7orf58	HGNC:HGNC:26159|Ensembl:ENSG00000106034|HPRD:08647|Vega:OTTHUMG00000156982	cadherin like and PC-esterase domain containing 1		GO:0005783(endoplasmic reticulum)			ENSG00000106034	1.73095	3.22135	0.559669	1	up	310	101	3.84157	2.11061	CPED1	protein_coding	79974	C7orf58	HGNC:HGNC:26159|Ensembl:ENSG00000106034|HPRD:08647|Vega:OTTHUMG00000156982	cadherin like and PC-esterase domain containing 1		GO:0005783(endoplasmic reticulum)
chr19	13756196	13756279	diffreps_peak_1474192	7.85192	83	ENST00000221554	CCDC130	9.5869	1.40632e-08	4.93513e-07	up	81576	-	HGNC:HGNC:28118|Ensembl:ENSG00000104957|HPRD:11304|Vega:OTTHUMG00000180837	coiled-coil domain containing 130		GO:0005575(cellular_component)	GO:0005515(protein binding)	GO:0009615(response to virus)	ENSG00000104957	1.32955	3.36577	0.653947	1	up	319	138	3.8826	2.55305	CCDC130	protein_coding	81576	-	HGNC:HGNC:28118|Ensembl:ENSG00000104957|HPRD:11304|Vega:OTTHUMG00000180837	coiled-coil domain containing 130		GO:0005575(cellular_component)	GO:0005515(protein binding)	GO:0009615(response to virus)
chr1	244053901	244054720	diffreps_peak_294570	6.50286	819	ENST00000358704	ZBTB18	2.7855	3.14154e-07	7.92644e-06	up	10472	C2H2-171|MRD22|RP58|TAZ-1|ZNF238	MIM:608433|HGNC:HGNC:13030|Ensembl:ENSG00000179456|HPRD:12231|Vega:OTTHUMG00000040013	zinc finger and BTB domain containing 18		GO:0005654(nucleoplasm)//GO:0045171(intercellular bridge)//GO:0005634(nucleus)//GO:0000228(nuclear chromosome)//GO:0015630(microtubule cytoskeleton)	GO:0043565(sequence-specific DNA binding)//GO:0046872(metal ion binding)//GO:0005515(protein binding)//GO:0003677(DNA binding)//GO:0003700(transcription factor activity, sequence-specific DNA binding)	GO:0048872(homeostasis of number of cells)//GO:0021987(cerebral cortex development)//GO:0021549(cerebellum development)//GO:0048666(neuron development)//GO:0006351(transcription, DNA-templated)//GO:0001701(in utero embryonic development)//GO:0021766(hippocampus development)//GO:0045892(negative regulation of transcription, DNA-templated)//GO:0000122(negative regulation of transcription from RNA p…	ENSG00000179456	-1.78295	3.42064	0.55071	1	down	103	394	2.26956	4.05251	ZBTB18	protein_coding	10472	C2H2-171|MRD22|RP58|TAZ-1|ZNF238	MIM:608433|HGNC:HGNC:13030|Ensembl:ENSG00000179456|HPRD:12231|Vega:OTTHUMG00000040013	zinc finger and BTB domain containing 18		GO:0005654(nucleoplasm)//GO:0045171(intercellular bridge)//GO:0005634(nucleus)//GO:0000228(nuclear chromosome)//GO:0015630(microtubule cytoskeleton)	GO:0043565(sequence-specific DNA binding)//GO:0046872(metal ion binding)//GO:0005515(protein binding)//GO:0003677(DNA binding)//GO:0003700(transcription factor activity, sequence-specific DNA binding)	GO:0048872(homeostasis of number of cells)//GO:0021987(cerebral cortex development)//GO:0021549(cerebellum development)//GO:0048666(neuron development)//GO:0006351(transcription, DNA-templated)//GO:0001701(in utero embryonic development)//GO:0021766(hippocampus development)//GO:0045892(negative regulation of transcription, DNA-templated)//GO:0000122(negative regulation of transcription from RNA p…
chr3	52437970	52438199	diffreps_peak_2067788	8.09988	229	ENST00000231721	SEMA3G	241.1	7.94556e-09	3.04525e-07	up	56920	sem2	HGNC:HGNC:30400|Ensembl:ENSG00000010319|HPRD:14251|Vega:OTTHUMG00000158570	semaphorin 3G	hsa04360(Axon guidance)	GO:0070062(extracellular exosome)//GO:0005615(extracellular space)	GO:0038191(neuropilin binding)//GO:0045499(chemorepellent activity)//GO:0030215(semaphorin receptor binding)	GO:0048843(negative regulation of axon extension involved in axon guidance)//GO:0030335(positive regulation of cell migration)//GO:0001755(neural crest cell migration)//GO:0071526(semaphorin-plexin signaling pathway)//GO:0050919(negative chemotaxis)	ENSG00000010319	2.43574	0.118611	0.406569	1	up	38	6	0.875174	-1.56057	SEMA3G	protein_coding	56920	sem2	HGNC:HGNC:30400|Ensembl:ENSG00000010319|HPRD:14251|Vega:OTTHUMG00000158570	semaphorin 3G	hsa04360(Axon guidance)	GO:0070062(extracellular exosome)//GO:0005615(extracellular space)	GO:0038191(neuropilin binding)//GO:0045499(chemorepellent activity)//GO:0030215(semaphorin receptor binding)	GO:0048843(negative regulation of axon extension involved in axon guidance)//GO:0030335(positive regulation of cell migration)//GO:0001755(neural crest cell migration)//GO:0071526(semaphorin-plexin signaling pathway)//GO:0050919(negative chemotaxis)
chrX	19392342	19392473	diffreps_peak_3276381	9.13998	131	ENST00000338883	MAP3K15	14.4888	7.24462e-10	3.64903e-08	up	389840	ASK3|bA723P2.3	MIM:300820|HGNC:HGNC:31689|Ensembl:ENSG00000180815|HPRD:14359|Vega:OTTHUMG00000022724	mitogen-activated protein kinase kinase kinase 15		GO:0005622(intracellular)	GO:0005524(ATP binding)//GO:0046872(metal ion binding)//GO:0004709(MAP kinase kinase kinase activity)	GO:0000165(MAPK cascade)//GO:0000186(activation of MAPKK activity)	ENSG00000180815	1.54371	1.56529	0.597302	1	up	94	34	2.14016	0.596451	MAP3K15	protein_coding	389840	ASK3|bA723P2.3	MIM:300820|HGNC:HGNC:31689|Ensembl:ENSG00000180815|HPRD:14359|Vega:OTTHUMG00000022724	mitogen-activated protein kinase kinase kinase 15		GO:0005622(intracellular)	GO:0005524(ATP binding)//GO:0046872(metal ion binding)//GO:0004709(MAP kinase kinase kinase activity)	GO:0000165(MAPK cascade)//GO:0000186(activation of MAPKK activity)
chr17	41949152	41949349	diffreps_peak_1290097	11.4089	197	ENST00000377540	TTC25	30.1655	3.90044e-12	3.17843e-10	up	83538	-	HGNC:HGNC:25280|Ensembl:ENSG00000204815|HPRD:10888|Vega:OTTHUMG00000175837	tetratricopeptide repeat domain 25		GO:0005737(cytoplasm)	GO:0005515(protein binding)		ENSG00000204815	-4.25993	-0.176535	0.114388	1	down		38	-3.51185	0.748083	TTC25	protein_coding	83538	-	HGNC:HGNC:25280|Ensembl:ENSG00000204815|HPRD:10888|Vega:OTTHUMG00000175837	tetratricopeptide repeat domain 25		GO:0005737(cytoplasm)	GO:0005515(protein binding)
chr6	116252881	116253300	diffreps_peak_2675042	9.25204	419	ENST00000420283	TSPYL4	4.77343	5.59702e-10	2.84363e-08	up	23270	dJ486I3.2	HGNC:HGNC:21559|Ensembl:ENSG00000187189|HPRD:18236|Vega:OTTHUMG00000015429	TSPY-like 4		GO:0005634(nucleus)	GO:0005515(protein binding)	GO:0006334(nucleosome assembly)	ENSG00000187189	-1.60504	4.53697	0.590412	1	down	248	832	3.52184	5.12688	TSPYL4	protein_coding	23270	dJ486I3.2	HGNC:HGNC:21559|Ensembl:ENSG00000187189|HPRD:18236|Vega:OTTHUMG00000015429	TSPY-like 4		GO:0005634(nucleus)	GO:0005515(protein binding)	GO:0006334(nucleosome assembly)
chr7	6588616	6588800	diffreps_peak_2771871	20	184	ENST00000335965	ZDHHC4	9.67177	0	0	up	55146	ZNF374	HGNC:HGNC:18471|Ensembl:ENSG00000136247|HPRD:15719|Vega:OTTHUMG00000023579	zinc finger DHHC-type containing 4		GO:0016021(integral component of membrane)//GO:0005794(Golgi apparatus)	GO:0008270(zinc ion binding)//GO:0019706(protein-cysteine S-palmitoyltransferase activity)	GO:0008152(metabolic process)	ENSG00000136247	1.32867	5.13006	0.654156	1	up	1088	474	5.64658	4.31792	ZDHHC4	protein_coding	55146	ZNF374	HGNC:HGNC:18471|Ensembl:ENSG00000136247|HPRD:15719|Vega:OTTHUMG00000023579	zinc finger DHHC-type containing 4		GO:0016021(integral component of membrane)//GO:0005794(Golgi apparatus)	GO:0008270(zinc ion binding)//GO:0019706(protein-cysteine S-palmitoyltransferase activity)	GO:0008152(metabolic process)
chr2	171999582	172000009	diffreps_peak_1741267	14.6324	427	ENST00000315796	METAP1D	21.7127	2.33147e-15	3.51527e-13	up	254042	MAP 1D|MAP1D|MetAP 1D|Metap1l	MIM:610267|HGNC:HGNC:32583|Ensembl:ENSG00000172878|HPRD:17462|Vega:OTTHUMG00000132283	methionyl aminopeptidase type 1D (mitochondrial)		GO:0005739(mitochondrion)	GO:0004177(aminopeptidase activity)//GO:0008235(metalloexopeptidase activity)//GO:0046872(metal ion binding)	GO:0006508(proteolysis)//GO:0018206(peptidyl-methionine modification)//GO:0031365(N-terminal protein amino acid modification)	ENSG00000172878	-1.4249	3.1375	0.631219	1	down	102	304	2.25575	3.68064	METAP1D	protein_coding	254042	MAP 1D|MAP1D|MetAP 1D|Metap1l	MIM:610267|HGNC:HGNC:32583|Ensembl:ENSG00000172878|HPRD:17462|Vega:OTTHUMG00000132283	methionyl aminopeptidase type 1D (mitochondrial)		GO:0005739(mitochondrion)	GO:0004177(aminopeptidase activity)//GO:0008235(metalloexopeptidase activity)//GO:0046872(metal ion binding)	GO:0006508(proteolysis)//GO:0018206(peptidyl-methionine modification)//GO:0031365(N-terminal protein amino acid modification)
chr19	11829985	11830340	diffreps_peak_1470938	6.41534	355	ENST00000414255	ZNF440	186.9	3.84291e-07	9.3895e-06	up	126070	-	HGNC:HGNC:20874|Ensembl:ENSG00000171295|HPRD:11718|Vega:OTTHUMG00000156403	zinc finger protein 440		GO:0005622(intracellular)//GO:0005634(nucleus)	GO:0003676(nucleic acid binding)//GO:0046872(metal ion binding)//GO:0005515(protein binding)//GO:0003677(DNA binding)	GO:0006351(transcription, DNA-templated)//GO:0006355(regulation of transcription, DNA-templated)	ENSG00000171295	1.22759	3.56502	0.676909	1	up	359	167	4.05208	2.82449	ZNF440	protein_coding	126070	-	HGNC:HGNC:20874|Ensembl:ENSG00000171295|HPRD:11718|Vega:OTTHUMG00000156403	zinc finger protein 440		GO:0005622(intracellular)//GO:0005634(nucleus)	GO:0003676(nucleic acid binding)//GO:0046872(metal ion binding)//GO:0005515(protein binding)//GO:0003677(DNA binding)	GO:0006351(transcription, DNA-templated)//GO:0006355(regulation of transcription, DNA-templated)
chr8	23199321	23199448	diffreps_peak_2977180	6.93889	127	ENST00000221132	TNFRSF10A	6.28244	1.15109e-07	3.24048e-06	up	8797	APO2|CD261|DR4|TRAILR-1|TRAILR1	MIM:603611|HGNC:HGNC:11904|HPRD:04679	tumor necrosis factor receptor superfamily member 10a	hsa04060(Cytokine-cytokine receptor interaction)//hsa04210(Apoptosis)//hsa04650(Natural killer cell mediated cytotoxicity)//hsa05162(Measles)//hsa05164(Influenza A)	GO:0005622(intracellular)//GO:0016021(integral component of membrane)//GO:0005887(integral component of plasma membrane)//GO:0005886(plasma membrane)//GO:0009986(cell surface)	GO:0002020(protease binding)//GO:0004872(receptor activity)//GO:0005031(tumor necrosis factor-activated receptor activity)//GO:0008134(transcription factor binding)//GO:0045569(TRAIL binding)//GO:0005035(death receptor activity)//GO:0005515(protein binding)	GO:0097300(programmed necrotic cell death)//GO:0070266(necroptotic process)//GO:0007166(cell surface receptor signaling pathway)//GO:0097296(activation of cysteine-type endopeptidase activity involved in apoptotic signaling pathway)//GO:0007250(activation of NF-kappaB-inducing kinase activity)//GO:0006955(immune response)//GO:0033209(tumor necrosis factor-mediated signaling pathway)//GO:0097191(e…	ENSG00000104689	1.22922	5.11609	0.678047	1	up	1056	493	5.60359	4.37437	TNFRSF10A	protein_coding	8797	APO2|CD261|DR4|TRAILR-1|TRAILR1	MIM:603611|HGNC:HGNC:11904|HPRD:04679	tumor necrosis factor receptor superfamily member 10a	hsa04060(Cytokine-cytokine receptor interaction)//hsa04210(Apoptosis)//hsa04650(Natural killer cell mediated cytotoxicity)//hsa05162(Measles)//hsa05164(Influenza A)	GO:0005622(intracellular)//GO:0016021(integral component of membrane)//GO:0005887(integral component of plasma membrane)//GO:0005886(plasma membrane)//GO:0009986(cell surface)	GO:0002020(protease binding)//GO:0004872(receptor activity)//GO:0005031(tumor necrosis factor-activated receptor activity)//GO:0008134(transcription factor binding)//GO:0045569(TRAIL binding)//GO:0005035(death receptor activity)//GO:0005515(protein binding)	GO:0097300(programmed necrotic cell death)//GO:0070266(necroptotic process)//GO:0007166(cell surface receptor signaling pathway)//GO:0097296(activation of cysteine-type endopeptidase activity involved in apoptotic signaling pathway)//GO:0007250(activation of NF-kappaB-inducing kinase activity)//GO:0006955(immune response)//GO:0033209(tumor necrosis factor-mediated signaling pathway)//GO:0097191(e…
chr1	89107999	89108291	diffreps_peak_124859	7.37946	292	ENST00000370466	GBP2	217.9	4.17388e-08	1.31805e-06	up	2634	-	MIM:600412|HGNC:HGNC:4183|HPRD:02682	guanylate binding protein 2		GO:0048471(perinuclear region of cytoplasm)//GO:0000139(Golgi membrane)//GO:0005829(cytosol)	GO:0003924(GTPase activity)//GO:0005515(protein binding)//GO:0005525(GTP binding)	GO:0006955(immune response)//GO:0060337(type I interferon signaling pathway)//GO:0008152(metabolic process)//GO:0060333(interferon-gamma-mediated signaling pathway)//GO:0019221(cytokine-mediated signaling pathway)	ENSG00000162645	-4.69202	0.236478	0.0915946	1	down		52	-3.51185	1.18018	GBP2	protein_coding	2634	-	MIM:600412|HGNC:HGNC:4183|HPRD:02682	guanylate binding protein 2		GO:0048471(perinuclear region of cytoplasm)//GO:0000139(Golgi membrane)//GO:0005829(cytosol)	GO:0003924(GTPase activity)//GO:0005515(protein binding)//GO:0005525(GTP binding)	GO:0006955(immune response)//GO:0060337(type I interferon signaling pathway)//GO:0008152(metabolic process)//GO:0060333(interferon-gamma-mediated signaling pathway)//GO:0019221(cytokine-mediated signaling pathway)
chr17	38014024	38014660	diffreps_peak_1282048	14.7505	636	ENST00000616101	TBC1D3D	2.22849	1.77636e-15	2.70985e-13	up									ENSG00000274419	-1.61072	-1.45528	0.521559	1	down	2	11	-2.47722	-0.866497	TBC1D3D	protein_coding
chr9	94299841	94300600	diffreps_peak_3177913	11.5406	759	ENST00000340911	ZNF169	17.6679	2.88014e-12	2.45243e-10	up	169841	-	MIM:603404|HGNC:HGNC:12957|Ensembl:ENSG00000175787|HPRD:04554|Vega:OTTHUMG00000020264	zinc finger protein 169		GO:0005622(intracellular)//GO:0005634(nucleus)	GO:0003676(nucleic acid binding)//GO:0046872(metal ion binding)//GO:0005515(protein binding)//GO:0003677(DNA binding)	GO:0006351(transcription, DNA-templated)//GO:0006355(regulation of transcription, DNA-templated)	ENSG00000175787	-4.04643	1.25104	0.182071	1	down	4	105	-1.8809	2.16553	ZNF169	protein_coding	169841	-	MIM:603404|HGNC:HGNC:12957|Ensembl:ENSG00000175787|HPRD:04554|Vega:OTTHUMG00000020264	zinc finger protein 169		GO:0005622(intracellular)//GO:0005634(nucleus)	GO:0003676(nucleic acid binding)//GO:0046872(metal ion binding)//GO:0005515(protein binding)//GO:0003677(DNA binding)	GO:0006351(transcription, DNA-templated)//GO:0006355(regulation of transcription, DNA-templated)
chr11	76194566	76194844	diffreps_peak_562111	6.35226	278	ENST00000322563	WNT11	10.7313	4.44363e-07	1.07908e-05	up	7481	HWNT11	MIM:603699|HGNC:HGNC:12776|Ensembl:ENSG00000085741|HPRD:04741|Vega:OTTHUMG00000165264	wingless-type MMTV integration site family member 11	hsa04310(Wnt signaling pathway)//hsa04340(Hedgehog signaling pathway)//hsa04390(Hippo signaling pathway)//hsa04550(Signaling pathways regulating pluripotency of stem cells)//hsa04916(Melanogenesis)//hsa05166(HTLV-I infection)//hsa05200(Pathways in cancer)//hsa05205(Proteoglycans in cancer)//hsa05217(Basal cell carcinoma)	GO:0005578(proteinaceous extracellular matrix)//GO:0005576(extracellular region)//GO:0005615(extracellular space)//GO:0005737(cytoplasm)	GO:0030295(protein kinase activator activity)//GO:0005102(receptor binding)//GO:0044212(transcription regulatory region DNA binding)//GO:0005096(GTPase activator activity)//GO:0005515(protein binding)//GO:0005109(frizzled binding)	GO:0060021(palate development)//GO:0003402(planar cell polarity pathway involved in axis elongation)//GO:0010628(positive regulation of gene expression)//GO:0045165(cell fate commitment)//GO:0001837(epithelial to mesenchymal transition)//GO:0034394(protein localization to cell surface)//GO:0060412(ventricular septum morphogenesis)//GO:0043066(negative regulation of apoptotic process)//GO:0048706(…	ENSG00000085741	3.38367	-0.999313	0.175651	1	up	18		-0.12818	-3.51185	WNT11	protein_coding	7481	HWNT11	MIM:603699|HGNC:HGNC:12776|Ensembl:ENSG00000085741|HPRD:04741|Vega:OTTHUMG00000165264	wingless-type MMTV integration site family member 11	hsa04310(Wnt signaling pathway)//hsa04340(Hedgehog signaling pathway)//hsa04390(Hippo signaling pathway)//hsa04550(Signaling pathways regulating pluripotency of stem cells)//hsa04916(Melanogenesis)//hsa05166(HTLV-I infection)//hsa05200(Pathways in cancer)//hsa05205(Proteoglycans in cancer)//hsa05217(Basal cell carcinoma)	GO:0005578(proteinaceous extracellular matrix)//GO:0005576(extracellular region)//GO:0005615(extracellular space)//GO:0005737(cytoplasm)	GO:0030295(protein kinase activator activity)//GO:0005102(receptor binding)//GO:0044212(transcription regulatory region DNA binding)//GO:0005096(GTPase activator activity)//GO:0005515(protein binding)//GO:0005109(frizzled binding)	GO:0060021(palate development)//GO:0003402(planar cell polarity pathway involved in axis elongation)//GO:0010628(positive regulation of gene expression)//GO:0045165(cell fate commitment)//GO:0001837(epithelial to mesenchymal transition)//GO:0034394(protein localization to cell surface)//GO:0060412(ventricular septum morphogenesis)//GO:0043066(negative regulation of apoptotic process)//GO:0048706(…
chr1	38911321	38911434	diffreps_peak_69654	13.8147	113	ENST00000289248	RHBDL2	427	1.53211e-14	1.96567e-12	up	54933	RRP2	MIM:608962|HGNC:HGNC:16083|Ensembl:ENSG00000158315|HPRD:07151	rhomboid, veinlet-like 2 (Drosophila)		GO:0005743(mitochondrial inner membrane)//GO:0005886(plasma membrane)//GO:0016021(integral component of membrane)	GO:0004252(serine-type endopeptidase activity)	GO:0016485(protein processing)	ENSG00000158315	-4.53778	0.696004	0.123042	1	down	1	72	-2.90371	1.63408	RHBDL2	protein_coding	54933	RRP2	MIM:608962|HGNC:HGNC:16083|Ensembl:ENSG00000158315|HPRD:07151	rhomboid, veinlet-like 2 (Drosophila)		GO:0005743(mitochondrial inner membrane)//GO:0005886(plasma membrane)//GO:0016021(integral component of membrane)	GO:0004252(serine-type endopeptidase activity)	GO:0016485(protein processing)
chr7	99394962	99396060	diffreps_peak_2876860	13.3418	1098	ENST00000350498	PDAP1	2.44976	4.55191e-14	5.38211e-12	up	11333	HASPP28|PAP|PAP1	MIM:607075|HGNC:HGNC:14634|Ensembl:ENSG00000106244|HPRD:06149|Vega:OTTHUMG00000154629	PDGFA associated protein 1			GO:0044822(poly(A) RNA binding)	GO:0008283(cell proliferation)//GO:0007165(signal transduction)	ENSG00000106244	1.44649	6.18299	0.626402	1	up	2311	929	6.73208	5.2856	PDAP1	protein_coding	11333	HASPP28|PAP|PAP1	MIM:607075|HGNC:HGNC:14634|Ensembl:ENSG00000106244|HPRD:06149|Vega:OTTHUMG00000154629	PDGFA associated protein 1			GO:0044822(poly(A) RNA binding)	GO:0008283(cell proliferation)//GO:0007165(signal transduction)
chr19	18265101	18265800	diffreps_peak_1484148	6.71654	699	ENST00000392413	IQCN	2.16063	1.92071e-07	5.20367e-06	up									ENSG00000130518	-4.60971	0.15739	0.0955162	1	down		49	-3.51185	1.09786	IQCN	protein_coding
chr17	8072635	8072950	diffreps_peak_1242277	6.79731	315	ENST00000319144	ALOX12B	3.23628	1.59475e-07	4.34431e-06	up	242	12R-LOX|ARCI2	MIM:603741|HGNC:HGNC:430|Ensembl:ENSG00000179477|HPRD:04772|Vega:OTTHUMG00000108180	arachidonate 12-lipoxygenase, 12R type	hsa00590(Arachidonic acid metabolism)//	GO:0005829(cytosol)	GO:0005506(iron ion binding)//GO:0016702(oxidoreductase activity, acting on single donors with incorporation of molecular oxygen, incorporation of two atoms of oxygen)//GO:0005515(protein binding)//GO:0004052(arachidonate 12-lipoxygenase activity)//GO:1990136(linoleate 9S-lipoxygenase activity)	GO:0055114(oxidation-reduction process)//GO:0019369(arachidonic acid metabolic process)//GO:0051122(hepoxilin biosynthetic process)//GO:0010628(positive regulation of gene expression)//GO:0006497(protein lipidation)//GO:0043651(linoleic acid metabolic process)//GO:0070257(positive regulation of mucus secretion)//GO:0043410(positive regulation of MAPK cascade)//GO:0061436(establishment of skin bar…	ENSG00000179477	-4.83579	0.982669	0.106926	1	down	1	89	-2.90371	1.93208	ALOX12B	protein_coding	242	12R-LOX|ARCI2	MIM:603741|HGNC:HGNC:430|Ensembl:ENSG00000179477|HPRD:04772|Vega:OTTHUMG00000108180	arachidonate 12-lipoxygenase, 12R type	hsa00590(Arachidonic acid metabolism)//	GO:0005829(cytosol)	GO:0005506(iron ion binding)//GO:0016702(oxidoreductase activity, acting on single donors with incorporation of molecular oxygen, incorporation of two atoms of oxygen)//GO:0005515(protein binding)//GO:0004052(arachidonate 12-lipoxygenase activity)//GO:1990136(linoleate 9S-lipoxygenase activity)	GO:0055114(oxidation-reduction process)//GO:0019369(arachidonic acid metabolic process)//GO:0051122(hepoxilin biosynthetic process)//GO:0010628(positive regulation of gene expression)//GO:0006497(protein lipidation)//GO:0043651(linoleic acid metabolic process)//GO:0070257(positive regulation of mucus secretion)//GO:0043410(positive regulation of MAPK cascade)//GO:0061436(establishment of skin bar…
chr1	92475501	92476207	diffreps_peak_128277	8.09988	706	ENST00000294702	GFI1	241.1	7.94556e-09	3.04525e-07	up	2672	GFI-1|GFI1A|SCN2|ZNF163	MIM:600871|HGNC:HGNC:4237|Ensembl:ENSG00000162676|HPRD:07527|Vega:OTTHUMG00000010897	growth factor independent 1 transcription repressor		GO:0016363(nuclear matrix)//GO:0005634(nucleus)//GO:0017053(transcriptional repressor complex)//GO:0016604(nuclear body)	GO:0008270(zinc ion binding)//GO:0005515(protein binding)//GO:0044212(transcription regulatory region DNA binding)//GO:0001078(transcriptional repressor activity, RNA polymerase II core promoter proximal region sequence-specific binding)	GO:0051569(regulation of histone H3-K4 methylation)//GO:0042472(inner ear morphogenesis)//GO:0010956(negative regulation of calcidiol 1-monooxygenase activity)//GO:0000083(regulation of transcription involved in G1/S transition of mitotic cell cycle)//GO:0070105(positive regulation of interleukin-6-mediated signaling pathway)//GO:0010977(negative regulation of neuron projection development)//GO:0…	ENSG00000162676	1.18094	2.55858	0.688602	1	up	176	84	3.03157	1.85064	GFI1	protein_coding	2672	GFI-1|GFI1A|SCN2|ZNF163	MIM:600871|HGNC:HGNC:4237|Ensembl:ENSG00000162676|HPRD:07527|Vega:OTTHUMG00000010897	growth factor independent 1 transcription repressor		GO:0016363(nuclear matrix)//GO:0005634(nucleus)//GO:0017053(transcriptional repressor complex)//GO:0016604(nuclear body)	GO:0008270(zinc ion binding)//GO:0005515(protein binding)//GO:0044212(transcription regulatory region DNA binding)//GO:0001078(transcriptional repressor activity, RNA polymerase II core promoter proximal region sequence-specific binding)	GO:0051569(regulation of histone H3-K4 methylation)//GO:0042472(inner ear morphogenesis)//GO:0010956(negative regulation of calcidiol 1-monooxygenase activity)//GO:0000083(regulation of transcription involved in G1/S transition of mitotic cell cycle)//GO:0070105(positive regulation of interleukin-6-mediated signaling pathway)//GO:0010977(negative regulation of neuron projection development)//GO:0…
chr19	55191662	55191741	diffreps_peak_1544959	15.1095	79	ENST00000263434	PTPRH	2.6979	7.77156e-16	1.26261e-13	up	5794	R-PTP-H|SAP1	MIM:602510|HGNC:HGNC:9672|Ensembl:ENSG00000080031|HPRD:03942|Vega:OTTHUMG00000180701	protein tyrosine phosphatase, receptor type H		GO:0005887(integral component of plasma membrane)//GO:0005737(cytoplasm)	GO:0005515(protein binding)//GO:0005001(transmembrane receptor protein tyrosine phosphatase activity)	GO:0006915(apoptotic process)//GO:0006470(protein dephosphorylation)//GO:0035335(peptidyl-tyrosine dephosphorylation)	ENSG00000080031	1.67667	5.08864	0.574809	1	up	1126	385	5.69602	4.01935	PTPRH	protein_coding	5794	R-PTP-H|SAP1	MIM:602510|HGNC:HGNC:9672|Ensembl:ENSG00000080031|HPRD:03942|Vega:OTTHUMG00000180701	protein tyrosine phosphatase, receptor type H		GO:0005887(integral component of plasma membrane)//GO:0005737(cytoplasm)	GO:0005515(protein binding)//GO:0005001(transmembrane receptor protein tyrosine phosphatase activity)	GO:0006915(apoptotic process)//GO:0006470(protein dephosphorylation)//GO:0035335(peptidyl-tyrosine dephosphorylation)
chr1	16045557	16045600	diffreps_peak_30475	10.0464	43	ENST00000375679	CLCNKB	26.8201	8.98721e-11	5.52852e-09	up	1188	CLCKB|ClC-K2|ClC-Kb	MIM:602023|HGNC:HGNC:2027|Ensembl:ENSG00000184908|HPRD:03607|Vega:OTTHUMG00000009530	chloride voltage-gated channel Kb	hsa04966(Collecting duct acid secretion)	GO:0034707(chloride channel complex)//GO:0016021(integral component of membrane)//GO:0005887(integral component of plasma membrane)//GO:0005886(plasma membrane)	GO:0005247(voltage-gated chloride channel activity)//GO:0046872(metal ion binding)	GO:0006821(chloride transport)//GO:1902476(chloride transmembrane transport)//GO:0007588(excretion)//GO:0055085(transmembrane transport)//GO:1903959(regulation of anion transmembrane transport)//GO:0006810(transport)//GO:0034220(ion transmembrane transport)	ENSG00000184908	-4.7444	0.286892	0.0891914	1	down		54	-3.51185	1.23256	CLCNKB	protein_coding	1188	CLCKB|ClC-K2|ClC-Kb	MIM:602023|HGNC:HGNC:2027|Ensembl:ENSG00000184908|HPRD:03607|Vega:OTTHUMG00000009530	chloride voltage-gated channel Kb	hsa04966(Collecting duct acid secretion)	GO:0034707(chloride channel complex)//GO:0016021(integral component of membrane)//GO:0005887(integral component of plasma membrane)//GO:0005886(plasma membrane)	GO:0005247(voltage-gated chloride channel activity)//GO:0046872(metal ion binding)	GO:0006821(chloride transport)//GO:1902476(chloride transmembrane transport)//GO:0007588(excretion)//GO:0055085(transmembrane transport)//GO:1903959(regulation of anion transmembrane transport)//GO:0006810(transport)//GO:0034220(ion transmembrane transport)
chr10	13611614	13611683	diffreps_peak_315006	7.63062	69	ENST00000378572	PRPF18	12.4664	2.34089e-08	8.04942e-07	up	8559	PRP18|hPrp18	MIM:604993|HGNC:HGNC:17351|Ensembl:ENSG00000165630|HPRD:05407|Vega:OTTHUMG00000017702	pre-mRNA processing factor 18	hsa03040(Spliceosome)	GO:0046540(U4/U6 x U5 tri-snRNP complex)//GO:0005682(U5 snRNP)//GO:0016607(nuclear speck)//GO:0005634(nucleus)//GO:0071021(U2-type post-spliceosomal complex)//GO:0005681(spliceosomal complex)	GO:0000386(second spliceosomal transesterification activity)	GO:0006397(mRNA processing)//GO:0000350(generation of catalytic spliceosome for second transesterification step)//GO:0008380(RNA splicing)//GO:0071048(nuclear retention of unspliced pre-mRNA at the site of transcription)	ENSG00000165630	-2.25754	2.64005	0.452277	1	down	45	244	1.10833	3.36587	PRPF18	protein_coding	8559	PRP18|hPrp18	MIM:604993|HGNC:HGNC:17351|Ensembl:ENSG00000165630|HPRD:05407|Vega:OTTHUMG00000017702	pre-mRNA processing factor 18	hsa03040(Spliceosome)	GO:0046540(U4/U6 x U5 tri-snRNP complex)//GO:0005682(U5 snRNP)//GO:0016607(nuclear speck)//GO:0005634(nucleus)//GO:0071021(U2-type post-spliceosomal complex)//GO:0005681(spliceosomal complex)	GO:0000386(second spliceosomal transesterification activity)	GO:0006397(mRNA processing)//GO:0000350(generation of catalytic spliceosome for second transesterification step)//GO:0008380(RNA splicing)//GO:0071048(nuclear retention of unspliced pre-mRNA at the site of transcription)
chr12	132701361	132701684	diffreps_peak_783531	20	323	ENST00000454379	PXMP2	520	0	0	up	5827	PMP22	HGNC:HGNC:9716|Ensembl:ENSG00000176894|HPRD:10176|Vega:OTTHUMG00000168019	peroxisomal membrane protein 2	hsa04146(Peroxisome)	GO:0016021(integral component of membrane)//GO:0016020(membrane)//GO:0043234(protein complex)//GO:0005739(mitochondrion)//GO:0005778(peroxisomal membrane)//GO:0005737(cytoplasm)	GO:0005515(protein binding)	GO:0008150(biological_process)	ENSG00000176894	2.55498	1.3813	0.387466	1	up	95	16	2.15513	-0.39985	PXMP2	protein_coding	5827	PMP22	HGNC:HGNC:9716|Ensembl:ENSG00000176894|HPRD:10176|Vega:OTTHUMG00000168019	peroxisomal membrane protein 2	hsa04146(Peroxisome)	GO:0016021(integral component of membrane)//GO:0016020(membrane)//GO:0043234(protein complex)//GO:0005739(mitochondrion)//GO:0005778(peroxisomal membrane)//GO:0005737(cytoplasm)	GO:0005515(protein binding)	GO:0008150(biological_process)
chr20	35251904	35252021	diffreps_peak_1839372	8.81845	117	ENST00000246186	MMP24	264.4	1.51897e-09	7.01855e-08	up	10893	MMP-24|MMP25|MT-MMP 5|MT-MMP5|MT5-MMP|MT5MMP|MTMMP5	MIM:604871|HGNC:HGNC:7172|Ensembl:ENSG00000125966|HPRD:05338|Vega:OTTHUMG00000032330	matrix metallopeptidase 24		GO:0005578(proteinaceous extracellular matrix)//GO:0032588(trans-Golgi network membrane)//GO:0005887(integral component of plasma membrane)//GO:0070062(extracellular exosome)	GO:0045296(cadherin binding)//GO:0008270(zinc ion binding)//GO:0004222(metalloendopeptidase activity)//GO:0008047(enzyme activator activity)//GO:0005509(calcium ion binding)	GO:0010001(glial cell differentiation)//GO:0044331(cell-cell adhesion mediated by cadherin)//GO:0097150(neuronal stem cell population maintenance)//GO:0043085(positive regulation of catalytic activity)//GO:0006508(proteolysis)//GO:0050965(detection of temperature stimulus involved in sensory perception of pain)//GO:0098609(cell-cell adhesion)	ENSG00000125966	-2.2699	-1.9655	0.309768	1	down		8	-3.51185	-1.24195	MMP24	protein_coding	10893	MMP-24|MMP25|MT-MMP 5|MT-MMP5|MT5-MMP|MT5MMP|MTMMP5	MIM:604871|HGNC:HGNC:7172|Ensembl:ENSG00000125966|HPRD:05338|Vega:OTTHUMG00000032330	matrix metallopeptidase 24		GO:0005578(proteinaceous extracellular matrix)//GO:0032588(trans-Golgi network membrane)//GO:0005887(integral component of plasma membrane)//GO:0070062(extracellular exosome)	GO:0045296(cadherin binding)//GO:0008270(zinc ion binding)//GO:0004222(metalloendopeptidase activity)//GO:0008047(enzyme activator activity)//GO:0005509(calcium ion binding)	GO:0010001(glial cell differentiation)//GO:0044331(cell-cell adhesion mediated by cadherin)//GO:0097150(neuronal stem cell population maintenance)//GO:0043085(positive regulation of catalytic activity)//GO:0006508(proteolysis)//GO:0050965(detection of temperature stimulus involved in sensory perception of pain)//GO:0098609(cell-cell adhesion)
chr12	88048921	88049700	diffreps_peak_726091	12.273	779	ENST00000356891	C12orf29	13.6826	5.33351e-13	5.29258e-11	up	91298	-	HGNC:HGNC:25322|Ensembl:ENSG00000133641|HPRD:13199|Vega:OTTHUMG00000169870	chromosome 12 open reading frame 29				GO:0002244(hematopoietic progenitor cell differentiation)	ENSG00000133641	-1.3459	5.46569	0.649949	1	down	541	1512	4.64115	5.98705	C12orf29	protein_coding	91298	-	HGNC:HGNC:25322|Ensembl:ENSG00000133641|HPRD:13199|Vega:OTTHUMG00000169870	chromosome 12 open reading frame 29				GO:0002244(hematopoietic progenitor cell differentiation)
chr5	139852431	139852559	diffreps_peak_2510821	14.3864	128	ENST00000289409	NRG2	7.73346	4.10783e-15	5.92228e-13	up	9542	DON1|HRG2|NTAK	MIM:603818|HGNC:HGNC:7998|Ensembl:ENSG00000158458|HPRD:04821	neuregulin 2	hsa04012(ErbB signaling pathway)	GO:0005886(plasma membrane)//GO:0005622(intracellular)//GO:0016021(integral component of membrane)//GO:0005576(extracellular region)//GO:0005615(extracellular space)	GO:0005102(receptor binding)//GO:0008083(growth factor activity)	GO:0007411(axon guidance)//GO:0045087(innate immune response)//GO:0008286(insulin receptor signaling pathway)//GO:0000165(MAPK cascade)//GO:0007173(epidermal growth factor receptor signaling pathway)//GO:0007264(small GTPase mediated signal transduction)//GO:0007265(Ras protein signal transduction)//GO:0000186(activation of MAPKK activity)//GO:0048011(neurotrophin TRK receptor signaling pathway)/…	ENSG00000158458	-1.05323	1.08001	0.71591	1	down	28	66	0.459019	1.51224	NRG2	protein_coding	9542	DON1|HRG2|NTAK	MIM:603818|HGNC:HGNC:7998|Ensembl:ENSG00000158458|HPRD:04821	neuregulin 2	hsa04012(ErbB signaling pathway)	GO:0005886(plasma membrane)//GO:0005622(intracellular)//GO:0016021(integral component of membrane)//GO:0005576(extracellular region)//GO:0005615(extracellular space)	GO:0005102(receptor binding)//GO:0008083(growth factor activity)	GO:0007411(axon guidance)//GO:0045087(innate immune response)//GO:0008286(insulin receptor signaling pathway)//GO:0000165(MAPK cascade)//GO:0007173(epidermal growth factor receptor signaling pathway)//GO:0007264(small GTPase mediated signal transduction)//GO:0007265(Ras protein signal transduction)//GO:0000186(activation of MAPKK activity)//GO:0048011(neurotrophin TRK receptor signaling pathway)/…
chr5	172337221	172337900	diffreps_peak_2545059	6.8113	679	ENST00000311601	SH3PXD2B	2.10406	1.54418e-07	4.20848e-06	up	285590	FAD49|FTHS|HOFI|KIAA1295|TKS4|TSK4	MIM:613293|HGNC:HGNC:29242|Ensembl:ENSG00000174705|HPRD:18591|Vega:OTTHUMG00000163280	SH3 and PX domains 2B		GO:0042995(cell projection)//GO:0030054(cell junction)//GO:0002102(podosome)//GO:0005737(cytoplasm)	GO:0070273(phosphatidylinositol-4-phosphate binding)//GO:0035091(phosphatidylinositol binding)//GO:0010314(phosphatidylinositol-5-phosphate binding)//GO:0042169(SH2 domain binding)//GO:0032266(phosphatidylinositol-3-phosphate binding)//GO:0080025(phosphatidylinositol-3,5-bisphosphate binding)//GO:0005515(protein binding)	GO:0060612(adipose tissue development)//GO:0007507(heart development)//GO:0006801(superoxide metabolic process)//GO:0022617(extracellular matrix disassembly)//GO:0045600(positive regulation of fat cell differentiation)//GO:0001501(skeletal system development)//GO:0060348(bone development)//GO:0030154(cell differentiation)//GO:0001654(eye development)//GO:0071800(podosome assembly)//GO:0072657(pro…	ENSG00000174705	1.67115	5.35238	0.575636	1	up	1351	464	5.95844	4.28729	SH3PXD2B	protein_coding	285590	FAD49|FTHS|HOFI|KIAA1295|TKS4|TSK4	MIM:613293|HGNC:HGNC:29242|Ensembl:ENSG00000174705|HPRD:18591|Vega:OTTHUMG00000163280	SH3 and PX domains 2B		GO:0042995(cell projection)//GO:0030054(cell junction)//GO:0002102(podosome)//GO:0005737(cytoplasm)	GO:0070273(phosphatidylinositol-4-phosphate binding)//GO:0035091(phosphatidylinositol binding)//GO:0010314(phosphatidylinositol-5-phosphate binding)//GO:0042169(SH2 domain binding)//GO:0032266(phosphatidylinositol-3-phosphate binding)//GO:0080025(phosphatidylinositol-3,5-bisphosphate binding)//GO:0005515(protein binding)	GO:0060612(adipose tissue development)//GO:0007507(heart development)//GO:0006801(superoxide metabolic process)//GO:0022617(extracellular matrix disassembly)//GO:0045600(positive regulation of fat cell differentiation)//GO:0001501(skeletal system development)//GO:0060348(bone development)//GO:0030154(cell differentiation)//GO:0001654(eye development)//GO:0071800(podosome assembly)//GO:0072657(pro…
chr19	4182481	4182604	diffreps_peak_1453820	7.34966	123	ENST00000337491	SIRT6	7.52852	4.47038e-08	1.40852e-06	up	51548	SIR2L6	MIM:606211|HGNC:HGNC:14934|Ensembl:ENSG00000077463|HPRD:12093|Vega:OTTHUMG00000181847	sirtuin 6	hsa05230(Central carbon metabolism in cancer)	GO:0005654(nucleoplasm)//GO:0005724(nuclear telomeric heterochromatin)//GO:0005634(nucleus)//GO:0005737(cytoplasm)//GO:0005730(nucleolus)	GO:0070403(NAD+ binding)//GO:0008270(zinc ion binding)//GO:0003682(chromatin binding)//GO:0003956(NAD(P)+-protein-arginine ADP-ribosyltransferase activity)//GO:0046969(NAD-dependent histone deacetylase activity (H3-K9 specific))//GO:0017136(NAD-dependent histone deacetylase activity)//GO:0003714(transcription corepressor activity)//GO:0005515(protein binding)//GO:0003950(NAD+ ADP-ribosyltransfera…	GO:2000648(positive regulation of stem cell proliferation)//GO:1990619(histone H3-K9 deacetylation)//GO:0016575(histone deacetylation)//GO:0006471(protein ADP-ribosylation)//GO:0031667(response to nutrient levels)//GO:0048146(positive regulation of fibroblast proliferation)//GO:0006284(base-excision repair)//GO:0046325(negative regulation of glucose import)//GO:0000724(double-strand break repair …	ENSG00000077463	-4.58119	0.130033	0.0969176	1	down		48	-3.51185	1.06934	SIRT6	protein_coding	51548	SIR2L6	MIM:606211|HGNC:HGNC:14934|Ensembl:ENSG00000077463|HPRD:12093|Vega:OTTHUMG00000181847	sirtuin 6	hsa05230(Central carbon metabolism in cancer)	GO:0005654(nucleoplasm)//GO:0005724(nuclear telomeric heterochromatin)//GO:0005634(nucleus)//GO:0005737(cytoplasm)//GO:0005730(nucleolus)	GO:0070403(NAD+ binding)//GO:0008270(zinc ion binding)//GO:0003682(chromatin binding)//GO:0003956(NAD(P)+-protein-arginine ADP-ribosyltransferase activity)//GO:0046969(NAD-dependent histone deacetylase activity (H3-K9 specific))//GO:0017136(NAD-dependent histone deacetylase activity)//GO:0003714(transcription corepressor activity)//GO:0005515(protein binding)//GO:0003950(NAD+ ADP-ribosyltransfera…	GO:2000648(positive regulation of stem cell proliferation)//GO:1990619(histone H3-K9 deacetylation)//GO:0016575(histone deacetylation)//GO:0006471(protein ADP-ribosylation)//GO:0031667(response to nutrient levels)//GO:0048146(positive regulation of fibroblast proliferation)//GO:0006284(base-excision repair)//GO:0046325(negative regulation of glucose import)//GO:0000724(double-strand break repair …
chr10	102674341	102674940	diffreps_peak_418610	8.65256	599	ENST00000260746	ARL3	6.52484	2.22557e-09	9.61196e-08	up	403	ARFL3	MIM:604695|HGNC:HGNC:694|Ensembl:ENSG00000138175|HPRD:05260|Vega:OTTHUMG00000018965	ADP ribosylation factor like GTPase 3		GO:0070062(extracellular exosome)//GO:0005881(cytoplasmic microtubule)//GO:0005794(Golgi apparatus)//GO:0005813(centrosome)//GO:0030496(midbody)//GO:0005876(spindle microtubule)//GO:0000139(Golgi membrane)//GO:0032391(photoreceptor connecting cilium)//GO:0005634(nucleus)//GO:0072372(primary cilium)	GO:0003924(GTPase activity)//GO:0005525(GTP binding)//GO:0019003(GDP binding)//GO:0008017(microtubule binding)//GO:0046872(metal ion binding)//GO:0005515(protein binding)	GO:0008152(metabolic process)//GO:0042073(intraciliary transport)//GO:0007264(small GTPase mediated signal transduction)//GO:0006996(organelle organization)//GO:0060271(cilium morphogenesis)//GO:0006892(post-Golgi vesicle-mediated transport)//GO:0042461(photoreceptor cell development)//GO:0001822(kidney development)//GO:0000910(cytokinesis)//GO:0007224(smoothened signaling pathway)	ENSG00000138175	-2.01675	3.94629	0.501901	1	down	131	588	2.61087	4.62761	ARL3	protein_coding	403	ARFL3	MIM:604695|HGNC:HGNC:694|Ensembl:ENSG00000138175|HPRD:05260|Vega:OTTHUMG00000018965	ADP ribosylation factor like GTPase 3		GO:0070062(extracellular exosome)//GO:0005881(cytoplasmic microtubule)//GO:0005794(Golgi apparatus)//GO:0005813(centrosome)//GO:0030496(midbody)//GO:0005876(spindle microtubule)//GO:0000139(Golgi membrane)//GO:0032391(photoreceptor connecting cilium)//GO:0005634(nucleus)//GO:0072372(primary cilium)	GO:0003924(GTPase activity)//GO:0005525(GTP binding)//GO:0019003(GDP binding)//GO:0008017(microtubule binding)//GO:0046872(metal ion binding)//GO:0005515(protein binding)	GO:0008152(metabolic process)//GO:0042073(intraciliary transport)//GO:0007264(small GTPase mediated signal transduction)//GO:0006996(organelle organization)//GO:0060271(cilium morphogenesis)//GO:0006892(post-Golgi vesicle-mediated transport)//GO:0042461(photoreceptor cell development)//GO:0001822(kidney development)//GO:0000910(cytokinesis)//GO:0007224(smoothened signaling pathway)
chr3	38374461	38374502	diffreps_peak_2046737	8.70705	41	ENST00000207870	XYLB	13.9104	1.96314e-09	9.00002e-08	up	9942	-	MIM:604049|HGNC:HGNC:12839|Ensembl:ENSG00000093217|HPRD:06812|Vega:OTTHUMG00000131294	xylulokinase homolog (H. influenzae)	hsa00040(Pentose and glucuronate interconversions)//	GO:0070062(extracellular exosome)//GO:0005737(cytoplasm)//GO:0005829(cytosol)	GO:0005524(ATP binding)//GO:0004856(xylulokinase activity)	GO:0019640(glucuronate catabolic process to xylulose 5-phosphate)//GO:0044281(small molecule metabolic process)//GO:0042732(D-xylose metabolic process)//GO:0005997(xylulose metabolic process)//GO:0005998(xylulose catabolic process)//GO:0005975(carbohydrate metabolic process)//GO:0006091(generation of precursor metabolites and energy)//GO:0046835(carbohydrate phosphorylation)	ENSG00000093217	-1.32635	4.41103	0.653876	1	down	262	724	3.60048	4.92683	XYLB	protein_coding	9942	-	MIM:604049|HGNC:HGNC:12839|Ensembl:ENSG00000093217|HPRD:06812|Vega:OTTHUMG00000131294	xylulokinase homolog (H. influenzae)	hsa00040(Pentose and glucuronate interconversions)//	GO:0070062(extracellular exosome)//GO:0005737(cytoplasm)//GO:0005829(cytosol)	GO:0005524(ATP binding)//GO:0004856(xylulokinase activity)	GO:0019640(glucuronate catabolic process to xylulose 5-phosphate)//GO:0044281(small molecule metabolic process)//GO:0042732(D-xylose metabolic process)//GO:0005997(xylulose metabolic process)//GO:0005998(xylulose catabolic process)//GO:0005975(carbohydrate metabolic process)//GO:0006091(generation of precursor metabolites and energy)//GO:0046835(carbohydrate phosphorylation)
chr11	77016681	77016779	diffreps_peak_563678	20	98	ENST00000526597	ACER3	29.2276	0	0	up	55331	APHC|PHCA	HGNC:HGNC:16066|Ensembl:ENSG00000078124|HPRD:17844|Vega:OTTHUMG00000165225	alkaline ceramidase 3	hsa00600(Sphingolipid metabolism)	GO:0030176(integral component of endoplasmic reticulum membrane)//GO:0016021(integral component of membrane)//GO:0005789(endoplasmic reticulum membrane)//GO:0030173(integral component of Golgi membrane)	GO:0016811(hydrolase activity, acting on carbon-nitrogen (but not peptide) bonds, in linear amides)//GO:0070774(phytoceramidase activity)	GO:0008284(positive regulation of cell proliferation)//GO:0044281(small molecule metabolic process)//GO:0046512(sphingosine biosynthetic process)//GO:0030148(sphingolipid biosynthetic process)//GO:0006672(ceramide metabolic process)//GO:0071602(phytosphingosine biosynthetic process)//GO:0006665(sphingolipid metabolic process)	ENSG00000078124	1.00046	7.34073	0.734376	1	up	4701	2577	7.75593	6.75546	ACER3	protein_coding	55331	APHC|PHCA	HGNC:HGNC:16066|Ensembl:ENSG00000078124|HPRD:17844|Vega:OTTHUMG00000165225	alkaline ceramidase 3	hsa00600(Sphingolipid metabolism)	GO:0030176(integral component of endoplasmic reticulum membrane)//GO:0016021(integral component of membrane)//GO:0005789(endoplasmic reticulum membrane)//GO:0030173(integral component of Golgi membrane)	GO:0016811(hydrolase activity, acting on carbon-nitrogen (but not peptide) bonds, in linear amides)//GO:0070774(phytoceramidase activity)	GO:0008284(positive regulation of cell proliferation)//GO:0044281(small molecule metabolic process)//GO:0046512(sphingosine biosynthetic process)//GO:0030148(sphingolipid biosynthetic process)//GO:0006672(ceramide metabolic process)//GO:0071602(phytosphingosine biosynthetic process)//GO:0006665(sphingolipid metabolic process)
chr5	132861561	132862020	diffreps_peak_2500268	8.09988	459	ENST00000296875	GDF9	241.1	7.94556e-09	3.04525e-07	up	2661	-	MIM:601918|HGNC:HGNC:4224|Ensembl:ENSG00000164404|HPRD:03560	growth differentiation factor 9	hsa04913(Ovarian steroidogenesis)	GO:0005576(extracellular region)//GO:0005615(extracellular space)//GO:0005737(cytoplasm)	GO:0008083(growth factor activity)//GO:0005160(transforming growth factor beta receptor binding)//GO:0005125(cytokine activity)	GO:0030509(BMP signaling pathway)//GO:0008284(positive regulation of cell proliferation)//GO:0010862(positive regulation of pathway-restricted SMAD protein phosphorylation)//GO:2000870(regulation of progesterone secretion)//GO:0060395(SMAD protein signal transduction)//GO:0007292(female gamete generation)//GO:0001555(oocyte growth)//GO:0048468(cell development)//GO:0043408(regulation of MAPK casc…	ENSG00000164404	-4.40535	1.32413	0.149403	1	down	3	112	-2.14847	2.25688	GDF9	protein_coding	2661	-	MIM:601918|HGNC:HGNC:4224|Ensembl:ENSG00000164404|HPRD:03560	growth differentiation factor 9	hsa04913(Ovarian steroidogenesis)	GO:0005576(extracellular region)//GO:0005615(extracellular space)//GO:0005737(cytoplasm)	GO:0008083(growth factor activity)//GO:0005160(transforming growth factor beta receptor binding)//GO:0005125(cytokine activity)	GO:0030509(BMP signaling pathway)//GO:0008284(positive regulation of cell proliferation)//GO:0010862(positive regulation of pathway-restricted SMAD protein phosphorylation)//GO:2000870(regulation of progesterone secretion)//GO:0060395(SMAD protein signal transduction)//GO:0007292(female gamete generation)//GO:0001555(oocyte growth)//GO:0048468(cell development)//GO:0043408(regulation of MAPK casc…
chrX	48786553	48786600	diffreps_peak_3298075	9.04992	47	ENST00000376670	GATA1	3.19337	8.91412e-10	4.26075e-08	up	2623	ERYF1|GATA-1|GF-1|GF1|NF-E1|NFE1|XLANP|XLTDA|XLTT	MIM:305371|HGNC:HGNC:4170|Ensembl:ENSG00000102145|HPRD:02372|Vega:OTTHUMG00000021504	GATA binding protein 1		GO:0005654(nucleoplasm)//GO:0005667(transcription factor complex)//GO:0005634(nucleus)//GO:0017053(transcriptional repressor complex)	GO:0001085(RNA polymerase II transcription factor binding)//GO:0002039(p53 binding)//GO:0008270(zinc ion binding)//GO:0031490(chromatin DNA binding)//GO:0003677(DNA binding)//GO:0003700(transcription factor activity, sequence-specific DNA binding)//GO:0043565(sequence-specific DNA binding)//GO:0000979(RNA polymerase II core promoter sequence-specific DNA binding)//GO:0000978(RNA polymerase II cor…	GO:0043066(negative regulation of apoptotic process)//GO:0008584(male gonad development)//GO:0030218(erythrocyte differentiation)//GO:0097067(cellular response to thyroid hormone stimulus)//GO:2001240(negative regulation of extrinsic apoptotic signaling pathway in absence of ligand)//GO:0097028(dendritic cell differentiation)//GO:0010724(regulation of definitive erythrocyte differentiation)//GO:0…	ENSG00000102145	-1.28308	-2.7275	0.566474	1	down		3	-3.51185	-2.22876	GATA1	protein_coding	2623	ERYF1|GATA-1|GF-1|GF1|NF-E1|NFE1|XLANP|XLTDA|XLTT	MIM:305371|HGNC:HGNC:4170|Ensembl:ENSG00000102145|HPRD:02372|Vega:OTTHUMG00000021504	GATA binding protein 1		GO:0005654(nucleoplasm)//GO:0005667(transcription factor complex)//GO:0005634(nucleus)//GO:0017053(transcriptional repressor complex)	GO:0001085(RNA polymerase II transcription factor binding)//GO:0002039(p53 binding)//GO:0008270(zinc ion binding)//GO:0031490(chromatin DNA binding)//GO:0003677(DNA binding)//GO:0003700(transcription factor activity, sequence-specific DNA binding)//GO:0043565(sequence-specific DNA binding)//GO:0000979(RNA polymerase II core promoter sequence-specific DNA binding)//GO:0000978(RNA polymerase II cor…	GO:0043066(negative regulation of apoptotic process)//GO:0008584(male gonad development)//GO:0030218(erythrocyte differentiation)//GO:0097067(cellular response to thyroid hormone stimulus)//GO:2001240(negative regulation of extrinsic apoptotic signaling pathway in absence of ligand)//GO:0097028(dendritic cell differentiation)//GO:0010724(regulation of definitive erythrocyte differentiation)//GO:0…
chr17	49973261	49973640	diffreps_peak_1306277	13.2752	379	ENST00000611342	DLX4	5.42062	5.30687e-14	6.24973e-12	up	1748	BP1|DLX7|DLX8|DLX9|OFC15	MIM:601911|HGNC:HGNC:2917|Ensembl:ENSG00000108813|HPRD:03553|Vega:OTTHUMG00000161839	distal-less homeobox 4		GO:0005634(nucleus)	GO:0003700(transcription factor activity, sequence-specific DNA binding)//GO:0043565(sequence-specific DNA binding)//GO:0000978(RNA polymerase II core promoter proximal region sequence-specific DNA binding)//GO:0005515(protein binding)//GO:0001078(transcriptional repressor activity, RNA polymerase II core promoter proximal region sequence-specific binding)	GO:0007275(multicellular organism development)//GO:0006355(regulation of transcription, DNA-templated)//GO:0000122(negative regulation of transcription from RNA polymerase II promoter)	ENSG00000108813	1.39359	4.42681	0.63813	1	up	676	281	4.96154	3.56795	DLX4	protein_coding	1748	BP1|DLX7|DLX8|DLX9|OFC15	MIM:601911|HGNC:HGNC:2917|Ensembl:ENSG00000108813|HPRD:03553|Vega:OTTHUMG00000161839	distal-less homeobox 4		GO:0005634(nucleus)	GO:0003700(transcription factor activity, sequence-specific DNA binding)//GO:0043565(sequence-specific DNA binding)//GO:0000978(RNA polymerase II core promoter proximal region sequence-specific DNA binding)//GO:0005515(protein binding)//GO:0001078(transcriptional repressor activity, RNA polymerase II core promoter proximal region sequence-specific binding)	GO:0007275(multicellular organism development)//GO:0006355(regulation of transcription, DNA-templated)//GO:0000122(negative regulation of transcription from RNA polymerase II promoter)
chr15	92163821	92164680	diffreps_peak_1068632	7.73925	859	ENST00000318445	SLCO3A1	5.51969	1.82286e-08	6.33985e-07	up	28232	OATP-D|OATP3A1|OATPD|SLC21A11	MIM:612435|HGNC:HGNC:10952|Ensembl:ENSG00000176463|HPRD:07502|Vega:OTTHUMG00000149846	solute carrier organic anion transporter family member 3A1		GO:0016021(integral component of membrane)//GO:0005887(integral component of plasma membrane)//GO:0005886(plasma membrane)	GO:0015347(sodium-independent organic anion transmembrane transporter activity)//GO:0005215(transporter activity)	GO:0055085(transmembrane transport)//GO:0006810(transport)//GO:0015732(prostaglandin transport)//GO:0043252(sodium-independent organic anion transport)	ENSG00000176463	-1.23045	6.50489	0.677587	1	down	1179	3038	5.76227	6.99272	SLCO3A1	protein_coding	28232	OATP-D|OATP3A1|OATPD|SLC21A11	MIM:612435|HGNC:HGNC:10952|Ensembl:ENSG00000176463|HPRD:07502|Vega:OTTHUMG00000149846	solute carrier organic anion transporter family member 3A1		GO:0016021(integral component of membrane)//GO:0005887(integral component of plasma membrane)//GO:0005886(plasma membrane)	GO:0015347(sodium-independent organic anion transmembrane transporter activity)//GO:0005215(transporter activity)	GO:0055085(transmembrane transport)//GO:0006810(transport)//GO:0015732(prostaglandin transport)//GO:0043252(sodium-independent organic anion transport)
chr6	26365158	26365352	diffreps_peak_2597493	8.88082	194	ENST00000396934	BTN3A2	4.09796	1.31576e-09	6.20415e-08	up	11118	BT3.2|BTF4|BTN3.2|CD277	MIM:613594|HGNC:HGNC:1139|Ensembl:ENSG00000186470|HPRD:12547|Vega:OTTHUMG00000014450	butyrophilin subfamily 3 member A2		GO:0016020(membrane)//GO:0005886(plasma membrane)//GO:0016021(integral component of membrane)		GO:0072643(interferon-gamma secretion)//GO:0002456(T cell mediated immunity)	ENSG00000186470	1.02865	5.69421	0.727063	1	up	1510	811	6.11875	5.09009	BTN3A2	protein_coding	11118	BT3.2|BTF4|BTN3.2|CD277	MIM:613594|HGNC:HGNC:1139|Ensembl:ENSG00000186470|HPRD:12547|Vega:OTTHUMG00000014450	butyrophilin subfamily 3 member A2		GO:0016020(membrane)//GO:0005886(plasma membrane)//GO:0016021(integral component of membrane)		GO:0072643(interferon-gamma secretion)//GO:0002456(T cell mediated immunity)
chrX	131364748	131364926	diffreps_peak_3355302	20	178	ENST00000370904	IGSF1	512.2	0	0	up	3547	CHTE|IGCD1|IGDC1|INHBP|PGSF2|p120	MIM:300137|HGNC:HGNC:5948|Ensembl:ENSG00000147255|HPRD:02138|Vega:OTTHUMG00000022406	immunoglobulin superfamily member 1		GO:0016020(membrane)//GO:0016021(integral component of membrane)//GO:0005576(extracellular region)	GO:0004872(receptor activity)//GO:0034711(inhibin binding)//GO:0005515(protein binding)//GO:0015026(coreceptor activity)	GO:0006355(regulation of transcription, DNA-templated)//GO:0007165(signal transduction)	ENSG00000147255	-5.32857	0.853229	0.0677191	1	down		82	-3.51185	1.81672	IGSF1	protein_coding	3547	CHTE|IGCD1|IGDC1|INHBP|PGSF2|p120	MIM:300137|HGNC:HGNC:5948|Ensembl:ENSG00000147255|HPRD:02138|Vega:OTTHUMG00000022406	immunoglobulin superfamily member 1		GO:0016020(membrane)//GO:0016021(integral component of membrane)//GO:0005576(extracellular region)	GO:0004872(receptor activity)//GO:0034711(inhibin binding)//GO:0005515(protein binding)//GO:0015026(coreceptor activity)	GO:0006355(regulation of transcription, DNA-templated)//GO:0007165(signal transduction)
chr15	74194661	74195240	diffreps_peak_1042440	12.922	579	ENST00000432245	STRA6	2.797	1.19682e-13	1.3248e-11	up	64220	MCOPCB8|MCOPS9|PP14296	MIM:610745|HGNC:HGNC:30650|Ensembl:ENSG00000137868|HPRD:18122|Vega:OTTHUMG00000138998	stimulated by retinoic acid 6		GO:0016021(integral component of membrane)//GO:0043234(protein complex)//GO:0005886(plasma membrane)	GO:0004872(receptor activity)//GO:0051183(vitamin transporter activity)	GO:0042297(vocal learning)//GO:0061038(uterus morphogenesis)//GO:0060323(head morphogenesis)//GO:0050890(cognition)//GO:0001822(kidney development)//GO:0048286(lung alveolus development)//GO:0097070(ductus arteriosus closure)//GO:0007507(heart development)//GO:0030540(female genitalia development)//GO:0050905(neuromuscular process)//GO:0060539(diaphragm development)//GO:0007631(feeding behavior)/…	ENSG00000137868	1.52384	5.37181	0.608643	1	up	1335	508	5.94128	4.41743	STRA6	protein_coding	64220	MCOPCB8|MCOPS9|PP14296	MIM:610745|HGNC:HGNC:30650|Ensembl:ENSG00000137868|HPRD:18122|Vega:OTTHUMG00000138998	stimulated by retinoic acid 6		GO:0016021(integral component of membrane)//GO:0043234(protein complex)//GO:0005886(plasma membrane)	GO:0004872(receptor activity)//GO:0051183(vitamin transporter activity)	GO:0042297(vocal learning)//GO:0061038(uterus morphogenesis)//GO:0060323(head morphogenesis)//GO:0050890(cognition)//GO:0001822(kidney development)//GO:0048286(lung alveolus development)//GO:0097070(ductus arteriosus closure)//GO:0007507(heart development)//GO:0030540(female genitalia development)//GO:0050905(neuromuscular process)//GO:0060539(diaphragm development)//GO:0007631(feeding behavior)/…
chr6	52677086	52677120	diffreps_peak_2631313	9.14044	34	ENST00000211314	TMEM14A	24.5899	7.23708e-10	3.64903e-08	up	28978	C6orf73|PTD011	HGNC:HGNC:21076|Ensembl:ENSG00000096092|HPRD:15522|Vega:OTTHUMG00000014856	transmembrane protein 14A		GO:0016021(integral component of membrane)	GO:0005515(protein binding)		ENSG00000096092	1.25284	4.9628	0.671998	1	up	954	438	5.45732	4.20448	TMEM14A	protein_coding	28978	C6orf73|PTD011	HGNC:HGNC:21076|Ensembl:ENSG00000096092|HPRD:15522|Vega:OTTHUMG00000014856	transmembrane protein 14A		GO:0016021(integral component of membrane)	GO:0005515(protein binding)
chr5	179837941	179840320	diffreps_peak_2556899	20	2379	ENST00000518219	MRNIP	11.6361	0	0	up									ENSG00000161010	1.59113	3.66666	0.591808	1	up	413	149	4.25324	2.66211	MRNIP	protein_coding
chr12	67657561	67658440	diffreps_peak_709397	7.41995	879	ENST00000344096	DYRK2	2.56019	3.8023e-08	1.22274e-06	up	8445	-	MIM:603496|HGNC:HGNC:3093|HPRD:04606	dual specificity tyrosine phosphorylation regulated kinase 2		GO:0030529(intracellular ribonucleoprotein complex)//GO:0016021(integral component of membrane)//GO:0005654(nucleoplasm)//GO:0005634(nucleus)//GO:0005737(cytoplasm)//GO:0000151(ubiquitin ligase complex)	GO:0004674(protein serine/threonine kinase activity)//GO:0005524(ATP binding)//GO:0000287(magnesium ion binding)//GO:0004712(protein serine/threonine/tyrosine kinase activity)//GO:0030145(manganese ion binding)//GO:0043130(ubiquitin binding)//GO:0004713(protein tyrosine kinase activity)//GO:0005515(protein binding)	GO:0006974(cellular response to DNA damage stimulus)//GO:0018108(peptidyl-tyrosine phosphorylation)//GO:0006468(protein phosphorylation)//GO:0045725(positive regulation of glycogen biosynthetic process)//GO:0042771(intrinsic apoptotic signaling pathway in response to DNA damage by p53 class mediator)//GO:0051534(negative regulation of NFAT protein import into nucleus)//GO:0007224(smoothened signa…	ENSG00000127334	-1.05263	6.09708	0.721289	1	down	967	2203	5.47681	6.52944	DYRK2	protein_coding	8445	-	MIM:603496|HGNC:HGNC:3093|HPRD:04606	dual specificity tyrosine phosphorylation regulated kinase 2		GO:0030529(intracellular ribonucleoprotein complex)//GO:0016021(integral component of membrane)//GO:0005654(nucleoplasm)//GO:0005634(nucleus)//GO:0005737(cytoplasm)//GO:0000151(ubiquitin ligase complex)	GO:0004674(protein serine/threonine kinase activity)//GO:0005524(ATP binding)//GO:0000287(magnesium ion binding)//GO:0004712(protein serine/threonine/tyrosine kinase activity)//GO:0030145(manganese ion binding)//GO:0043130(ubiquitin binding)//GO:0004713(protein tyrosine kinase activity)//GO:0005515(protein binding)	GO:0006974(cellular response to DNA damage stimulus)//GO:0018108(peptidyl-tyrosine phosphorylation)//GO:0006468(protein phosphorylation)//GO:0045725(positive regulation of glycogen biosynthetic process)//GO:0042771(intrinsic apoptotic signaling pathway in response to DNA damage by p53 class mediator)//GO:0051534(negative regulation of NFAT protein import into nucleus)//GO:0007224(smoothened signa…
chrX	54465695	54465852	diffreps_peak_3304032	14.9546	157	ENST00000375135	FGD1	3.39459	1.11022e-15	1.72739e-13	up	2245	AAS|FGDY|MRXS16|ZFYVE3	MIM:300546|HGNC:HGNC:3663|Ensembl:ENSG00000102302|HPRD:02373|Vega:OTTHUMG00000021627	FYVE, RhoGEF and PH domain containing 1	hsa04810(Regulation of actin cytoskeleton)	GO:0030027(lamellipodium)//GO:0005794(Golgi apparatus)//GO:0001726(ruffle)//GO:0005829(cytosol)//GO:0005856(cytoskeleton)//GO:0005737(cytoplasm)	GO:0005089(Rho guanyl-nucleotide exchange factor activity)//GO:0031267(small GTPase binding)//GO:0046872(metal ion binding)//GO:0005085(guanyl-nucleotide exchange factor activity)	GO:0008360(regulation of cell shape)//GO:0007010(cytoskeleton organization)//GO:0009887(organ morphogenesis)//GO:0043065(positive regulation of apoptotic process)//GO:0007264(small GTPase mediated signal transduction)//GO:0043547(positive regulation of GTPase activity)//GO:0046847(filopodium assembly)//GO:0007275(multicellular organism development)//GO:0035023(regulation of Rho protein signal tra…	ENSG00000102302	-6.68348	2.18603	0.0352714	1	down		213	-3.51185	3.17163	FGD1	protein_coding	2245	AAS|FGDY|MRXS16|ZFYVE3	MIM:300546|HGNC:HGNC:3663|Ensembl:ENSG00000102302|HPRD:02373|Vega:OTTHUMG00000021627	FYVE, RhoGEF and PH domain containing 1	hsa04810(Regulation of actin cytoskeleton)	GO:0030027(lamellipodium)//GO:0005794(Golgi apparatus)//GO:0001726(ruffle)//GO:0005829(cytosol)//GO:0005856(cytoskeleton)//GO:0005737(cytoplasm)	GO:0005089(Rho guanyl-nucleotide exchange factor activity)//GO:0031267(small GTPase binding)//GO:0046872(metal ion binding)//GO:0005085(guanyl-nucleotide exchange factor activity)	GO:0008360(regulation of cell shape)//GO:0007010(cytoskeleton organization)//GO:0009887(organ morphogenesis)//GO:0043065(positive regulation of apoptotic process)//GO:0007264(small GTPase mediated signal transduction)//GO:0043547(positive regulation of GTPase activity)//GO:0046847(filopodium assembly)//GO:0007275(multicellular organism development)//GO:0035023(regulation of Rho protein signal tra…
chr15	64815631	64816357	diffreps_peak_1028693	15.1095	726	ENST00000268043	PIF1	4.16538	7.77156e-16	1.26261e-13	up	80119	C15orf20|PIF	MIM:610953|HGNC:HGNC:26220|Ensembl:ENSG00000140451|HPRD:10715|Vega:OTTHUMG00000132974	PIF1 5'-to-3' DNA helicase		GO:0000784(nuclear chromosome, telomeric region)//GO:0005739(mitochondrion)//GO:0005657(replication fork)	GO:0005524(ATP binding)//GO:0000287(magnesium ion binding)//GO:0017116(single-stranded DNA-dependent ATP-dependent DNA helicase activity)//GO:0051880(G-quadruplex DNA binding)//GO:0033682(ATP-dependent 5'-3' DNA/RNA helicase activity)//GO:0042162(telomeric DNA binding)//GO:0010521(telomerase inhibitor activity)//GO:0043141(ATP-dependent 5'-3' DNA helicase activity)	GO:0000723(telomere maintenance)//GO:0032508(DNA duplex unwinding)//GO:0044806(G-quadruplex DNA unwinding)//GO:0051974(negative regulation of telomerase activity)//GO:0006310(DNA recombination)//GO:0032211(negative regulation of telomere maintenance via telomerase)//GO:0006260(DNA replication)//GO:0000002(mitochondrial genome maintenance)//GO:0032204(regulation of telomere maintenance)//GO:000628…	ENSG00000140451	-3.70039	2.05444	0.239531	1	down	11	182	-0.753289	2.94711	PIF1	protein_coding	80119	C15orf20|PIF	MIM:610953|HGNC:HGNC:26220|Ensembl:ENSG00000140451|HPRD:10715|Vega:OTTHUMG00000132974	PIF1 5'-to-3' DNA helicase		GO:0000784(nuclear chromosome, telomeric region)//GO:0005739(mitochondrion)//GO:0005657(replication fork)	GO:0005524(ATP binding)//GO:0000287(magnesium ion binding)//GO:0017116(single-stranded DNA-dependent ATP-dependent DNA helicase activity)//GO:0051880(G-quadruplex DNA binding)//GO:0033682(ATP-dependent 5'-3' DNA/RNA helicase activity)//GO:0042162(telomeric DNA binding)//GO:0010521(telomerase inhibitor activity)//GO:0043141(ATP-dependent 5'-3' DNA helicase activity)	GO:0000723(telomere maintenance)//GO:0032508(DNA duplex unwinding)//GO:0044806(G-quadruplex DNA unwinding)//GO:0051974(negative regulation of telomerase activity)//GO:0006310(DNA recombination)//GO:0032211(negative regulation of telomere maintenance via telomerase)//GO:0006260(DNA replication)//GO:0000002(mitochondrial genome maintenance)//GO:0032204(regulation of telomere maintenance)//GO:000628…
chr16	58464023	58464320	diffreps_peak_1169831	7.33595	297	ENST00000394282	NDRG4	20.1367	4.61371e-08	1.45084e-06	up	65009	BDM1|SMAP-8|SMAP8	MIM:614463|HGNC:HGNC:14466|Ensembl:ENSG00000103034|HPRD:14817|Vega:OTTHUMG00000133485	NDRG family member 4		GO:0016021(integral component of membrane)//GO:0005789(endoplasmic reticulum membrane)//GO:0005829(cytosol)//GO:0016323(basolateral plasma membrane)//GO:0005739(mitochondrion)//GO:0031253(cell projection membrane)//GO:0005737(cytoplasm)	GO:0003674(molecular_function)//GO:0005515(protein binding)	GO:0010976(positive regulation of neuron projection development)//GO:0048278(vesicle docking)//GO:0048662(negative regulation of smooth muscle cell proliferation)//GO:0060038(cardiac muscle cell proliferation)//GO:0007420(brain development)//GO:0010642(negative regulation of platelet-derived growth factor receptor signaling pathway)//GO:0014912(negative regulation of smooth muscle cell migration)…	ENSG00000103034	-3.93883	-0.479518	0.132331	1	down		30	-3.51185	0.426988	NDRG4	protein_coding	65009	BDM1|SMAP-8|SMAP8	MIM:614463|HGNC:HGNC:14466|Ensembl:ENSG00000103034|HPRD:14817|Vega:OTTHUMG00000133485	NDRG family member 4		GO:0016021(integral component of membrane)//GO:0005789(endoplasmic reticulum membrane)//GO:0005829(cytosol)//GO:0016323(basolateral plasma membrane)//GO:0005739(mitochondrion)//GO:0031253(cell projection membrane)//GO:0005737(cytoplasm)	GO:0003674(molecular_function)//GO:0005515(protein binding)	GO:0010976(positive regulation of neuron projection development)//GO:0048278(vesicle docking)//GO:0048662(negative regulation of smooth muscle cell proliferation)//GO:0060038(cardiac muscle cell proliferation)//GO:0007420(brain development)//GO:0010642(negative regulation of platelet-derived growth factor receptor signaling pathway)//GO:0014912(negative regulation of smooth muscle cell migration)…
chr7	101004401	101005220	diffreps_peak_2880602	20	819	ENST00000379442	MUC12	31.541	0	0	up	10071	MUC-11|MUC-12|MUC11	MIM:604609|HGNC:HGNC:7510|Ensembl:ENSG00000205277|Vega:OTTHUMG00000157042	mucin 12, cell surface associated		GO:0016021(integral component of membrane)//GO:0005887(integral component of plasma membrane)//GO:0005796(Golgi lumen)	GO:0003674(molecular_function)	GO:0006493(protein O-linked glycosylation)//GO:0043687(post-translational protein modification)//GO:0016266(O-glycan processing)//GO:0001558(regulation of cell growth)//GO:0044267(cellular protein metabolic process)	ENSG00000205277	-2.4062	-1.85186	0.287124	1	down		9	-3.51185	-1.10565	MUC12	protein_coding	10071	MUC-11|MUC-12|MUC11	MIM:604609|HGNC:HGNC:7510|Ensembl:ENSG00000205277|Vega:OTTHUMG00000157042	mucin 12, cell surface associated		GO:0016021(integral component of membrane)//GO:0005887(integral component of plasma membrane)//GO:0005796(Golgi lumen)	GO:0003674(molecular_function)	GO:0006493(protein O-linked glycosylation)//GO:0043687(post-translational protein modification)//GO:0016266(O-glycan processing)//GO:0001558(regulation of cell growth)//GO:0044267(cellular protein metabolic process)
chr12	57156776	57156920	diffreps_peak_699174	20	144	ENST00000243077	LRP1	2.16558	0	0	up	4035	A2MR|APOER|APR|CD91|IGFBP3R|LRP|LRP1A|TGFBR5	MIM:107770|HGNC:HGNC:6692|Ensembl:ENSG00000123384|HPRD:00138|Vega:OTTHUMG00000044412	LDL receptor related protein 1	hsa05010(Alzheimer's disease)//hsa05144(Malaria)	GO:0030136(clathrin-coated vesicle)//GO:0005768(endosome)//GO:0005886(plasma membrane)//GO:0005887(integral component of plasma membrane)//GO:0043235(receptor complex)//GO:0030425(dendrite)//GO:0016021(integral component of membrane)//GO:0005765(lysosomal membrane)//GO:0005925(focal adhesion)//GO:0030666(endocytic vesicle membrane)//GO:0005730(nucleolus)//GO:0043025(neuronal cell body)//GO:000573…	GO:0002020(protease binding)//GO:0034185(apolipoprotein binding)//GO:0032403(protein complex binding)//GO:0070325(lipoprotein particle receptor binding)//GO:0004872(receptor activity)//GO:0042954(lipoprotein transporter activity)//GO:0044822(poly(A) RNA binding)//GO:0005515(protein binding)//GO:0005509(calcium ion binding)	GO:0051222(positive regulation of protein transport)//GO:0021987(cerebral cortex development)//GO:0014912(negative regulation of smooth muscle cell migration)//GO:0010875(positive regulation of cholesterol efflux)//GO:0097242(beta-amyloid clearance)//GO:0006766(vitamin metabolic process)//GO:0035909(aorta morphogenesis)//GO:0032374(regulation of cholesterol transport)//GO:0042953(lipoprotein tran…	ENSG00000123384	1.01691	9.20303	0.73025	1	up	17162	9304	9.62368	8.60678	LRP1	protein_coding	4035	A2MR|APOER|APR|CD91|IGFBP3R|LRP|LRP1A|TGFBR5	MIM:107770|HGNC:HGNC:6692|Ensembl:ENSG00000123384|HPRD:00138|Vega:OTTHUMG00000044412	LDL receptor related protein 1	hsa05010(Alzheimer's disease)//hsa05144(Malaria)	GO:0030136(clathrin-coated vesicle)//GO:0005768(endosome)//GO:0005886(plasma membrane)//GO:0005887(integral component of plasma membrane)//GO:0043235(receptor complex)//GO:0030425(dendrite)//GO:0016021(integral component of membrane)//GO:0005765(lysosomal membrane)//GO:0005925(focal adhesion)//GO:0030666(endocytic vesicle membrane)//GO:0005730(nucleolus)//GO:0043025(neuronal cell body)//GO:000573…	GO:0002020(protease binding)//GO:0034185(apolipoprotein binding)//GO:0032403(protein complex binding)//GO:0070325(lipoprotein particle receptor binding)//GO:0004872(receptor activity)//GO:0042954(lipoprotein transporter activity)//GO:0044822(poly(A) RNA binding)//GO:0005515(protein binding)//GO:0005509(calcium ion binding)	GO:0051222(positive regulation of protein transport)//GO:0021987(cerebral cortex development)//GO:0014912(negative regulation of smooth muscle cell migration)//GO:0010875(positive regulation of cholesterol efflux)//GO:0097242(beta-amyloid clearance)//GO:0006766(vitamin metabolic process)//GO:0035909(aorta morphogenesis)//GO:0032374(regulation of cholesterol transport)//GO:0042953(lipoprotein tran…
chr10	132355789	132355886	diffreps_peak_451504	6.96208	97	ENST00000368612	LRRC27	5.63694	1.09124e-07	3.08623e-06	up	80313	-	HGNC:HGNC:29346|Ensembl:ENSG00000148814|HPRD:17451|Vega:OTTHUMG00000019284	leucine rich repeat containing 27					ENSG00000148814	-1.75418	1.68149	0.54825	1	down	30	116	0.552408	2.30659	LRRC27	protein_coding	80313	-	HGNC:HGNC:29346|Ensembl:ENSG00000148814|HPRD:17451|Vega:OTTHUMG00000019284	leucine rich repeat containing 27
chr4	1093307	1093360	diffreps_peak_2218825	6.8091	53	ENST00000333673	RNF212	2.23427	1.55202e-07	4.22969e-06	up	285498	ZHP3	MIM:612041|HGNC:HGNC:27729|Ensembl:ENSG00000178222|HPRD:14158|Vega:OTTHUMG00000118997	ring finger protein 212		GO:0000795(synaptonemal complex)	GO:0008270(zinc ion binding)//GO:0016874(ligase activity)	GO:0016925(protein sumoylation)//GO:0007131(reciprocal meiotic recombination)//GO:0006311(meiotic gene conversion)//GO:0051026(chiasma assembly)	ENSG00000178222	1.00796	5.54074	0.73266	1	up	1351	736	5.95844	4.95048	RNF212	protein_coding	285498	ZHP3	MIM:612041|HGNC:HGNC:27729|Ensembl:ENSG00000178222|HPRD:14158|Vega:OTTHUMG00000118997	ring finger protein 212		GO:0000795(synaptonemal complex)	GO:0008270(zinc ion binding)//GO:0016874(ligase activity)	GO:0016925(protein sumoylation)//GO:0007131(reciprocal meiotic recombination)//GO:0006311(meiotic gene conversion)//GO:0051026(chiasma assembly)
chr1	32703507	32703596	diffreps_peak_60526	8.09988	89	ENST00000417633	SYNC	241.1	7.94556e-09	3.04525e-07	up	81493	SYNC1|SYNCOILIN	MIM:611750|HGNC:HGNC:28897|HPRD:18134	syncoilin, intermediate filament protein		GO:0030018(Z disc)//GO:0048471(perinuclear region of cytoplasm)//GO:0005829(cytosol)//GO:0005882(intermediate filament)//GO:0042383(sarcolemma)//GO:0031594(neuromuscular junction)	GO:0005198(structural molecule activity)	GO:0045103(intermediate filament-based process)	ENSG00000162520	1.50355	3.80583	0.612427	1	up	448	172	4.37008	2.86653	SYNC	protein_coding	81493	SYNC1|SYNCOILIN	MIM:611750|HGNC:HGNC:28897|HPRD:18134	syncoilin, intermediate filament protein		GO:0030018(Z disc)//GO:0048471(perinuclear region of cytoplasm)//GO:0005829(cytosol)//GO:0005882(intermediate filament)//GO:0042383(sarcolemma)//GO:0031594(neuromuscular junction)	GO:0005198(structural molecule activity)	GO:0045103(intermediate filament-based process)
chr1	15152531	15152740	diffreps_peak_28509	6.66246	209	ENST00000428417	TMEM51	18.4604	2.17542e-07	5.64796e-06	up	55092	C1orf72	HGNC:HGNC:25488|Ensembl:ENSG00000171729|HPRD:07651|Vega:OTTHUMG00000002046	transmembrane protein 51		GO:0016021(integral component of membrane)//GO:0005575(cellular_component)	GO:0003674(molecular_function)//GO:0005515(protein binding)	GO:0008150(biological_process)	ENSG00000171729	1.65907	2.74712	0.578872	1	up	220	75	3.35041	1.69134	TMEM51	protein_coding	55092	C1orf72	HGNC:HGNC:25488|Ensembl:ENSG00000171729|HPRD:07651|Vega:OTTHUMG00000002046	transmembrane protein 51		GO:0016021(integral component of membrane)//GO:0005575(cellular_component)	GO:0003674(molecular_function)//GO:0005515(protein binding)	GO:0008150(biological_process)
chr8	112829685	112829789	diffreps_peak_3061549	6.41534	104	ENST00000297405	CSMD3	186.9	3.84291e-07	9.3895e-06	up	114788	-	MIM:608399|HGNC:HGNC:19291|Ensembl:ENSG00000164796|HPRD:16329|Vega:OTTHUMG00000157027	CUB and Sushi multiple domains 3		GO:0016021(integral component of membrane)//GO:0005886(plasma membrane)			ENSG00000164796	-2.03721	-1.54865	0.405496	1	down	1	11	-2.90371	-0.866497	CSMD3	protein_coding	114788	-	MIM:608399|HGNC:HGNC:19291|Ensembl:ENSG00000164796|HPRD:16329|Vega:OTTHUMG00000157027	CUB and Sushi multiple domains 3		GO:0016021(integral component of membrane)//GO:0005886(plasma membrane)
chr2	130373161	130374580	diffreps_peak_1711206	20	1419	ENST00000175756	PTPN18	2.05413	0	0	up	26469	BDP1|PTP-HSCF	MIM:606587|HGNC:HGNC:9649|Ensembl:ENSG00000072135|HPRD:05961|Vega:OTTHUMG00000131630	protein tyrosine phosphatase, non-receptor type 18		GO:0005634(nucleus)//GO:0005737(cytoplasm)	GO:0004726(non-membrane spanning protein tyrosine phosphatase activity)//GO:0005515(protein binding)//GO:0004725(protein tyrosine phosphatase activity)	GO:0006470(protein dephosphorylation)//GO:0035335(peptidyl-tyrosine dephosphorylation)	ENSG00000072135	1.57657	4.23085	0.596395	1	up	610	223	4.81376	3.23719	PTPN18	protein_coding	26469	BDP1|PTP-HSCF	MIM:606587|HGNC:HGNC:9649|Ensembl:ENSG00000072135|HPRD:05961|Vega:OTTHUMG00000131630	protein tyrosine phosphatase, non-receptor type 18		GO:0005634(nucleus)//GO:0005737(cytoplasm)	GO:0004726(non-membrane spanning protein tyrosine phosphatase activity)//GO:0005515(protein binding)//GO:0004725(protein tyrosine phosphatase activity)	GO:0006470(protein dephosphorylation)//GO:0035335(peptidyl-tyrosine dephosphorylation)
chr15	42684461	42685940	diffreps_peak_1003392	9.93188	1479	ENST00000290607	STARD9	3.34299	1.16981e-10	7.05946e-09	up	57519	KIF16A	MIM:614642|HGNC:HGNC:19162|Ensembl:ENSG00000159433|Vega:OTTHUMG00000175799	StAR related lipid transfer domain containing 9		GO:0005871(kinesin complex)//GO:0005794(Golgi apparatus)//GO:0005814(centriole)//GO:0005654(nucleoplasm)//GO:0005634(nucleus)//GO:0005737(cytoplasm)	GO:0005524(ATP binding)//GO:0008289(lipid binding)//GO:0008017(microtubule binding)//GO:0016887(ATPase activity)//GO:0003777(microtubule motor activity)	GO:0030705(cytoskeleton-dependent intracellular transport)//GO:0051225(spindle assembly)//GO:0008152(metabolic process)//GO:0007018(microtubule-based movement)	ENSG00000159433	1.32606	5.30749	0.65487	1	up	1230	537	5.82327	4.49721	STARD9	protein_coding	57519	KIF16A	MIM:614642|HGNC:HGNC:19162|Ensembl:ENSG00000159433|Vega:OTTHUMG00000175799	StAR related lipid transfer domain containing 9		GO:0005871(kinesin complex)//GO:0005794(Golgi apparatus)//GO:0005814(centriole)//GO:0005654(nucleoplasm)//GO:0005634(nucleus)//GO:0005737(cytoplasm)	GO:0005524(ATP binding)//GO:0008289(lipid binding)//GO:0008017(microtubule binding)//GO:0016887(ATPase activity)//GO:0003777(microtubule motor activity)	GO:0030705(cytoskeleton-dependent intracellular transport)//GO:0051225(spindle assembly)//GO:0008152(metabolic process)//GO:0007018(microtubule-based movement)
chr19	3282351	3282498	diffreps_peak_1451177	7.37946	147	ENST00000292672	CELF5	217.9	4.17388e-08	1.31805e-06	up	60680	BRUNOL-5|BRUNOL5|CELF-5	MIM:612680|HGNC:HGNC:14058|Ensembl:ENSG00000161082|HPRD:12535|Vega:OTTHUMG00000180693	CUGBP, Elav-like family member 5		GO:0005634(nucleus)//GO:0005737(cytoplasm)	GO:0000166(nucleotide binding)//GO:0003676(nucleic acid binding)//GO:0003723(RNA binding)	GO:0006397(mRNA processing)	ENSG00000161082	-1.54173	-2.53929	0.477685	1	down		4	-3.51185	-1.97011	CELF5	protein_coding	60680	BRUNOL-5|BRUNOL5|CELF-5	MIM:612680|HGNC:HGNC:14058|Ensembl:ENSG00000161082|HPRD:12535|Vega:OTTHUMG00000180693	CUGBP, Elav-like family member 5		GO:0005634(nucleus)//GO:0005737(cytoplasm)	GO:0000166(nucleotide binding)//GO:0003676(nucleic acid binding)//GO:0003723(RNA binding)	GO:0006397(mRNA processing)
chr16	31115753	31115869	diffreps_peak_1147570	20	116	ENST00000543774	KAT8	4.13186	0	0	up	84148	MOF|MYST1|ZC2HC8|hMOF	MIM:609912|HGNC:HGNC:17933|Ensembl:ENSG00000103510|HPRD:11381|Vega:OTTHUMG00000132410	lysine acetyltransferase 8		GO:0000776(kinetochore)//GO:0072487(MSL complex)//GO:0005654(nucleoplasm)//GO:0005634(nucleus)//GO:0071339(MLL1 complex)//GO:0000123(histone acetyltransferase complex)	GO:0043995(histone acetyltransferase activity (H4-K5 specific))//GO:0043996(histone acetyltransferase activity (H4-K8 specific))//GO:0005515(protein binding)//GO:0019899(enzyme binding)//GO:0035064(methylated histone binding)//GO:0008134(transcription factor binding)//GO:0046972(histone acetyltransferase activity (H4-K16 specific))//GO:0046872(metal ion binding)//GO:0016407(acetyltransferase acti…	GO:0006325(chromatin organization)//GO:0043982(histone H4-K8 acetylation)//GO:0043981(histone H4-K5 acetylation)//GO:0006351(transcription, DNA-templated)//GO:0010506(regulation of autophagy)//GO:0030099(myeloid cell differentiation)//GO:0016573(histone acetylation)//GO:0045892(negative regulation of transcription, DNA-templated)//GO:0043984(histone H4-K16 acetylation)//GO:0006355(regulation of t…	ENSG00000103510	-2.02508	3.34014	0.499321	1	down	85	386	1.998	4.02307	KAT8	protein_coding	84148	MOF|MYST1|ZC2HC8|hMOF	MIM:609912|HGNC:HGNC:17933|Ensembl:ENSG00000103510|HPRD:11381|Vega:OTTHUMG00000132410	lysine acetyltransferase 8		GO:0000776(kinetochore)//GO:0072487(MSL complex)//GO:0005654(nucleoplasm)//GO:0005634(nucleus)//GO:0071339(MLL1 complex)//GO:0000123(histone acetyltransferase complex)	GO:0043995(histone acetyltransferase activity (H4-K5 specific))//GO:0043996(histone acetyltransferase activity (H4-K8 specific))//GO:0005515(protein binding)//GO:0019899(enzyme binding)//GO:0035064(methylated histone binding)//GO:0008134(transcription factor binding)//GO:0046972(histone acetyltransferase activity (H4-K16 specific))//GO:0046872(metal ion binding)//GO:0016407(acetyltransferase acti…	GO:0006325(chromatin organization)//GO:0043982(histone H4-K8 acetylation)//GO:0043981(histone H4-K5 acetylation)//GO:0006351(transcription, DNA-templated)//GO:0010506(regulation of autophagy)//GO:0030099(myeloid cell differentiation)//GO:0016573(histone acetylation)//GO:0045892(negative regulation of transcription, DNA-templated)//GO:0043984(histone H4-K16 acetylation)//GO:0006355(regulation of t…
chr6	33272009	33272122	diffreps_peak_2606414	20	113	ENST00000439602	RPS18	6.80574	0	0	up	6222	D6S218E|HKE3|KE-3|KE3|S18	MIM:180473|HGNC:HGNC:10401|Ensembl:ENSG00000231500|HPRD:01601|Vega:OTTHUMG00000031053	ribosomal protein S18	hsa03010(Ribosome)	GO:0070062(extracellular exosome)//GO:0016020(membrane)//GO:0015935(small ribosomal subunit)//GO:0005581(collagen trimer)//GO:0005829(cytosol)//GO:0022627(cytosolic small ribosomal subunit)//GO:0005634(nucleus)//GO:0005840(ribosome)//GO:0005925(focal adhesion)	GO:0019843(rRNA binding)//GO:0003723(RNA binding)//GO:0005515(protein binding)//GO:0044822(poly(A) RNA binding)//GO:0003735(structural constituent of ribosome)	GO:0006415(translational termination)//GO:0001887(selenium compound metabolic process)//GO:0044267(cellular protein metabolic process)//GO:0000184(nuclear-transcribed mRNA catabolic process, nonsense-mediated decay)//GO:0044281(small molecule metabolic process)//GO:0006614(SRP-dependent cotranslational protein targeting to membrane)//GO:0019083(viral transcription)//GO:0010467(gene expression)//G…	ENSG00000231500	-1.37157	-1.63171	0.584274	1	down	2	9	-2.47722	-1.10565	RPS18	protein_coding	6222	D6S218E|HKE3|KE-3|KE3|S18	MIM:180473|HGNC:HGNC:10401|Ensembl:ENSG00000231500|HPRD:01601|Vega:OTTHUMG00000031053	ribosomal protein S18	hsa03010(Ribosome)	GO:0070062(extracellular exosome)//GO:0016020(membrane)//GO:0015935(small ribosomal subunit)//GO:0005581(collagen trimer)//GO:0005829(cytosol)//GO:0022627(cytosolic small ribosomal subunit)//GO:0005634(nucleus)//GO:0005840(ribosome)//GO:0005925(focal adhesion)	GO:0019843(rRNA binding)//GO:0003723(RNA binding)//GO:0005515(protein binding)//GO:0044822(poly(A) RNA binding)//GO:0003735(structural constituent of ribosome)	GO:0006415(translational termination)//GO:0001887(selenium compound metabolic process)//GO:0044267(cellular protein metabolic process)//GO:0000184(nuclear-transcribed mRNA catabolic process, nonsense-mediated decay)//GO:0044281(small molecule metabolic process)//GO:0006614(SRP-dependent cotranslational protein targeting to membrane)//GO:0019083(viral transcription)//GO:0010467(gene expression)//G…
chr13	113814881	113816160	diffreps_peak_870794	20	1279	ENST00000375353	TMEM255B	2.84073	0	0	up	348013	FAM70B	HGNC:HGNC:28297|HPRD:14474	transmembrane protein 255B		GO:0016021(integral component of membrane)			ENSG00000184497	1.40977	3.70357	0.633902	1	up	410	168	4.24277	2.83299	TMEM255B	protein_coding	348013	FAM70B	HGNC:HGNC:28297|HPRD:14474	transmembrane protein 255B		GO:0016021(integral component of membrane)
chr19	55600561	55601480	diffreps_peak_1546068	9.7742	919	ENST00000590714	FIZ1	295.3	1.68192e-10	9.58782e-09	up	84922	ZNF798	MIM:609133|HGNC:HGNC:25917|Ensembl:ENSG00000179943|HPRD:07870|Vega:OTTHUMG00000180858	FLT3 interacting zinc finger 1		GO:0005634(nucleus)//GO:0005737(cytoplasm)	GO:0030971(receptor tyrosine kinase binding)//GO:0003676(nucleic acid binding)//GO:0046872(metal ion binding)	GO:0001934(positive regulation of protein phosphorylation)//GO:0006351(transcription, DNA-templated)//GO:0006355(regulation of transcription, DNA-templated)	ENSG00000179943	-1.66552	1.52022	0.570017	1	down	28	102	0.459019	2.12454	FIZ1	protein_coding	84922	ZNF798	MIM:609133|HGNC:HGNC:25917|Ensembl:ENSG00000179943|HPRD:07870|Vega:OTTHUMG00000180858	FLT3 interacting zinc finger 1		GO:0005634(nucleus)//GO:0005737(cytoplasm)	GO:0030971(receptor tyrosine kinase binding)//GO:0003676(nucleic acid binding)//GO:0046872(metal ion binding)	GO:0001934(positive regulation of protein phosphorylation)//GO:0006351(transcription, DNA-templated)//GO:0006355(regulation of transcription, DNA-templated)
chr8	28368448	28368460	diffreps_peak_2983724	20	12	ENST00000521185	ZNF395	597.4	0	0	up	55893	HDBP-2|HDBP2|HDRF-2|PBF|PRF-1|PRF1|Si-1-8-14	MIM:609494|HGNC:HGNC:18737|Ensembl:ENSG00000186918|HPRD:11711|Vega:OTTHUMG00000102137	zinc finger protein 395		GO:0005634(nucleus)//GO:0005737(cytoplasm)	GO:0000978(RNA polymerase II core promoter proximal region sequence-specific DNA binding)//GO:0003677(DNA binding)//GO:0046872(metal ion binding)	GO:0006351(transcription, DNA-templated)//GO:0006355(regulation of transcription, DNA-templated)	ENSG00000186918	1.1719	5.8304	0.691721	1	up	1713	833	6.30051	5.12861	ZNF395	protein_coding	55893	HDBP-2|HDBP2|HDRF-2|PBF|PRF-1|PRF1|Si-1-8-14	MIM:609494|HGNC:HGNC:18737|Ensembl:ENSG00000186918|HPRD:11711|Vega:OTTHUMG00000102137	zinc finger protein 395		GO:0005634(nucleus)//GO:0005737(cytoplasm)	GO:0000978(RNA polymerase II core promoter proximal region sequence-specific DNA binding)//GO:0003677(DNA binding)//GO:0046872(metal ion binding)	GO:0006351(transcription, DNA-templated)//GO:0006355(regulation of transcription, DNA-templated)
chr12	57169139	57169307	diffreps_peak_699201	20	168	ENST00000243077	LRP1	3.02133	0	0	up	4035	A2MR|APOER|APR|CD91|IGFBP3R|LRP|LRP1A|TGFBR5	MIM:107770|HGNC:HGNC:6692|Ensembl:ENSG00000123384|HPRD:00138|Vega:OTTHUMG00000044412	LDL receptor related protein 1	hsa05010(Alzheimer's disease)//hsa05144(Malaria)	GO:0030136(clathrin-coated vesicle)//GO:0005768(endosome)//GO:0005886(plasma membrane)//GO:0005887(integral component of plasma membrane)//GO:0043235(receptor complex)//GO:0030425(dendrite)//GO:0016021(integral component of membrane)//GO:0005765(lysosomal membrane)//GO:0005925(focal adhesion)//GO:0030666(endocytic vesicle membrane)//GO:0005730(nucleolus)//GO:0043025(neuronal cell body)//GO:000573…	GO:0002020(protease binding)//GO:0034185(apolipoprotein binding)//GO:0032403(protein complex binding)//GO:0070325(lipoprotein particle receptor binding)//GO:0004872(receptor activity)//GO:0042954(lipoprotein transporter activity)//GO:0044822(poly(A) RNA binding)//GO:0005515(protein binding)//GO:0005509(calcium ion binding)	GO:0051222(positive regulation of protein transport)//GO:0021987(cerebral cortex development)//GO:0014912(negative regulation of smooth muscle cell migration)//GO:0010875(positive regulation of cholesterol efflux)//GO:0097242(beta-amyloid clearance)//GO:0006766(vitamin metabolic process)//GO:0035909(aorta morphogenesis)//GO:0032374(regulation of cholesterol transport)//GO:0042953(lipoprotein tran…	ENSG00000123384	1.01691	9.20303	0.73025	1	up	17162	9304	9.62368	8.60678	LRP1	protein_coding	4035	A2MR|APOER|APR|CD91|IGFBP3R|LRP|LRP1A|TGFBR5	MIM:107770|HGNC:HGNC:6692|Ensembl:ENSG00000123384|HPRD:00138|Vega:OTTHUMG00000044412	LDL receptor related protein 1	hsa05010(Alzheimer's disease)//hsa05144(Malaria)	GO:0030136(clathrin-coated vesicle)//GO:0005768(endosome)//GO:0005886(plasma membrane)//GO:0005887(integral component of plasma membrane)//GO:0043235(receptor complex)//GO:0030425(dendrite)//GO:0016021(integral component of membrane)//GO:0005765(lysosomal membrane)//GO:0005925(focal adhesion)//GO:0030666(endocytic vesicle membrane)//GO:0005730(nucleolus)//GO:0043025(neuronal cell body)//GO:000573…	GO:0002020(protease binding)//GO:0034185(apolipoprotein binding)//GO:0032403(protein complex binding)//GO:0070325(lipoprotein particle receptor binding)//GO:0004872(receptor activity)//GO:0042954(lipoprotein transporter activity)//GO:0044822(poly(A) RNA binding)//GO:0005515(protein binding)//GO:0005509(calcium ion binding)	GO:0051222(positive regulation of protein transport)//GO:0021987(cerebral cortex development)//GO:0014912(negative regulation of smooth muscle cell migration)//GO:0010875(positive regulation of cholesterol efflux)//GO:0097242(beta-amyloid clearance)//GO:0006766(vitamin metabolic process)//GO:0035909(aorta morphogenesis)//GO:0032374(regulation of cholesterol transport)//GO:0042953(lipoprotein tran…
chr7	1541701	1542240	diffreps_peak_2761356	20	539	ENST00000343242	MAFK	2.04926	0	0	up	7975	NFE2U|P18	MIM:600197|HGNC:HGNC:6782|Ensembl:ENSG00000198517|HPRD:02561|Vega:OTTHUMG00000151453	v-maf avian musculoaponeurotic fibrosarcoma oncogene homolog K		GO:0005654(nucleoplasm)//GO:0005634(nucleus)	GO:0000976(transcription regulatory region sequence-specific DNA binding)//GO:0003700(transcription factor activity, sequence-specific DNA binding)//GO:0001221(transcription cofactor binding)//GO:0071535(RING-like zinc finger domain binding)//GO:0001228(transcriptional activator activity, RNA polymerase II transcription regulatory region sequence-specific binding)	GO:0006357(regulation of transcription from RNA polymerase II promoter)//GO:0007399(nervous system development)//GO:0006366(transcription from RNA polymerase II promoter)//GO:0045944(positive regulation of transcription from RNA polymerase II promoter)//GO:0007596(blood coagulation)	ENSG00000198517	1.52675	7.42724	0.608101	1	up	5558	2115	7.99744	6.47069	MAFK	protein_coding	7975	NFE2U|P18	MIM:600197|HGNC:HGNC:6782|Ensembl:ENSG00000198517|HPRD:02561|Vega:OTTHUMG00000151453	v-maf avian musculoaponeurotic fibrosarcoma oncogene homolog K		GO:0005654(nucleoplasm)//GO:0005634(nucleus)	GO:0000976(transcription regulatory region sequence-specific DNA binding)//GO:0003700(transcription factor activity, sequence-specific DNA binding)//GO:0001221(transcription cofactor binding)//GO:0071535(RING-like zinc finger domain binding)//GO:0001228(transcriptional activator activity, RNA polymerase II transcription regulatory region sequence-specific binding)	GO:0006357(regulation of transcription from RNA polymerase II promoter)//GO:0007399(nervous system development)//GO:0006366(transcription from RNA polymerase II promoter)//GO:0045944(positive regulation of transcription from RNA polymerase II promoter)//GO:0007596(blood coagulation)
chr6	110894301	110894800	diffreps_peak_2671153	10.2732	499	ENST00000368876	AMD1	27.3813	5.33116e-11	3.52812e-09	up	262	ADOMETDC|AMD|SAMDC	MIM:180980|HGNC:HGNC:457|Ensembl:ENSG00000123505|HPRD:01622|Vega:OTTHUMG00000015369	adenosylmethionine decarboxylase 1	hsa00270(Cysteine and methionine metabolism)//hsa00330(Arginine and proline metabolism)//	GO:0005829(cytosol)	GO:0004014(adenosylmethionine decarboxylase activity)//GO:0019810(putrescine binding)	GO:0006597(spermine biosynthetic process)//GO:0044281(small molecule metabolic process)//GO:0006595(polyamine metabolic process)//GO:0006557(S-adenosylmethioninamine biosynthetic process)//GO:0046500(S-adenosylmethionine metabolic process)//GO:0034641(cellular nitrogen compound metabolic process)//GO:0008295(spermidine biosynthetic process)	ENSG00000123505	-1.00186	6.63656	0.734024	1	down	1440	3166	6.05035	7.05222	AMD1	protein_coding	262	ADOMETDC|AMD|SAMDC	MIM:180980|HGNC:HGNC:457|Ensembl:ENSG00000123505|HPRD:01622|Vega:OTTHUMG00000015369	adenosylmethionine decarboxylase 1	hsa00270(Cysteine and methionine metabolism)//hsa00330(Arginine and proline metabolism)//	GO:0005829(cytosol)	GO:0004014(adenosylmethionine decarboxylase activity)//GO:0019810(putrescine binding)	GO:0006597(spermine biosynthetic process)//GO:0044281(small molecule metabolic process)//GO:0006595(polyamine metabolic process)//GO:0006557(S-adenosylmethioninamine biosynthetic process)//GO:0046500(S-adenosylmethionine metabolic process)//GO:0034641(cellular nitrogen compound metabolic process)//GO:0008295(spermidine biosynthetic process)
chr16	29385081	29385685	diffreps_peak_1143301	20	604	ENST00000614927	NPIPB11	9.77171	0	0	up	728888	NPIP	HGNC:HGNC:37453	nuclear pore complex interacting protein family member B11		GO:0016021(integral component of membrane)			ENSG00000254206	1.35705	0.349976	0.631662	1	up	38	15	0.875174	-0.481878	NPIPB11	protein_coding	728888	NPIP	HGNC:HGNC:37453	nuclear pore complex interacting protein family member B11		GO:0016021(integral component of membrane)
chr5	107387234	107387315	diffreps_peak_2477269	12.3922	81	ENST00000333274	EFNA5	380.6	4.05342e-13	4.07543e-11	up	1946	AF1|EFL5|EPLG7|GLC1M|LERK7|RAGS	MIM:601535|HGNC:HGNC:3225|Ensembl:ENSG00000184349|HPRD:03324|Vega:OTTHUMG00000128741	ephrin-A5	hsa04014(Ras signaling pathway)//hsa04015(Rap1 signaling pathway)//hsa04151(PI3K-Akt signaling pathway)//hsa04360(Axon guidance)	GO:0016021(integral component of membrane)//GO:0005576(extracellular region)//GO:0005901(caveola)//GO:0031362(anchored component of external side of plasma membrane)//GO:0016020(membrane)//GO:0005886(plasma membrane)	GO:0005168(neurotrophin TRKA receptor binding)//GO:0005169(neurotrophin TRKB receptor binding)//GO:0045499(chemorepellent activity)//GO:0005170(neurotrophin TRKC receptor binding)//GO:0046875(ephrin receptor binding)//GO:0030297(transmembrane receptor protein tyrosine kinase activator activity)	GO:0048672(positive regulation of collateral sprouting)//GO:0007411(axon guidance)//GO:0007171(activation of transmembrane receptor protein tyrosine kinase activity)//GO:0048013(ephrin receptor signaling pathway)//GO:0032956(regulation of actin cytoskeleton organization)//GO:0006915(apoptotic process)//GO:0050919(negative chemotaxis)//GO:0022407(regulation of cell-cell adhesion)//GO:0070507(regul…	ENSG00000184349	-1.8759	4.1544	0.531501	1	down	164	666	2.93083	4.80672	EFNA5	protein_coding	1946	AF1|EFL5|EPLG7|GLC1M|LERK7|RAGS	MIM:601535|HGNC:HGNC:3225|Ensembl:ENSG00000184349|HPRD:03324|Vega:OTTHUMG00000128741	ephrin-A5	hsa04014(Ras signaling pathway)//hsa04015(Rap1 signaling pathway)//hsa04151(PI3K-Akt signaling pathway)//hsa04360(Axon guidance)	GO:0016021(integral component of membrane)//GO:0005576(extracellular region)//GO:0005901(caveola)//GO:0031362(anchored component of external side of plasma membrane)//GO:0016020(membrane)//GO:0005886(plasma membrane)	GO:0005168(neurotrophin TRKA receptor binding)//GO:0005169(neurotrophin TRKB receptor binding)//GO:0045499(chemorepellent activity)//GO:0005170(neurotrophin TRKC receptor binding)//GO:0046875(ephrin receptor binding)//GO:0030297(transmembrane receptor protein tyrosine kinase activator activity)	GO:0048672(positive regulation of collateral sprouting)//GO:0007411(axon guidance)//GO:0007171(activation of transmembrane receptor protein tyrosine kinase activity)//GO:0048013(ephrin receptor signaling pathway)//GO:0032956(regulation of actin cytoskeleton organization)//GO:0006915(apoptotic process)//GO:0050919(negative chemotaxis)//GO:0022407(regulation of cell-cell adhesion)//GO:0070507(regul…
chr20	32443881	32444540	diffreps_peak_1833794	7.85996	659	ENST00000359676	NOL4L	233.4	1.38052e-08	4.84799e-07	up	140688	C20orf112|C20orf113|dJ1184F4.2|dJ1184F4.4	HGNC:HGNC:16106|Ensembl:ENSG00000197183|HPRD:10728|Vega:OTTHUMG00000032219	nucleolar protein 4-like		GO:0005654(nucleoplasm)//GO:0005737(cytoplasm)	GO:0005515(protein binding)		ENSG00000197183	-3.06446	4.35248	0.32256	1	down	93	869	2.12504	5.1895	NOL4L	protein_coding	140688	C20orf112|C20orf113|dJ1184F4.2|dJ1184F4.4	HGNC:HGNC:16106|Ensembl:ENSG00000197183|HPRD:10728|Vega:OTTHUMG00000032219	nucleolar protein 4-like		GO:0005654(nucleoplasm)//GO:0005737(cytoplasm)	GO:0005515(protein binding)
chr19	43534461	43534501	diffreps_peak_1523353	9.51738	40	ENST00000314228	ZNF575	11.1461	3.03819e-10	1.6744e-08	up	284346	-	HGNC:HGNC:27606|HPRD:15854	zinc finger protein 575		GO:0005634(nucleus)	GO:0003676(nucleic acid binding)//GO:0046872(metal ion binding)//GO:0003677(DNA binding)	GO:0006351(transcription, DNA-templated)//GO:0006355(regulation of transcription, DNA-templated)	ENSG00000176472	3.58618	-0.813129	0.159274	1	up	21		0.0743296	-3.51185	ZNF575	protein_coding	284346	-	HGNC:HGNC:27606|HPRD:15854	zinc finger protein 575		GO:0005634(nucleus)	GO:0003676(nucleic acid binding)//GO:0046872(metal ion binding)//GO:0003677(DNA binding)	GO:0006351(transcription, DNA-templated)//GO:0006355(regulation of transcription, DNA-templated)
chr8	10726381	10726666	diffreps_peak_2961462	6.42049	285	ENST00000304501	SOX7	8.21914	3.79764e-07	9.3895e-06	up	83595	-	MIM:612202|HGNC:HGNC:18196|Ensembl:ENSG00000171056|HPRD:18087|Vega:OTTHUMG00000090585	SRY-box 7		GO:0005654(nucleoplasm)//GO:0005634(nucleus)//GO:0005737(cytoplasm)	GO:0005515(protein binding)//GO:0003705(transcription factor activity, RNA polymerase II distal enhancer sequence-specific binding)//GO:0044212(transcription regulatory region DNA binding)//GO:0043565(sequence-specific DNA binding)//GO:0003700(transcription factor activity, sequence-specific DNA binding)	GO:0006351(transcription, DNA-templated)//GO:0001706(endoderm formation)//GO:0043280(positive regulation of cysteine-type endopeptidase activity involved in apoptotic process)//GO:0045892(negative regulation of transcription, DNA-templated)//GO:0008285(negative regulation of cell proliferation)//GO:0060828(regulation of canonical Wnt signaling pathway)//GO:0006357(regulation of transcription from…	ENSG00000171056	1.90727	2.06627	0.519373	1	up	142	40	2.72559	0.818314	SOX7	protein_coding	83595	-	MIM:612202|HGNC:HGNC:18196|Ensembl:ENSG00000171056|HPRD:18087|Vega:OTTHUMG00000090585	SRY-box 7		GO:0005654(nucleoplasm)//GO:0005634(nucleus)//GO:0005737(cytoplasm)	GO:0005515(protein binding)//GO:0003705(transcription factor activity, RNA polymerase II distal enhancer sequence-specific binding)//GO:0044212(transcription regulatory region DNA binding)//GO:0043565(sequence-specific DNA binding)//GO:0003700(transcription factor activity, sequence-specific DNA binding)	GO:0006351(transcription, DNA-templated)//GO:0001706(endoderm formation)//GO:0043280(positive regulation of cysteine-type endopeptidase activity involved in apoptotic process)//GO:0045892(negative regulation of transcription, DNA-templated)//GO:0008285(negative regulation of cell proliferation)//GO:0060828(regulation of canonical Wnt signaling pathway)//GO:0006357(regulation of transcription from…
chr19	7991643	7991660	diffreps_peak_1463174	20	17	ENST00000407627	ELAVL1	8.60068	0	0	up	1994	ELAV1|HUR|Hua|MelG	MIM:603466|HGNC:HGNC:3312|Ensembl:ENSG00000066044|HPRD:16025|Vega:OTTHUMG00000182470	ELAV like RNA binding protein 1	hsa04152(AMPK signaling pathway)	GO:0005654(nucleoplasm)//GO:0016020(membrane)//GO:0005634(nucleus)//GO:0005737(cytoplasm)//GO:0005829(cytosol)	GO:0017091(AU-rich element binding)//GO:0019901(protein kinase binding)//GO:0003723(RNA binding)//GO:0003730(mRNA 3'-UTR binding)//GO:0003729(mRNA binding)//GO:0000166(nucleotide binding)//GO:0003725(double-stranded RNA binding)//GO:0044822(poly(A) RNA binding)//GO:0005515(protein binding)//GO:0035925(mRNA 3'-UTR AU-rich region binding)	GO:0048255(mRNA stabilization)//GO:0043488(regulation of mRNA stability)//GO:0010467(gene expression)//GO:2000036(regulation of stem cell population maintenance)//GO:0045727(positive regulation of translation)//GO:0007275(multicellular organism development)//GO:0070935(3'-UTR-mediated mRNA stabilization)	ENSG00000066044	-1.07685	5.88658	0.715205	1	down	826	1914	5.24992	6.32677	ELAVL1	protein_coding	1994	ELAV1|HUR|Hua|MelG	MIM:603466|HGNC:HGNC:3312|Ensembl:ENSG00000066044|HPRD:16025|Vega:OTTHUMG00000182470	ELAV like RNA binding protein 1	hsa04152(AMPK signaling pathway)	GO:0005654(nucleoplasm)//GO:0016020(membrane)//GO:0005634(nucleus)//GO:0005737(cytoplasm)//GO:0005829(cytosol)	GO:0017091(AU-rich element binding)//GO:0019901(protein kinase binding)//GO:0003723(RNA binding)//GO:0003730(mRNA 3'-UTR binding)//GO:0003729(mRNA binding)//GO:0000166(nucleotide binding)//GO:0003725(double-stranded RNA binding)//GO:0044822(poly(A) RNA binding)//GO:0005515(protein binding)//GO:0035925(mRNA 3'-UTR AU-rich region binding)	GO:0048255(mRNA stabilization)//GO:0043488(regulation of mRNA stability)//GO:0010467(gene expression)//GO:2000036(regulation of stem cell population maintenance)//GO:0045727(positive regulation of translation)//GO:0007275(multicellular organism development)//GO:0070935(3'-UTR-mediated mRNA stabilization)
chr2	75664441	75664783	diffreps_peak_1645405	14.2918	342	ENST00000321027	GCFC2	442.5	5.10703e-15	7.26702e-13	up	6936	C2orf3|DNABF|GCF|TCF9	MIM:189901|HGNC:HGNC:1317|Ensembl:ENSG00000005436|HPRD:01791|Vega:OTTHUMG00000129989	GC-rich sequence DNA-binding factor 2		GO:0071008(U2-type post-mRNA release spliceosomal complex)//GO:0005654(nucleoplasm)//GO:0005634(nucleus)//GO:0005730(nucleolus)	GO:0000978(RNA polymerase II core promoter proximal region sequence-specific DNA binding)//GO:0001078(transcriptional repressor activity, RNA polymerase II core promoter proximal region sequence-specific binding)//GO:0003677(DNA binding)//GO:0003700(transcription factor activity, sequence-specific DNA binding)	GO:0000245(spliceosomal complex assembly)//GO:0045892(negative regulation of transcription, DNA-templated)//GO:0006351(transcription, DNA-templated)//GO:0006355(regulation of transcription, DNA-templated)//GO:0000122(negative regulation of transcription from RNA polymerase II promoter)	ENSG00000005436	-1.80426	4.74045	0.546448	1	down	257	990	3.57288	5.37715	GCFC2	protein_coding	6936	C2orf3|DNABF|GCF|TCF9	MIM:189901|HGNC:HGNC:1317|Ensembl:ENSG00000005436|HPRD:01791|Vega:OTTHUMG00000129989	GC-rich sequence DNA-binding factor 2		GO:0071008(U2-type post-mRNA release spliceosomal complex)//GO:0005654(nucleoplasm)//GO:0005634(nucleus)//GO:0005730(nucleolus)	GO:0000978(RNA polymerase II core promoter proximal region sequence-specific DNA binding)//GO:0001078(transcriptional repressor activity, RNA polymerase II core promoter proximal region sequence-specific binding)//GO:0003677(DNA binding)//GO:0003700(transcription factor activity, sequence-specific DNA binding)	GO:0000245(spliceosomal complex assembly)//GO:0045892(negative regulation of transcription, DNA-templated)//GO:0006351(transcription, DNA-templated)//GO:0006355(regulation of transcription, DNA-templated)//GO:0000122(negative regulation of transcription from RNA polymerase II promoter)
chr1	11673614	11674180	diffreps_peak_23668	8.6167	566	ENST00000376753	FBXO6	3.1184	2.41715e-09	1.04189e-07	up	26270	FBG2|FBS2|FBX6|Fbx6b	MIM:605647|HGNC:HGNC:13585|Ensembl:ENSG00000116663|HPRD:07291|Vega:OTTHUMG00000002229	F-box protein 6	hsa04141(Protein processing in endoplasmic reticulum)	GO:0044322(endoplasmic reticulum quality control compartment)//GO:0005737(cytoplasm)//GO:0019005(SCF ubiquitin ligase complex)	GO:0030246(carbohydrate binding)//GO:0005515(protein binding)//GO:0001948(glycoprotein binding)//GO:0061630(ubiquitin protein ligase activity)	GO:0016567(protein ubiquitination)//GO:0006986(response to unfolded protein)//GO:0031146(SCF-dependent proteasomal ubiquitin-dependent protein catabolic process)//GO:0030433(ER-associated ubiquitin-dependent protein catabolic process)//GO:0006508(proteolysis)//GO:0000077(DNA damage checkpoint)//GO:0006281(DNA repair)//GO:0006516(glycoprotein catabolic process)	ENSG00000116663	-2.2699	-1.9655	0.309768	1	down		8	-3.51185	-1.24195	FBXO6	protein_coding	26270	FBG2|FBS2|FBX6|Fbx6b	MIM:605647|HGNC:HGNC:13585|Ensembl:ENSG00000116663|HPRD:07291|Vega:OTTHUMG00000002229	F-box protein 6	hsa04141(Protein processing in endoplasmic reticulum)	GO:0044322(endoplasmic reticulum quality control compartment)//GO:0005737(cytoplasm)//GO:0019005(SCF ubiquitin ligase complex)	GO:0030246(carbohydrate binding)//GO:0005515(protein binding)//GO:0001948(glycoprotein binding)//GO:0061630(ubiquitin protein ligase activity)	GO:0016567(protein ubiquitination)//GO:0006986(response to unfolded protein)//GO:0031146(SCF-dependent proteasomal ubiquitin-dependent protein catabolic process)//GO:0030433(ER-associated ubiquitin-dependent protein catabolic process)//GO:0006508(proteolysis)//GO:0000077(DNA damage checkpoint)//GO:0006281(DNA repair)//GO:0006516(glycoprotein catabolic process)
chr17	36953769	36953907	diffreps_peak_1280287	20	138	ENST00000619387	AATF	4.05202	0	0	up	26574	BFR2|CHE-1|CHE1|DED	MIM:608463|HGNC:HGNC:19235|Ensembl:ENSG00000275700|HPRD:12236|Vega:OTTHUMG00000188458	apoptosis antagonizing transcription factor		GO:0005794(Golgi apparatus)//GO:0005813(centrosome)//GO:0005737(cytoplasm)//GO:0005730(nucleolus)//GO:0005634(nucleus)//GO:0005925(focal adhesion)	GO:0043522(leucine zipper domain binding)//GO:0044822(poly(A) RNA binding)//GO:0005515(protein binding)//GO:0048156(tau protein binding)//GO:0003700(transcription factor activity, sequence-specific DNA binding)	GO:0043066(negative regulation of apoptotic process)//GO:0006974(cellular response to DNA damage stimulus)//GO:0043065(positive regulation of apoptotic process)//GO:0007346(regulation of mitotic cell cycle)//GO:0007155(cell adhesion)//GO:0097190(apoptotic signaling pathway)//GO:0032929(negative regulation of superoxide anion generation)//GO:0042985(negative regulation of amyloid precursor protein…	ENSG00000275700	1.63095	-2.48215	0.477685	1	up	4		-1.8809	-3.51185	AATF	protein_coding	26574	BFR2|CHE-1|CHE1|DED	MIM:608463|HGNC:HGNC:19235|Ensembl:ENSG00000275700|HPRD:12236|Vega:OTTHUMG00000188458	apoptosis antagonizing transcription factor		GO:0005794(Golgi apparatus)//GO:0005813(centrosome)//GO:0005737(cytoplasm)//GO:0005730(nucleolus)//GO:0005634(nucleus)//GO:0005925(focal adhesion)	GO:0043522(leucine zipper domain binding)//GO:0044822(poly(A) RNA binding)//GO:0005515(protein binding)//GO:0048156(tau protein binding)//GO:0003700(transcription factor activity, sequence-specific DNA binding)	GO:0043066(negative regulation of apoptotic process)//GO:0006974(cellular response to DNA damage stimulus)//GO:0043065(positive regulation of apoptotic process)//GO:0007346(regulation of mitotic cell cycle)//GO:0007155(cell adhesion)//GO:0097190(apoptotic signaling pathway)//GO:0032929(negative regulation of superoxide anion generation)//GO:0042985(negative regulation of amyloid precursor protein…
chr7	149733801	149734575	diffreps_peak_2933007	9.77582	774	ENST00000319551	KRBA1	4.93636	1.67564e-10	9.58782e-09	up	84626	-	HGNC:HGNC:22228|Ensembl:ENSG00000133619|HPRD:11167|Vega:OTTHUMG00000157886	KRAB-A domain containing 1		GO:0005622(intracellular)//GO:0005575(cellular_component)	GO:0003676(nucleic acid binding)//GO:0003674(molecular_function)	GO:0006355(regulation of transcription, DNA-templated)//GO:0008150(biological_process)	ENSG00000133619	-3.46403	-0.919674	0.169745	1	down		21	-3.51185	-0.0478206	KRBA1	protein_coding	84626	-	HGNC:HGNC:22228|Ensembl:ENSG00000133619|HPRD:11167|Vega:OTTHUMG00000157886	KRAB-A domain containing 1		GO:0005622(intracellular)//GO:0005575(cellular_component)	GO:0003676(nucleic acid binding)//GO:0003674(molecular_function)	GO:0006355(regulation of transcription, DNA-templated)//GO:0008150(biological_process)
chr9	34290173	34290380	diffreps_peak_3131243	15.4775	207	ENST00000402558	KIF24	481.2	3.33067e-16	5.69783e-14	up	347240	C9orf48|bA571F15.4	MIM:613747|HGNC:HGNC:19916|Ensembl:ENSG00000186638|HPRD:12963|Vega:OTTHUMG00000019810	kinesin family member 24		GO:0043234(protein complex)//GO:0005871(kinesin complex)//GO:0005814(centriole)//GO:0005874(microtubule)//GO:0005829(cytosol)	GO:0005524(ATP binding)//GO:0008017(microtubule binding)//GO:0005515(protein binding)//GO:0016887(ATPase activity)//GO:0003777(microtubule motor activity)	GO:0042384(cilium assembly)//GO:0008152(metabolic process)//GO:0007019(microtubule depolymerization)//GO:0007018(microtubule-based movement)//GO:0006996(organelle organization)	ENSG00000186638	1.42333	3.77161	0.631411	1	up	431	175	4.31451	2.89118	KIF24	protein_coding	347240	C9orf48|bA571F15.4	MIM:613747|HGNC:HGNC:19916|Ensembl:ENSG00000186638|HPRD:12963|Vega:OTTHUMG00000019810	kinesin family member 24		GO:0043234(protein complex)//GO:0005871(kinesin complex)//GO:0005814(centriole)//GO:0005874(microtubule)//GO:0005829(cytosol)	GO:0005524(ATP binding)//GO:0008017(microtubule binding)//GO:0005515(protein binding)//GO:0016887(ATPase activity)//GO:0003777(microtubule motor activity)	GO:0042384(cilium assembly)//GO:0008152(metabolic process)//GO:0007019(microtubule depolymerization)//GO:0007018(microtubule-based movement)//GO:0006996(organelle organization)
chr10	132183561	132184100	diffreps_peak_451159	7.37946	539	ENST00000298622	JAKMIP3	217.9	4.17388e-08	1.31805e-06	up	282973	C10orf14|C10orf39|Jamip3|NECC2|bA140A10.5	MIM:611198|HGNC:HGNC:23523|Ensembl:ENSG00000188385|HPRD:12574|Vega:OTTHUMG00000150167	Janus kinase and microtubule interacting protein 3		GO:0005794(Golgi apparatus)	GO:0019900(kinase binding)//GO:0008017(microtubule binding)		ENSG00000188385	1.01238	1.51063	0.729526	1	up	81	43	1.93002	0.917638	JAKMIP3	protein_coding	282973	C10orf14|C10orf39|Jamip3|NECC2|bA140A10.5	MIM:611198|HGNC:HGNC:23523|Ensembl:ENSG00000188385|HPRD:12574|Vega:OTTHUMG00000150167	Janus kinase and microtubule interacting protein 3		GO:0005794(Golgi apparatus)	GO:0019900(kinase binding)//GO:0008017(microtubule binding)
chr15	32625486	32625520	diffreps_peak_991357	7.32069	34	ENST00000361627	ARHGAP11A	6.51908	4.77866e-08	1.49442e-06	up	9824	GAP (1-12)	MIM:610589|HGNC:HGNC:15783|Ensembl:ENSG00000198826|HPRD:10656|Vega:OTTHUMG00000129289	Rho GTPase activating protein 11A		GO:0005829(cytosol)	GO:0005096(GTPase activator activity)	GO:0043547(positive regulation of GTPase activity)//GO:0051056(regulation of small GTPase mediated signal transduction)//GO:0007264(small GTPase mediated signal transduction)//GO:0007165(signal transduction)	ENSG00000198826	-5.02409	0.557173	0.0783006	1	down		66	-3.51185	1.51224	ARHGAP11A	protein_coding	9824	GAP (1-12)	MIM:610589|HGNC:HGNC:15783|Ensembl:ENSG00000198826|HPRD:10656|Vega:OTTHUMG00000129289	Rho GTPase activating protein 11A		GO:0005829(cytosol)	GO:0005096(GTPase activator activity)	GO:0043547(positive regulation of GTPase activity)//GO:0051056(regulation of small GTPase mediated signal transduction)//GO:0007264(small GTPase mediated signal transduction)//GO:0007165(signal transduction)
chr1	43916821	43917029	diffreps_peak_78294	6.17354	208	ENST00000643989	ST3GAL3	179.2	6.70594e-07	1.49036e-05	up	6487	EIEE15|MRT12|SIAT6|ST3GALII|ST3GalIII|ST3N	MIM:606494|HGNC:HGNC:10866|Ensembl:ENSG00000126091|HPRD:05930|Vega:OTTHUMG00000007561	ST3 beta-galactoside alpha-2,3-sialyltransferase 3	hsa00514(Other types of O-glycan biosynthesis)//hsa00533(Glycosaminoglycan biosynthesis - keratan sulfate)//hsa00601(Glycosphingolipid biosynthesis - lacto and neolacto series)//	GO:0016021(integral component of membrane)//GO:0005576(extracellular region)//GO:0005794(Golgi apparatus)//GO:0032580(Golgi cisterna membrane)//GO:0030173(integral component of Golgi membrane)//GO:0000139(Golgi membrane)	GO:0003836(beta-galactoside (CMP) alpha-2,3-sialyltransferase activity)//GO:0008373(sialyltransferase activity)//GO:0008118(N-acetyllactosaminide alpha-2,3-sialyltransferase activity)	GO:0044267(cellular protein metabolic process)//GO:0044281(small molecule metabolic process)//GO:0006488(dolichol-linked oligosaccharide biosynthetic process)//GO:0016266(O-glycan processing)//GO:0009311(oligosaccharide metabolic process)//GO:0030203(glycosaminoglycan metabolic process)//GO:0006493(protein O-linked glycosylation)//GO:0018146(keratan sulfate biosynthetic process)//GO:0005975(carbo…	ENSG00000126091	1.27243	4.35529	0.666928	1	up	628	284	4.85559	3.58316	ST3GAL3	protein_coding	6487	EIEE15|MRT12|SIAT6|ST3GALII|ST3GalIII|ST3N	MIM:606494|HGNC:HGNC:10866|Ensembl:ENSG00000126091|HPRD:05930|Vega:OTTHUMG00000007561	ST3 beta-galactoside alpha-2,3-sialyltransferase 3	hsa00514(Other types of O-glycan biosynthesis)//hsa00533(Glycosaminoglycan biosynthesis - keratan sulfate)//hsa00601(Glycosphingolipid biosynthesis - lacto and neolacto series)//	GO:0016021(integral component of membrane)//GO:0005576(extracellular region)//GO:0005794(Golgi apparatus)//GO:0032580(Golgi cisterna membrane)//GO:0030173(integral component of Golgi membrane)//GO:0000139(Golgi membrane)	GO:0003836(beta-galactoside (CMP) alpha-2,3-sialyltransferase activity)//GO:0008373(sialyltransferase activity)//GO:0008118(N-acetyllactosaminide alpha-2,3-sialyltransferase activity)	GO:0044267(cellular protein metabolic process)//GO:0044281(small molecule metabolic process)//GO:0006488(dolichol-linked oligosaccharide biosynthetic process)//GO:0016266(O-glycan processing)//GO:0009311(oligosaccharide metabolic process)//GO:0030203(glycosaminoglycan metabolic process)//GO:0006493(protein O-linked glycosylation)//GO:0018146(keratan sulfate biosynthetic process)//GO:0005975(carbo…
chr3	47562441	47562761	diffreps_peak_2058209	8.47321	320	ENST00000264723	CSPG5	10.1713	3.36349e-09	1.41675e-07	up	10675	NGC	MIM:606775|HGNC:HGNC:2467|Ensembl:ENSG00000114646	chondroitin sulfate proteoglycan 5		GO:0016021(integral component of membrane)//GO:0005887(integral component of plasma membrane)//GO:0005576(extracellular region)//GO:0009986(cell surface)//GO:0005796(Golgi lumen)//GO:0005794(Golgi apparatus)//GO:0005789(endoplasmic reticulum membrane)//GO:0030660(Golgi-associated vesicle membrane)//GO:0043202(lysosomal lumen)//GO:0016020(membrane)	GO:0008083(growth factor activity)//GO:0005515(protein binding)	GO:0044281(small molecule metabolic process)//GO:0030208(dermatan sulfate biosynthetic process)//GO:0098792(xenophagy)//GO:0030207(chondroitin sulfate catabolic process)//GO:0098779(mitophagy in response to mitochondrial depolarization)//GO:0030154(cell differentiation)//GO:0040008(regulation of growth)//GO:0030206(chondroitin sulfate biosynthetic process)//GO:0005975(carbohydrate metabolic proce…	ENSG00000114646	-2.56357	1.79938	0.394119	1	down	20	140	0.009934	2.57351	CSPG5	protein_coding	10675	NGC	MIM:606775|HGNC:HGNC:2467|Ensembl:ENSG00000114646	chondroitin sulfate proteoglycan 5		GO:0016021(integral component of membrane)//GO:0005887(integral component of plasma membrane)//GO:0005576(extracellular region)//GO:0009986(cell surface)//GO:0005796(Golgi lumen)//GO:0005794(Golgi apparatus)//GO:0005789(endoplasmic reticulum membrane)//GO:0030660(Golgi-associated vesicle membrane)//GO:0043202(lysosomal lumen)//GO:0016020(membrane)	GO:0008083(growth factor activity)//GO:0005515(protein binding)	GO:0044281(small molecule metabolic process)//GO:0030208(dermatan sulfate biosynthetic process)//GO:0098792(xenophagy)//GO:0030207(chondroitin sulfate catabolic process)//GO:0098779(mitophagy in response to mitochondrial depolarization)//GO:0030154(cell differentiation)//GO:0040008(regulation of growth)//GO:0030206(chondroitin sulfate biosynthetic process)//GO:0005975(carbohydrate metabolic proce…
chr16	58511541	58512080	diffreps_peak_1169929	6.15191	539	ENST00000258187	NDRG4	4.17235	7.04837e-07	1.56363e-05	up	65009	BDM1|SMAP-8|SMAP8	MIM:614463|HGNC:HGNC:14466|Ensembl:ENSG00000103034|HPRD:14817|Vega:OTTHUMG00000133485	NDRG family member 4		GO:0016021(integral component of membrane)//GO:0005789(endoplasmic reticulum membrane)//GO:0005829(cytosol)//GO:0016323(basolateral plasma membrane)//GO:0005739(mitochondrion)//GO:0031253(cell projection membrane)//GO:0005737(cytoplasm)	GO:0003674(molecular_function)//GO:0005515(protein binding)	GO:0010976(positive regulation of neuron projection development)//GO:0048278(vesicle docking)//GO:0048662(negative regulation of smooth muscle cell proliferation)//GO:0060038(cardiac muscle cell proliferation)//GO:0007420(brain development)//GO:0010642(negative regulation of platelet-derived growth factor receptor signaling pathway)//GO:0014912(negative regulation of smooth muscle cell migration)…	ENSG00000103034	-3.93883	-0.479518	0.132331	1	down		30	-3.51185	0.426988	NDRG4	protein_coding	65009	BDM1|SMAP-8|SMAP8	MIM:614463|HGNC:HGNC:14466|Ensembl:ENSG00000103034|HPRD:14817|Vega:OTTHUMG00000133485	NDRG family member 4		GO:0016021(integral component of membrane)//GO:0005789(endoplasmic reticulum membrane)//GO:0005829(cytosol)//GO:0016323(basolateral plasma membrane)//GO:0005739(mitochondrion)//GO:0031253(cell projection membrane)//GO:0005737(cytoplasm)	GO:0003674(molecular_function)//GO:0005515(protein binding)	GO:0010976(positive regulation of neuron projection development)//GO:0048278(vesicle docking)//GO:0048662(negative regulation of smooth muscle cell proliferation)//GO:0060038(cardiac muscle cell proliferation)//GO:0007420(brain development)//GO:0010642(negative regulation of platelet-derived growth factor receptor signaling pathway)//GO:0014912(negative regulation of smooth muscle cell migration)…
chr16	10902657	10902801	diffreps_peak_1115043	12.8668	144	ENST00000324288	CIITA	396	1.35891e-13	1.49019e-11	up	4261	C2TA|CIITAIV|MHC2TA|NLRA	MIM:600005|HGNC:HGNC:7067|Ensembl:ENSG00000179583|HPRD:02475|Vega:OTTHUMG00000129753	class II, major histocompatibility complex, transactivator	hsa04612(Antigen processing and presentation)//hsa05145(Toxoplasmosis)//hsa05152(Tuberculosis)//hsa05164(Influenza A)//hsa05340(Primary immunodeficiency)	GO:0005654(nucleoplasm)//GO:0016605(PML body)//GO:0009986(cell surface)	GO:0032403(protein complex binding)//GO:0005524(ATP binding)//GO:0016746(transferase activity, transferring acyl groups)//GO:0044212(transcription regulatory region DNA binding)//GO:0033613(activating transcription factor binding)//GO:0016301(kinase activity)//GO:0005525(GTP binding)//GO:0005515(protein binding)//GO:0003677(DNA binding)//GO:0008022(protein C-terminus binding)//GO:0003713(transcri…	GO:0007568(aging)//GO:0071346(cellular response to interferon-gamma)//GO:0032966(negative regulation of collagen biosynthetic process)//GO:0016310(phosphorylation)//GO:0046677(response to antibiotic)//GO:0071360(cellular response to exogenous dsRNA)//GO:0006351(transcription, DNA-templated)//GO:0060333(interferon-gamma-mediated signaling pathway)//GO:0034341(response to interferon-gamma)//GO:0006…	ENSG00000179583	2.49164	2.82541	0.412477	1	up	260	49	3.5895	1.09786	CIITA	protein_coding	4261	C2TA|CIITAIV|MHC2TA|NLRA	MIM:600005|HGNC:HGNC:7067|Ensembl:ENSG00000179583|HPRD:02475|Vega:OTTHUMG00000129753	class II, major histocompatibility complex, transactivator	hsa04612(Antigen processing and presentation)//hsa05145(Toxoplasmosis)//hsa05152(Tuberculosis)//hsa05164(Influenza A)//hsa05340(Primary immunodeficiency)	GO:0005654(nucleoplasm)//GO:0016605(PML body)//GO:0009986(cell surface)	GO:0032403(protein complex binding)//GO:0005524(ATP binding)//GO:0016746(transferase activity, transferring acyl groups)//GO:0044212(transcription regulatory region DNA binding)//GO:0033613(activating transcription factor binding)//GO:0016301(kinase activity)//GO:0005525(GTP binding)//GO:0005515(protein binding)//GO:0003677(DNA binding)//GO:0008022(protein C-terminus binding)//GO:0003713(transcri…	GO:0007568(aging)//GO:0071346(cellular response to interferon-gamma)//GO:0032966(negative regulation of collagen biosynthetic process)//GO:0016310(phosphorylation)//GO:0046677(response to antibiotic)//GO:0071360(cellular response to exogenous dsRNA)//GO:0006351(transcription, DNA-templated)//GO:0060333(interferon-gamma-mediated signaling pathway)//GO:0034341(response to interferon-gamma)//GO:0006…
chr1	2389924	2389996	diffreps_peak_6430	14.9546	72	ENST00000378529	MORN1	3.31103	1.11022e-15	1.72739e-13	up	79906	-	HGNC:HGNC:25852|Ensembl:ENSG00000116151|HPRD:07843|Vega:OTTHUMG00000001402	MORN repeat containing 1					ENSG00000116151	1.09423	2.93032	0.710473	1	up	224	114	3.37618	2.28195	MORN1	protein_coding	79906	-	HGNC:HGNC:25852|Ensembl:ENSG00000116151|HPRD:07843|Vega:OTTHUMG00000001402	MORN repeat containing 1
chr12	103772309	103772840	diffreps_peak_741256	7.61982	531	ENST00000392876	NT5DC3	225.6	2.3998e-08	8.13286e-07	up	51559	TU12B1-TY|TU12B1TY	MIM:611076|HGNC:HGNC:30826|Ensembl:ENSG00000111696|HPRD:18241|Vega:OTTHUMG00000157017	5'-nucleotidase domain containing 3		GO:0005739(mitochondrion)//GO:0043235(receptor complex)//GO:0005829(cytosol)	GO:0046872(metal ion binding)//GO:0008253(5'-nucleotidase activity)	GO:0016311(dephosphorylation)	ENSG00000111696	-1.56755	4.87856	0.598155	1	down	321	1048	3.89157	5.45912	NT5DC3	protein_coding	51559	TU12B1-TY|TU12B1TY	MIM:611076|HGNC:HGNC:30826|Ensembl:ENSG00000111696|HPRD:18241|Vega:OTTHUMG00000157017	5'-nucleotidase domain containing 3		GO:0005739(mitochondrion)//GO:0043235(receptor complex)//GO:0005829(cytosol)	GO:0046872(metal ion binding)//GO:0008253(5'-nucleotidase activity)	GO:0016311(dephosphorylation)
chr3	151382655	151382745	diffreps_peak_2162795	10.9658	90	ENST00000273432	MED12L	334.1	1.08191e-11	8.0419e-10	up	116931	NOPAR|TNRC11L|TRALP|TRALPUSH	MIM:611318|HGNC:HGNC:16050|Ensembl:ENSG00000144893|HPRD:10278|Vega:OTTHUMG00000159844	mediator complex subunit 12 like	hsa04919(Thyroid hormone signaling pathway)	GO:0016592(mediator complex)	GO:0008134(transcription factor binding)//GO:0001105(RNA polymerase II transcription coactivator activity)//GO:0001104(RNA polymerase II transcription cofactor activity)//GO:0008013(beta-catenin binding)	GO:0006357(regulation of transcription from RNA polymerase II promoter)//GO:0006351(transcription, DNA-templated)//GO:0045944(positive regulation of transcription from RNA polymerase II promoter)	ENSG00000144893	-1.82012	2.6413	0.541837	1	down	58	230	1.46125	3.28137	MED12L	protein_coding	116931	NOPAR|TNRC11L|TRALP|TRALPUSH	MIM:611318|HGNC:HGNC:16050|Ensembl:ENSG00000144893|HPRD:10278|Vega:OTTHUMG00000159844	mediator complex subunit 12 like	hsa04919(Thyroid hormone signaling pathway)	GO:0016592(mediator complex)	GO:0008134(transcription factor binding)//GO:0001105(RNA polymerase II transcription coactivator activity)//GO:0001104(RNA polymerase II transcription cofactor activity)//GO:0008013(beta-catenin binding)	GO:0006357(regulation of transcription from RNA polymerase II promoter)//GO:0006351(transcription, DNA-templated)//GO:0045944(positive regulation of transcription from RNA polymerase II promoter)
chr9	92613018	92613560	diffreps_peak_3175308	20	542	ENST00000375576	CENPP	628.4	0	0	up	401541	CENP-P	MIM:611505|HGNC:HGNC:32933|Ensembl:ENSG00000188312|HPRD:17989|Vega:OTTHUMG00000020228	centromere protein P		GO:0005654(nucleoplasm)//GO:0005634(nucleus)//GO:0000775(chromosome, centromeric region)//GO:0005829(cytosol)//GO:0005730(nucleolus)	GO:0005515(protein binding)	GO:0006334(nucleosome assembly)//GO:0000278(mitotic cell cycle)//GO:0007264(small GTPase mediated signal transduction)//GO:0034080(CENP-A containing nucleosome assembly)	ENSG00000188312	1.65863	4.69315	0.578736	1	up	853	295	5.29622	3.63759	CENPP	protein_coding	401541	CENP-P	MIM:611505|HGNC:HGNC:32933|Ensembl:ENSG00000188312|HPRD:17989|Vega:OTTHUMG00000020228	centromere protein P		GO:0005654(nucleoplasm)//GO:0005634(nucleus)//GO:0000775(chromosome, centromeric region)//GO:0005829(cytosol)//GO:0005730(nucleolus)	GO:0005515(protein binding)	GO:0006334(nucleosome assembly)//GO:0000278(mitotic cell cycle)//GO:0007264(small GTPase mediated signal transduction)//GO:0034080(CENP-A containing nucleosome assembly)
chr22	43132981	43133486	diffreps_peak_1985303	8.27541	505	ENST00000290429	MCAT	13.3321	5.30385e-09	2.16198e-07	up	27349	FASN2C|MCT|MT|NET62|fabD	MIM:614479|HGNC:HGNC:29622|Ensembl:ENSG00000100294|HPRD:14786|Vega:OTTHUMG00000150704	malonyl-CoA-acyl carrier protein transacylase	hsa00061(Fatty acid biosynthesis)//	GO:0005739(mitochondrion)	GO:0044822(poly(A) RNA binding)//GO:0004314([acyl-carrier-protein] S-malonyltransferase activity)//GO:0016740(transferase activity)	GO:0008152(metabolic process)//GO:0006633(fatty acid biosynthetic process)	ENSG00000100294	-5.6084	1.1267	0.0592133	1	down		100	-3.51185	2.09655	MCAT	protein_coding	27349	FASN2C|MCT|MT|NET62|fabD	MIM:614479|HGNC:HGNC:29622|Ensembl:ENSG00000100294|HPRD:14786|Vega:OTTHUMG00000150704	malonyl-CoA-acyl carrier protein transacylase	hsa00061(Fatty acid biosynthesis)//	GO:0005739(mitochondrion)	GO:0044822(poly(A) RNA binding)//GO:0004314([acyl-carrier-protein] S-malonyltransferase activity)//GO:0016740(transferase activity)	GO:0008152(metabolic process)//GO:0006633(fatty acid biosynthetic process)
chr22	17542441	17542840	diffreps_peak_1941166	10.2512	399	ENST00000262608	CECR2	310.8	5.60778e-11	3.52812e-09	up	27443	-	MIM:607576|HGNC:HGNC:1840|Ensembl:ENSG00000099954|Vega:OTTHUMG00000150072	cat eye syndrome chromosome region, candidate 2		GO:0005634(nucleus)//GO:0090537(CERF complex)//GO:0005719(nuclear euchromatin)	GO:0005515(protein binding)	GO:0006309(apoptotic DNA fragmentation)//GO:0007338(single fertilization)//GO:0001842(neural fold formation)//GO:0097194(execution phase of apoptosis)//GO:0021915(neural tube development)//GO:0001843(neural tube closure)//GO:0007010(cytoskeleton organization)//GO:0016192(vesicle-mediated transport)//GO:0090102(cochlea development)//GO:0043044(ATP-dependent chromatin remodeling)//GO:0000910(cytoki…	ENSG00000099954	7.03945	2.53819	0.0297056	1	up	249		3.5276	-3.51185	CECR2	protein_coding	27443	-	MIM:607576|HGNC:HGNC:1840|Ensembl:ENSG00000099954|Vega:OTTHUMG00000150072	cat eye syndrome chromosome region, candidate 2		GO:0005634(nucleus)//GO:0090537(CERF complex)//GO:0005719(nuclear euchromatin)	GO:0005515(protein binding)	GO:0006309(apoptotic DNA fragmentation)//GO:0007338(single fertilization)//GO:0001842(neural fold formation)//GO:0097194(execution phase of apoptosis)//GO:0021915(neural tube development)//GO:0001843(neural tube closure)//GO:0007010(cytoskeleton organization)//GO:0016192(vesicle-mediated transport)//GO:0090102(cochlea development)//GO:0043044(ATP-dependent chromatin remodeling)//GO:0000910(cytoki…
chr7	143755201	143755760	diffreps_peak_2927511	7.61982	559	ENST00000470691	CTAGE6	225.6	2.3998e-08	8.13286e-07	up	340307	CTAGE6P	HGNC:HGNC:28644|Ensembl:ENSG00000271321|Vega:OTTHUMG00000157770	CTAGE family member 6		GO:0016021(integral component of membrane)//GO:0005575(cellular_component)		GO:0008150(biological_process)	ENSG00000271321	-2.2699	-1.9655	0.309768	1	down		8	-3.51185	-1.24195	CTAGE6	protein_coding	340307	CTAGE6P	HGNC:HGNC:28644|Ensembl:ENSG00000271321|Vega:OTTHUMG00000157770	CTAGE family member 6		GO:0016021(integral component of membrane)//GO:0005575(cellular_component)		GO:0008150(biological_process)
chrX	153764195	153764304	diffreps_peak_3372911	8.89053	109	ENST00000538966	PLXNB3	3.29228	1.28667e-09	6.07152e-08	up	5365	PLEXB3|PLEXR|PLXN6	MIM:300214|HGNC:HGNC:9105|Ensembl:ENSG00000198753|HPRD:02198|Vega:OTTHUMG00000024217	plexin B3	hsa04360(Axon guidance)	GO:0005886(plasma membrane)//GO:0005887(integral component of plasma membrane)//GO:0002116(semaphorin receptor complex)	GO:0051022(Rho GDP-dissociation inhibitor binding)//GO:0005515(protein binding)//GO:0019904(protein domain specific binding)//GO:0017154(semaphorin receptor activity)	GO:0008360(regulation of cell shape)//GO:0007411(axon guidance)//GO:0007162(negative regulation of cell adhesion)//GO:0071526(semaphorin-plexin signaling pathway)//GO:0030336(negative regulation of cell migration)//GO:1902287(semaphorin-plexin signaling pathway involved in axon guidance)//GO:0060326(cell chemotaxis)//GO:0010593(negative regulation of lamellipodium assembly)//GO:0034260(negative r…	ENSG00000198753	7.05146	3.11374	0.037978	1	up	372	1	4.10313	-2.94834	PLXNB3	protein_coding	5365	PLEXB3|PLEXR|PLXN6	MIM:300214|HGNC:HGNC:9105|Ensembl:ENSG00000198753|HPRD:02198|Vega:OTTHUMG00000024217	plexin B3	hsa04360(Axon guidance)	GO:0005886(plasma membrane)//GO:0005887(integral component of plasma membrane)//GO:0002116(semaphorin receptor complex)	GO:0051022(Rho GDP-dissociation inhibitor binding)//GO:0005515(protein binding)//GO:0019904(protein domain specific binding)//GO:0017154(semaphorin receptor activity)	GO:0008360(regulation of cell shape)//GO:0007411(axon guidance)//GO:0007162(negative regulation of cell adhesion)//GO:0071526(semaphorin-plexin signaling pathway)//GO:0030336(negative regulation of cell migration)//GO:1902287(semaphorin-plexin signaling pathway involved in axon guidance)//GO:0060326(cell chemotaxis)//GO:0010593(negative regulation of lamellipodium assembly)//GO:0034260(negative r…
chr8	144537720	144537813	diffreps_peak_3098342	20	93	ENST00000377307	ARHGAP39	3.19643	0	0	up	80728	CrGAP|Vilse	MIM:615880|HGNC:HGNC:29351|Ensembl:ENSG00000147799|HPRD:17224|Vega:OTTHUMG00000165182	Rho GTPase activating protein 39		GO:0005634(nucleus)//GO:0005856(cytoskeleton)//GO:0005829(cytosol)		GO:0007411(axon guidance)//GO:0051056(regulation of small GTPase mediated signal transduction)//GO:0007264(small GTPase mediated signal transduction)	ENSG00000147799	-1.61542	1.2752	0.581619	1	down	24	85	0.251881	1.8673	ARHGAP39	protein_coding	80728	CrGAP|Vilse	MIM:615880|HGNC:HGNC:29351|Ensembl:ENSG00000147799|HPRD:17224|Vega:OTTHUMG00000165182	Rho GTPase activating protein 39		GO:0005634(nucleus)//GO:0005856(cytoskeleton)//GO:0005829(cytosol)		GO:0007411(axon guidance)//GO:0051056(regulation of small GTPase mediated signal transduction)//GO:0007264(small GTPase mediated signal transduction)
chr1	164821536	164821626	diffreps_peak_205408	7.85996	90	ENST00000367897	PBX1	233.4	1.38052e-08	4.84799e-07	up	5087	-	MIM:176310|HGNC:HGNC:8632|Ensembl:ENSG00000185630|HPRD:08889|Vega:OTTHUMG00000034307	pre-B-cell leukemia homeobox 1	hsa05202(Transcriptional misregulation in cancer)	GO:0005654(nucleoplasm)//GO:0005667(transcription factor complex)//GO:0005634(nucleus)//GO:0005737(cytoplasm)	GO:0046982(protein heterodimerization activity)//GO:0003700(transcription factor activity, sequence-specific DNA binding)//GO:0043565(sequence-specific DNA binding)//GO:0000978(RNA polymerase II core promoter proximal region sequence-specific DNA binding)//GO:0008134(transcription factor binding)//GO:0001077(transcriptional activator activity, RNA polymerase II core promoter proximal region seque…	GO:0043433(negative regulation of sequence-specific DNA binding transcription factor activity)//GO:0030278(regulation of ossification)//GO:0008284(positive regulation of cell proliferation)//GO:0009954(proximal/distal pattern formation)//GO:0045944(positive regulation of transcription from RNA polymerase II promoter)//GO:0030326(embryonic limb morphogenesis)//GO:0010971(positive regulation of G2/…	ENSG00000185630	-1.23704	6.31353	0.675986	1	down	1029	2664	5.56629	6.80333	PBX1	protein_coding	5087	-	MIM:176310|HGNC:HGNC:8632|Ensembl:ENSG00000185630|HPRD:08889|Vega:OTTHUMG00000034307	pre-B-cell leukemia homeobox 1	hsa05202(Transcriptional misregulation in cancer)	GO:0005654(nucleoplasm)//GO:0005667(transcription factor complex)//GO:0005634(nucleus)//GO:0005737(cytoplasm)	GO:0046982(protein heterodimerization activity)//GO:0003700(transcription factor activity, sequence-specific DNA binding)//GO:0043565(sequence-specific DNA binding)//GO:0000978(RNA polymerase II core promoter proximal region sequence-specific DNA binding)//GO:0008134(transcription factor binding)//GO:0001077(transcriptional activator activity, RNA polymerase II core promoter proximal region seque…	GO:0043433(negative regulation of sequence-specific DNA binding transcription factor activity)//GO:0030278(regulation of ossification)//GO:0008284(positive regulation of cell proliferation)//GO:0009954(proximal/distal pattern formation)//GO:0045944(positive regulation of transcription from RNA polymerase II promoter)//GO:0030326(embryonic limb morphogenesis)//GO:0010971(positive regulation of G2/…
chr8	28385079	28385340	diffreps_peak_2983772	20	261	ENST00000523202	ZNF395	2.45726	0	0	up	55893	HDBP-2|HDBP2|HDRF-2|PBF|PRF-1|PRF1|Si-1-8-14	MIM:609494|HGNC:HGNC:18737|Ensembl:ENSG00000186918|HPRD:11711|Vega:OTTHUMG00000102137	zinc finger protein 395		GO:0005634(nucleus)//GO:0005737(cytoplasm)	GO:0000978(RNA polymerase II core promoter proximal region sequence-specific DNA binding)//GO:0003677(DNA binding)//GO:0046872(metal ion binding)	GO:0006351(transcription, DNA-templated)//GO:0006355(regulation of transcription, DNA-templated)	ENSG00000186918	1.1719	5.8304	0.691721	1	up	1713	833	6.30051	5.12861	ZNF395	protein_coding	55893	HDBP-2|HDBP2|HDRF-2|PBF|PRF-1|PRF1|Si-1-8-14	MIM:609494|HGNC:HGNC:18737|Ensembl:ENSG00000186918|HPRD:11711|Vega:OTTHUMG00000102137	zinc finger protein 395		GO:0005634(nucleus)//GO:0005737(cytoplasm)	GO:0000978(RNA polymerase II core promoter proximal region sequence-specific DNA binding)//GO:0003677(DNA binding)//GO:0046872(metal ion binding)	GO:0006351(transcription, DNA-templated)//GO:0006355(regulation of transcription, DNA-templated)
chr8	12434051	12434114	diffreps_peak_2963910	12.6832	63	ENST00000262365	FAM86B2	7.72319	2.0739e-13	2.23206e-11	up	653333	-	MIM:616123|HGNC:HGNC:32222|Ensembl:ENSG00000145002|Vega:OTTHUMG00000165462	family with sequence similarity 86 member B2			GO:0008168(methyltransferase activity)	GO:0032259(methylation)	ENSG00000145002	-3.13865	-0.60757	0.241141	1	down	1	26	-2.90371	0.234938	FAM86B2	protein_coding	653333	-	MIM:616123|HGNC:HGNC:32222|Ensembl:ENSG00000145002|Vega:OTTHUMG00000165462	family with sequence similarity 86 member B2			GO:0008168(methyltransferase activity)	GO:0032259(methylation)
chr11	133925738	133925965	diffreps_peak_622919	6.2148	227	ENST00000321016	IGSF9B	4.46596	6.09824e-07	1.38683e-05	up	22997	-	MIM:613773|HGNC:HGNC:32326|Ensembl:ENSG00000080854|Vega:OTTHUMG00000167124	immunoglobulin superfamily member 9B		GO:0030425(dendrite)//GO:0060077(inhibitory synapse)//GO:0005886(plasma membrane)//GO:0016021(integral component of membrane)//GO:0043025(neuronal cell body)	GO:0019900(kinase binding)	GO:0007156(homophilic cell adhesion via plasma membrane adhesion molecules)//GO:0097151(positive regulation of inhibitory postsynaptic potential)	ENSG00000080854	2.77544	1.57176	0.353739	1	up	111	16	2.37559	-0.39985	IGSF9B	protein_coding	22997	-	MIM:613773|HGNC:HGNC:32326|Ensembl:ENSG00000080854|Vega:OTTHUMG00000167124	immunoglobulin superfamily member 9B		GO:0030425(dendrite)//GO:0060077(inhibitory synapse)//GO:0005886(plasma membrane)//GO:0016021(integral component of membrane)//GO:0043025(neuronal cell body)	GO:0019900(kinase binding)	GO:0007156(homophilic cell adhesion via plasma membrane adhesion molecules)//GO:0097151(positive regulation of inhibitory postsynaptic potential)
chr19	12696172	12696643	diffreps_peak_1472047	8.34639	471	ENST00000393261	FBXW9	8.26616	4.5041e-09	1.88195e-07	up	84261	Fbw9	MIM:609074|HGNC:HGNC:28136|Ensembl:ENSG00000132004|HPRD:12361|Vega:OTTHUMG00000150152	F-box and WD repeat domain containing 9			GO:0005515(protein binding)		ENSG00000132004	1.95585	2.17174	0.511358	1	up	154	42	2.84114	0.885284	FBXW9	protein_coding	84261	Fbw9	MIM:609074|HGNC:HGNC:28136|Ensembl:ENSG00000132004|HPRD:12361|Vega:OTTHUMG00000150152	F-box and WD repeat domain containing 9			GO:0005515(protein binding)
chr17	41520661	41521900	diffreps_peak_1289064	20	1239	ENST00000254043	KRT15	7.05036	0	0	up	3866	CK15|K15|K1CO	MIM:148030|HGNC:HGNC:6421|HPRD:01009	keratin 15, type I		GO:0005882(intermediate filament)//GO:0005634(nucleus)//GO:0070062(extracellular exosome)	GO:0005198(structural molecule activity)//GO:0005515(protein binding)//GO:0005200(structural constituent of cytoskeleton)//GO:0097110(scaffold protein binding)	GO:0098779(mitophagy in response to mitochondrial depolarization)//GO:0008544(epidermis development)	ENSG00000171346	1.70261	3.17136	0.56918	1	up	298	99	3.78496	2.08235	KRT15	protein_coding	3866	CK15|K15|K1CO	MIM:148030|HGNC:HGNC:6421|HPRD:01009	keratin 15, type I		GO:0005882(intermediate filament)//GO:0005634(nucleus)//GO:0070062(extracellular exosome)	GO:0005198(structural molecule activity)//GO:0005515(protein binding)//GO:0005200(structural constituent of cytoskeleton)//GO:0097110(scaffold protein binding)	GO:0098779(mitophagy in response to mitochondrial depolarization)//GO:0008544(epidermis development)
chr17	48610518	48610800	diffreps_peak_1303768	9.50867	282	ENST00000239165	HOXB7	2.17257	3.09977e-10	1.70764e-08	up	3217	HHO.C1|HOX2|HOX2C|Hox-2.3	MIM:142962|HGNC:HGNC:5118|Ensembl:ENSG00000260027|HPRD:00850|Vega:OTTHUMG00000170231	homeobox B7		GO:0005654(nucleoplasm)//GO:0005634(nucleus)//GO:0005737(cytoplasm)	GO:0043565(sequence-specific DNA binding)//GO:0005515(protein binding)//GO:0003700(transcription factor activity, sequence-specific DNA binding)	GO:0090190(positive regulation of branching involved in ureteric bud morphogenesis)//GO:0006351(transcription, DNA-templated)//GO:0030099(myeloid cell differentiation)//GO:0009952(anterior/posterior pattern specification)//GO:0007275(multicellular organism development)//GO:0048704(embryonic skeletal system morphogenesis)//GO:0006355(regulation of transcription, DNA-templated)	ENSG00000260027	-2.50531	1.28814	0.404898	1	down	14	97	-0.451788	2.05352	HOXB7	protein_coding	3217	HHO.C1|HOX2|HOX2C|Hox-2.3	MIM:142962|HGNC:HGNC:5118|Ensembl:ENSG00000260027|HPRD:00850|Vega:OTTHUMG00000170231	homeobox B7		GO:0005654(nucleoplasm)//GO:0005634(nucleus)//GO:0005737(cytoplasm)	GO:0043565(sequence-specific DNA binding)//GO:0005515(protein binding)//GO:0003700(transcription factor activity, sequence-specific DNA binding)	GO:0090190(positive regulation of branching involved in ureteric bud morphogenesis)//GO:0006351(transcription, DNA-templated)//GO:0030099(myeloid cell differentiation)//GO:0009952(anterior/posterior pattern specification)//GO:0007275(multicellular organism development)//GO:0048704(embryonic skeletal system morphogenesis)//GO:0006355(regulation of transcription, DNA-templated)
chr6	108880181	108880256	diffreps_peak_2669371	8.57911	75	ENST00000414610	ARMC2	256.6	2.63566e-09	1.12206e-07	up	84071	bA787I22.1	HGNC:HGNC:23045|Ensembl:ENSG00000118690|HPRD:09809|Vega:OTTHUMG00000015335	armadillo repeat containing 2			GO:0005515(protein binding)		ENSG00000118690	-2.72951	0.798045	0.346588	1	down	8	70	-1.13491	1.5946	ARMC2	protein_coding	84071	bA787I22.1	HGNC:HGNC:23045|Ensembl:ENSG00000118690|HPRD:09809|Vega:OTTHUMG00000015335	armadillo repeat containing 2			GO:0005515(protein binding)
chr15	99674392	99674500	diffreps_peak_1078469	10.0094	108	ENST00000338042	MEF2A	15.6455	9.78623e-11	5.93694e-09	up	4205	ADCAD1|RSRFC4|RSRFC9|mef2	MIM:600660|HGNC:HGNC:6993|Ensembl:ENSG00000068305|HPRD:02807|Vega:OTTHUMG00000171937	myocyte enhancer factor 2A	hsa04022(cGMP-PKG signaling pathway)	GO:0005654(nucleoplasm)//GO:0005667(transcription factor complex)//GO:0005634(nucleus)//GO:0005737(cytoplasm)//GO:0000790(nuclear chromatin)	GO:0003682(chromatin binding)//GO:0001105(RNA polymerase II transcription coactivator activity)//GO:0003700(transcription factor activity, sequence-specific DNA binding)//GO:0019901(protein kinase binding)//GO:0000981(RNA polymerase II transcription factor activity, sequence-specific DNA binding)//GO:0043565(sequence-specific DNA binding)//GO:0000978(RNA polymerase II core promoter proximal regio…	GO:0034166(toll-like receptor 10 signaling pathway)//GO:0007517(muscle organ development)//GO:0035666(TRIF-dependent toll-like receptor signaling pathway)//GO:0034142(toll-like receptor 4 signaling pathway)//GO:0048011(neurotrophin TRK receptor signaling pathway)//GO:0055005(ventricular cardiac myofibril assembly)//GO:0000122(negative regulation of transcription from RNA polymerase II promoter)//…	ENSG00000068305	1.09564	8.18014	0.710615	1	up	8596	4412	8.62636	7.53072	MEF2A	protein_coding	4205	ADCAD1|RSRFC4|RSRFC9|mef2	MIM:600660|HGNC:HGNC:6993|Ensembl:ENSG00000068305|HPRD:02807|Vega:OTTHUMG00000171937	myocyte enhancer factor 2A	hsa04022(cGMP-PKG signaling pathway)	GO:0005654(nucleoplasm)//GO:0005667(transcription factor complex)//GO:0005634(nucleus)//GO:0005737(cytoplasm)//GO:0000790(nuclear chromatin)	GO:0003682(chromatin binding)//GO:0001105(RNA polymerase II transcription coactivator activity)//GO:0003700(transcription factor activity, sequence-specific DNA binding)//GO:0019901(protein kinase binding)//GO:0000981(RNA polymerase II transcription factor activity, sequence-specific DNA binding)//GO:0043565(sequence-specific DNA binding)//GO:0000978(RNA polymerase II core promoter proximal regio…	GO:0034166(toll-like receptor 10 signaling pathway)//GO:0007517(muscle organ development)//GO:0035666(TRIF-dependent toll-like receptor signaling pathway)//GO:0034142(toll-like receptor 4 signaling pathway)//GO:0048011(neurotrophin TRK receptor signaling pathway)//GO:0055005(ventricular cardiac myofibril assembly)//GO:0000122(negative regulation of transcription from RNA polymerase II promoter)//…
chr17	6612081	6612148	diffreps_peak_1238993	7.54546	67	ENST00000361413	KIAA0753	3.41224	2.84799e-08	9.55053e-07	up	9851	MNR|OFIP	HGNC:HGNC:29110|Ensembl:ENSG00000198920|HPRD:11106|Vega:OTTHUMG00000177928	KIAA0753		GO:0005813(centrosome)//GO:0034451(centriolar satellite)//GO:0005737(cytoplasm)	GO:0005515(protein binding)	GO:0007099(centriole replication)//GO:0071539(protein localization to centrosome)	ENSG00000198920	1.01407	6.42453	0.730949	1	up	2498	1356	6.84425	5.83018	KIAA0753	protein_coding	9851	MNR|OFIP	HGNC:HGNC:29110|Ensembl:ENSG00000198920|HPRD:11106|Vega:OTTHUMG00000177928	KIAA0753		GO:0005813(centrosome)//GO:0034451(centriolar satellite)//GO:0005737(cytoplasm)	GO:0005515(protein binding)	GO:0007099(centriole replication)//GO:0071539(protein localization to centrosome)
chr15	63601361	63602000	diffreps_peak_1026706	9.7742	639	ENST00000360587	FBXL22	295.3	1.68192e-10	9.58782e-09	up	283807	Fbl22	MIM:609088|HGNC:HGNC:27537|Ensembl:ENSG00000197361|HPRD:16432|Vega:OTTHUMG00000132905	F-box and leucine-rich repeat protein 22		GO:0030018(Z disc)	GO:0061630(ubiquitin protein ligase activity)	GO:0043161(proteasome-mediated ubiquitin-dependent protein catabolic process)//GO:0016567(protein ubiquitination)	ENSG00000197361	-4.06776	-0.358321	0.123845	1	down		33	-3.51185	0.555914	FBXL22	protein_coding	283807	Fbl22	MIM:609088|HGNC:HGNC:27537|Ensembl:ENSG00000197361|HPRD:16432|Vega:OTTHUMG00000132905	F-box and leucine-rich repeat protein 22		GO:0030018(Z disc)	GO:0061630(ubiquitin protein ligase activity)	GO:0043161(proteasome-mediated ubiquitin-dependent protein catabolic process)//GO:0016567(protein ubiquitination)
chr1	179533794	179533877	diffreps_peak_220630	6.17354	83	ENST00000367618	AXDND1	179.2	6.70594e-07	1.49036e-05	up	126859	C1orf125	HGNC:HGNC:26564|Ensembl:ENSG00000162779|HPRD:08740|Vega:OTTHUMG00000035266	axonemal dynein light chain domain containing 1					ENSG00000162779	-3.46403	-0.919674	0.169745	1	down		21	-3.51185	-0.0478206	AXDND1	protein_coding	126859	C1orf125	HGNC:HGNC:26564|Ensembl:ENSG00000162779|HPRD:08740|Vega:OTTHUMG00000035266	axonemal dynein light chain domain containing 1
chr19	51945381	51945940	diffreps_peak_1540283	9.05762	559	ENST00000293471	ZNF613	272.1	8.75748e-10	4.18674e-08	up	79898	-	HGNC:HGNC:25827|Ensembl:ENSG00000176024|HPRD:15873|Vega:OTTHUMG00000182424	zinc finger protein 613		GO:0005622(intracellular)//GO:0005634(nucleus)	GO:0003676(nucleic acid binding)//GO:0046872(metal ion binding)//GO:0044212(transcription regulatory region DNA binding)//GO:0003700(transcription factor activity, sequence-specific DNA binding)	GO:0006351(transcription, DNA-templated)//GO:0006355(regulation of transcription, DNA-templated)//GO:0000122(negative regulation of transcription from RNA polymerase II promoter)//GO:0045944(positive regulation of transcription from RNA polymerase II promoter)	ENSG00000176024	-4.61364	0.768758	0.118467	1	down	1	76	-2.90371	1.70993	ZNF613	protein_coding	79898	-	HGNC:HGNC:25827|Ensembl:ENSG00000176024|HPRD:15873|Vega:OTTHUMG00000182424	zinc finger protein 613		GO:0005622(intracellular)//GO:0005634(nucleus)	GO:0003676(nucleic acid binding)//GO:0046872(metal ion binding)//GO:0044212(transcription regulatory region DNA binding)//GO:0003700(transcription factor activity, sequence-specific DNA binding)	GO:0006351(transcription, DNA-templated)//GO:0006355(regulation of transcription, DNA-templated)//GO:0000122(negative regulation of transcription from RNA polymerase II promoter)//GO:0045944(positive regulation of transcription from RNA polymerase II promoter)
chr7	101002861	101003440	diffreps_peak_2880594	6.61089	579	ENST00000379442	MUC12	2.02614	2.44966e-07	6.26589e-06	up	10071	MUC-11|MUC-12|MUC11	MIM:604609|HGNC:HGNC:7510|Ensembl:ENSG00000205277|Vega:OTTHUMG00000157042	mucin 12, cell surface associated		GO:0016021(integral component of membrane)//GO:0005887(integral component of plasma membrane)//GO:0005796(Golgi lumen)	GO:0003674(molecular_function)	GO:0006493(protein O-linked glycosylation)//GO:0043687(post-translational protein modification)//GO:0016266(O-glycan processing)//GO:0001558(regulation of cell growth)//GO:0044267(cellular protein metabolic process)	ENSG00000205277	-2.4062	-1.85186	0.287124	1	down		9	-3.51185	-1.10565	MUC12	protein_coding	10071	MUC-11|MUC-12|MUC11	MIM:604609|HGNC:HGNC:7510|Ensembl:ENSG00000205277|Vega:OTTHUMG00000157042	mucin 12, cell surface associated		GO:0016021(integral component of membrane)//GO:0005887(integral component of plasma membrane)//GO:0005796(Golgi lumen)	GO:0003674(molecular_function)	GO:0006493(protein O-linked glycosylation)//GO:0043687(post-translational protein modification)//GO:0016266(O-glycan processing)//GO:0001558(regulation of cell growth)//GO:0044267(cellular protein metabolic process)
chr19	47407351	47407520	diffreps_peak_1531472	10.0555	169	ENST00000331559	MEIS3	2.05127	8.79984e-11	5.42075e-09	up	56917	MRG2	HGNC:HGNC:29537|Ensembl:ENSG00000105419|HPRD:14386|Vega:OTTHUMG00000172280	Meis homeobox 3		GO:0005634(nucleus)	GO:0001077(transcriptional activator activity, RNA polymerase II core promoter proximal region sequence-specific binding)//GO:0043565(sequence-specific DNA binding)//GO:0003682(chromatin binding)//GO:0003677(DNA binding)	GO:2001234(negative regulation of apoptotic signaling pathway)//GO:0006366(transcription from RNA polymerase II promoter)//GO:0006355(regulation of transcription, DNA-templated)//GO:0051897(positive regulation of protein kinase B signaling)//GO:0045944(positive regulation of transcription from RNA polymerase II promoter)	ENSG00000105419	-1.82568	1.73694	0.534854	1	down	30	122	0.552408	2.37809	MEIS3	protein_coding	56917	MRG2	HGNC:HGNC:29537|Ensembl:ENSG00000105419|HPRD:14386|Vega:OTTHUMG00000172280	Meis homeobox 3		GO:0005634(nucleus)	GO:0001077(transcriptional activator activity, RNA polymerase II core promoter proximal region sequence-specific binding)//GO:0043565(sequence-specific DNA binding)//GO:0003682(chromatin binding)//GO:0003677(DNA binding)	GO:2001234(negative regulation of apoptotic signaling pathway)//GO:0006366(transcription from RNA polymerase II promoter)//GO:0006355(regulation of transcription, DNA-templated)//GO:0051897(positive regulation of protein kinase B signaling)//GO:0045944(positive regulation of transcription from RNA polymerase II promoter)
chr12	109916590	109916680	diffreps_peak_749296	14.6993	90	ENST00000312777	TCHP	3.93704	1.9984e-15	3.03073e-13	up	84260	TpMs	MIM:612654|HGNC:HGNC:28135|Ensembl:ENSG00000139437|HPRD:14403|Vega:OTTHUMG00000169281	trichoplein, keratin filament binding		GO:0005886(plasma membrane)//GO:0045095(keratin filament)//GO:0030057(desmosome)//GO:0005813(centrosome)//GO:0005739(mitochondrion)//GO:0045179(apical cortex)//GO:0005737(cytoplasm)	GO:0005515(protein binding)	GO:0006915(apoptotic process)//GO:1902018(negative regulation of cilium assembly)//GO:0030308(negative regulation of cell growth)//GO:0030030(cell projection organization)	ENSG00000139437	-1.27126	4.20393	0.667314	1	down	233	620	3.43254	4.7038	TCHP	protein_coding	84260	TpMs	MIM:612654|HGNC:HGNC:28135|Ensembl:ENSG00000139437|HPRD:14403|Vega:OTTHUMG00000169281	trichoplein, keratin filament binding		GO:0005886(plasma membrane)//GO:0045095(keratin filament)//GO:0030057(desmosome)//GO:0005813(centrosome)//GO:0005739(mitochondrion)//GO:0045179(apical cortex)//GO:0005737(cytoplasm)	GO:0005515(protein binding)	GO:0006915(apoptotic process)//GO:1902018(negative regulation of cilium assembly)//GO:0030308(negative regulation of cell growth)//GO:0030030(cell projection organization)
chr16	67183261	67183700	diffreps_peak_1177251	20	439	ENST00000290881	KIAA0895L	2.89641	0	0	up	653319	-	HGNC:HGNC:34408|Ensembl:ENSG00000196123|Vega:OTTHUMG00000172891	KIAA0895-like					ENSG00000196123	1.97505	3.49412	0.510036	1	up	389	107	4.16727	2.19223	KIAA0895L	protein_coding	653319	-	HGNC:HGNC:34408|Ensembl:ENSG00000196123|Vega:OTTHUMG00000172891	KIAA0895-like
chr17	9243881	9244000	diffreps_peak_1244213	7.85996	119	ENST00000173229	NTN1	233.4	1.38052e-08	4.84799e-07	up	9423	NTN1L	MIM:601614|HGNC:HGNC:8029|Ensembl:ENSG00000065320|HPRD:03368|Vega:OTTHUMG00000130257	netrin 1	hsa04360(Axon guidance)	GO:0005604(basement membrane)//GO:0005576(extracellular region)//GO:0005737(cytoplasm)	GO:0005515(protein binding)	GO:0008284(positive regulation of cell proliferation)//GO:0006915(apoptotic process)//GO:0030517(negative regulation of axon extension)//GO:0033564(anterior/posterior axon guidance)//GO:0030334(regulation of cell migration)//GO:0042472(inner ear morphogenesis)//GO:0040023(establishment of nucleus localization)//GO:0032488(Cdc42 protein signal transduction)//GO:0007265(Ras protein signal transduct…	ENSG00000065320	4.10877	-0.323946	0.123845	1	up	31		0.596929	-3.51185	NTN1	protein_coding	9423	NTN1L	MIM:601614|HGNC:HGNC:8029|Ensembl:ENSG00000065320|HPRD:03368|Vega:OTTHUMG00000130257	netrin 1	hsa04360(Axon guidance)	GO:0005604(basement membrane)//GO:0005576(extracellular region)//GO:0005737(cytoplasm)	GO:0005515(protein binding)	GO:0008284(positive regulation of cell proliferation)//GO:0006915(apoptotic process)//GO:0030517(negative regulation of axon extension)//GO:0033564(anterior/posterior axon guidance)//GO:0030334(regulation of cell migration)//GO:0042472(inner ear morphogenesis)//GO:0040023(establishment of nucleus localization)//GO:0032488(Cdc42 protein signal transduction)//GO:0007265(Ras protein signal transduct…
chr10	1080411	1080476	diffreps_peak_302738	13.2843	65	ENST00000263150	WDR37	11.8004	5.19584e-14	6.12104e-12	up	22884	-	HGNC:HGNC:31406|Ensembl:ENSG00000047056|HPRD:15668|Vega:OTTHUMG00000017540	WD repeat domain 37					ENSG00000047056	-1.11669	4.20859	0.705091	1	down	252	602	3.54475	4.66144	WDR37	protein_coding	22884	-	HGNC:HGNC:31406|Ensembl:ENSG00000047056|HPRD:15668|Vega:OTTHUMG00000017540	WD repeat domain 37
chr8	22603481	22603940	diffreps_peak_2976014	14.0515	459	ENST00000289989	C8orf58	2.11509	8.88178e-15	1.1973e-12	up	541565	-	HGNC:HGNC:32233|Ensembl:ENSG00000241852|HPRD:18675|Vega:OTTHUMG00000154160	chromosome 8 open reading frame 58					ENSG00000241852	1.45307	3.82557	0.62478	1	up	450	179	4.37647	2.9234	C8orf58	protein_coding	541565	-	HGNC:HGNC:32233|Ensembl:ENSG00000241852|HPRD:18675|Vega:OTTHUMG00000154160	chromosome 8 open reading frame 58
chr19	57807281	57808200	diffreps_peak_1548654	6.56415	919	ENST00000391701	ZNF552	11.0187	2.72801e-07	6.91056e-06	up	79818	-	HGNC:HGNC:26135|Ensembl:ENSG00000178935|HPRD:15835|Vega:OTTHUMG00000183478	zinc finger protein 552		GO:0005622(intracellular)//GO:0005634(nucleus)	GO:0003676(nucleic acid binding)//GO:0046872(metal ion binding)//GO:0000977(RNA polymerase II regulatory region sequence-specific DNA binding)//GO:0003700(transcription factor activity, sequence-specific DNA binding)	GO:0045892(negative regulation of transcription, DNA-templated)//GO:0006351(transcription, DNA-templated)//GO:0006355(regulation of transcription, DNA-templated)	ENSG00000178935	-1.54582	2.3325	0.603925	1	down	54	177	1.36156	2.90738	ZNF552	protein_coding	79818	-	HGNC:HGNC:26135|Ensembl:ENSG00000178935|HPRD:15835|Vega:OTTHUMG00000183478	zinc finger protein 552		GO:0005622(intracellular)//GO:0005634(nucleus)	GO:0003676(nucleic acid binding)//GO:0046872(metal ion binding)//GO:0000977(RNA polymerase II regulatory region sequence-specific DNA binding)//GO:0003700(transcription factor activity, sequence-specific DNA binding)	GO:0045892(negative regulation of transcription, DNA-templated)//GO:0006351(transcription, DNA-templated)//GO:0006355(regulation of transcription, DNA-templated)
chr2	29183741	29183813	diffreps_peak_1594436	6.89797	72	ENST00000320081	CLIP4	202.4	1.26482e-07	3.48761e-06	up	79745	RSNL2	HGNC:HGNC:26108|Ensembl:ENSG00000115295|HPRD:08634|Vega:OTTHUMG00000097837	CAP-Gly domain containing linker protein family member 4		GO:0016021(integral component of membrane)	GO:0005515(protein binding)		ENSG00000115295	-2.24634	4.14401	0.457019	1	down	132	695	2.62168	4.86802	CLIP4	protein_coding	79745	RSNL2	HGNC:HGNC:26108|Ensembl:ENSG00000115295|HPRD:08634|Vega:OTTHUMG00000097837	CAP-Gly domain containing linker protein family member 4		GO:0016021(integral component of membrane)	GO:0005515(protein binding)
chr21	5116681	5117140	diffreps_peak_1889842	20	459	ENST00000620015	FP565260.6	3.56194	0	0	up									ENSG00000280071	-1.54359	-0.684688	0.572167	1	down	5	20	-1.65528	-0.111688	FP565260.6	protein_coding
chr6	33435151	33435305	diffreps_peak_2606801	7.22407	154	ENST00000418600	SYNGAP1	2.38176	5.96944e-08	1.85499e-06	up	8831	MRD5|RASA1|RASA5|SYNGAP	MIM:603384|HGNC:HGNC:11497|Ensembl:ENSG00000197283|HPRD:16018|Vega:OTTHUMG00000031096	synaptic Ras GTPase activating protein 1	hsa04014(Ras signaling pathway)	GO:0097481(neuronal postsynaptic density)//GO:0031235(intrinsic component of the cytoplasmic side of the plasma membrane)//GO:0043198(dendritic shaft)//GO:0005737(cytoplasm)//GO:0005829(cytosol)	GO:0019901(protein kinase binding)//GO:0017124(SH3 domain binding)//GO:0005096(GTPase activator activity)	GO:0043113(receptor clustering)//GO:0046580(negative regulation of Ras protein signal transduction)//GO:0008542(visual learning)//GO:0048011(neurotrophin TRK receptor signaling pathway)//GO:0048169(regulation of long-term neuronal synaptic plasticity)//GO:0000186(activation of MAPKK activity)//GO:0048167(regulation of synaptic plasticity)//GO:0048010(vascular endothelial growth factor receptor si…	ENSG00000197283	-1.08474	-1.83289	0.669647	1	down	2	7	-2.47722	-1.39248	SYNGAP1	protein_coding	8831	MRD5|RASA1|RASA5|SYNGAP	MIM:603384|HGNC:HGNC:11497|Ensembl:ENSG00000197283|HPRD:16018|Vega:OTTHUMG00000031096	synaptic Ras GTPase activating protein 1	hsa04014(Ras signaling pathway)	GO:0097481(neuronal postsynaptic density)//GO:0031235(intrinsic component of the cytoplasmic side of the plasma membrane)//GO:0043198(dendritic shaft)//GO:0005737(cytoplasm)//GO:0005829(cytosol)	GO:0019901(protein kinase binding)//GO:0017124(SH3 domain binding)//GO:0005096(GTPase activator activity)	GO:0043113(receptor clustering)//GO:0046580(negative regulation of Ras protein signal transduction)//GO:0008542(visual learning)//GO:0048011(neurotrophin TRK receptor signaling pathway)//GO:0048169(regulation of long-term neuronal synaptic plasticity)//GO:0000186(activation of MAPKK activity)//GO:0048167(regulation of synaptic plasticity)//GO:0048010(vascular endothelial growth factor receptor si…
chr17	36988518	36988600	diffreps_peak_1280328	9.65703	82	ENST00000619387	AATF	3.58989	2.20277e-10	1.24451e-08	up	26574	BFR2|CHE-1|CHE1|DED	MIM:608463|HGNC:HGNC:19235|Ensembl:ENSG00000275700|HPRD:12236|Vega:OTTHUMG00000188458	apoptosis antagonizing transcription factor		GO:0005794(Golgi apparatus)//GO:0005813(centrosome)//GO:0005737(cytoplasm)//GO:0005730(nucleolus)//GO:0005634(nucleus)//GO:0005925(focal adhesion)	GO:0043522(leucine zipper domain binding)//GO:0044822(poly(A) RNA binding)//GO:0005515(protein binding)//GO:0048156(tau protein binding)//GO:0003700(transcription factor activity, sequence-specific DNA binding)	GO:0043066(negative regulation of apoptotic process)//GO:0006974(cellular response to DNA damage stimulus)//GO:0043065(positive regulation of apoptotic process)//GO:0007346(regulation of mitotic cell cycle)//GO:0007155(cell adhesion)//GO:0097190(apoptotic signaling pathway)//GO:0032929(negative regulation of superoxide anion generation)//GO:0042985(negative regulation of amyloid precursor protein…	ENSG00000275700	1.63095	-2.48215	0.477685	1	up	4		-1.8809	-3.51185	AATF	protein_coding	26574	BFR2|CHE-1|CHE1|DED	MIM:608463|HGNC:HGNC:19235|Ensembl:ENSG00000275700|HPRD:12236|Vega:OTTHUMG00000188458	apoptosis antagonizing transcription factor		GO:0005794(Golgi apparatus)//GO:0005813(centrosome)//GO:0005737(cytoplasm)//GO:0005730(nucleolus)//GO:0005634(nucleus)//GO:0005925(focal adhesion)	GO:0043522(leucine zipper domain binding)//GO:0044822(poly(A) RNA binding)//GO:0005515(protein binding)//GO:0048156(tau protein binding)//GO:0003700(transcription factor activity, sequence-specific DNA binding)	GO:0043066(negative regulation of apoptotic process)//GO:0006974(cellular response to DNA damage stimulus)//GO:0043065(positive regulation of apoptotic process)//GO:0007346(regulation of mitotic cell cycle)//GO:0007155(cell adhesion)//GO:0097190(apoptotic signaling pathway)//GO:0032929(negative regulation of superoxide anion generation)//GO:0042985(negative regulation of amyloid precursor protein…
chr1	160279021	160279400	diffreps_peak_199754	8.68831	379	ENST00000368072	PEX19	23.4748	2.04969e-09	9.33539e-08	up	5824	D1S2223E|HK33|PBD12A|PMP1|PMPI|PXF|PXMP1	MIM:600279|HGNC:HGNC:9713|Ensembl:ENSG00000162735|HPRD:02610|Vega:OTTHUMG00000033112	peroxisomal biogenesis factor 19	hsa04146(Peroxisome)	GO:0005777(peroxisome)//GO:0043234(protein complex)//GO:0016021(integral component of membrane)//GO:0005829(cytosol)//GO:0043231(intracellular membrane-bounded organelle)//GO:0031526(brush border membrane)//GO:0005654(nucleoplasm)//GO:0005778(peroxisomal membrane)//GO:0005634(nucleus)//GO:0005737(cytoplasm)	GO:0036105(peroxisome membrane class-1 targeting sequence binding)//GO:0047485(protein N-terminus binding)//GO:0005515(protein binding)//GO:0051117(ATPase binding)	GO:0016559(peroxisome fission)//GO:0016557(peroxisome membrane biogenesis)//GO:0045046(protein import into peroxisome membrane)//GO:0061077(chaperone-mediated protein folding)//GO:0050821(protein stabilization)//GO:0007031(peroxisome organization)//GO:0072663(establishment of protein localization to peroxisome)//GO:1900131(negative regulation of lipid binding)//GO:0072321(chaperone-mediated prote…	ENSG00000162735	-1.78778	4.69382	0.550113	1	down	251	956	3.53906	5.32684	PEX19	protein_coding	5824	D1S2223E|HK33|PBD12A|PMP1|PMPI|PXF|PXMP1	MIM:600279|HGNC:HGNC:9713|Ensembl:ENSG00000162735|HPRD:02610|Vega:OTTHUMG00000033112	peroxisomal biogenesis factor 19	hsa04146(Peroxisome)	GO:0005777(peroxisome)//GO:0043234(protein complex)//GO:0016021(integral component of membrane)//GO:0005829(cytosol)//GO:0043231(intracellular membrane-bounded organelle)//GO:0031526(brush border membrane)//GO:0005654(nucleoplasm)//GO:0005778(peroxisomal membrane)//GO:0005634(nucleus)//GO:0005737(cytoplasm)	GO:0036105(peroxisome membrane class-1 targeting sequence binding)//GO:0047485(protein N-terminus binding)//GO:0005515(protein binding)//GO:0051117(ATPase binding)	GO:0016559(peroxisome fission)//GO:0016557(peroxisome membrane biogenesis)//GO:0045046(protein import into peroxisome membrane)//GO:0061077(chaperone-mediated protein folding)//GO:0050821(protein stabilization)//GO:0007031(peroxisome organization)//GO:0072663(establishment of protein localization to peroxisome)//GO:1900131(negative regulation of lipid binding)//GO:0072321(chaperone-mediated prote…
chr19	45410001	45410766	diffreps_peak_1527287	15.0515	765	ENST00000309424	CD3EAP	3.77864	8.88178e-16	1.42978e-13	up	10849	ASE-1|ASE1|CAST|PAF49	MIM:107325|HGNC:HGNC:24219|Ensembl:ENSG00000117877|HPRD:00125|Vega:OTTHUMG00000182120	CD3e molecule associated protein		GO:0000120(RNA polymerase I transcription factor complex)//GO:0005694(chromosome)//GO:0005739(mitochondrion)//GO:0005654(nucleoplasm)//GO:0005730(nucleolus)//GO:0005736(DNA-directed RNA polymerase I complex)//GO:0005634(nucleus)//GO:0005737(cytoplasm)	GO:0044822(poly(A) RNA binding)//GO:0003899(DNA-directed RNA polymerase activity)	GO:0045814(negative regulation of gene expression, epigenetic)//GO:0045815(positive regulation of gene expression, epigenetic)//GO:0007169(transmembrane receptor protein tyrosine kinase signaling pathway)//GO:0006362(transcription elongation from RNA polymerase I promoter)//GO:0006360(transcription from RNA polymerase I promoter)//GO:0040029(regulation of gene expression, epigenetic)//GO:0010467(…	ENSG00000117877	-3.0358	2.84213	0.327201	1	down	32	303	0.640117	3.67592	CD3EAP	protein_coding	10849	ASE-1|ASE1|CAST|PAF49	MIM:107325|HGNC:HGNC:24219|Ensembl:ENSG00000117877|HPRD:00125|Vega:OTTHUMG00000182120	CD3e molecule associated protein		GO:0000120(RNA polymerase I transcription factor complex)//GO:0005694(chromosome)//GO:0005739(mitochondrion)//GO:0005654(nucleoplasm)//GO:0005730(nucleolus)//GO:0005736(DNA-directed RNA polymerase I complex)//GO:0005634(nucleus)//GO:0005737(cytoplasm)	GO:0044822(poly(A) RNA binding)//GO:0003899(DNA-directed RNA polymerase activity)	GO:0045814(negative regulation of gene expression, epigenetic)//GO:0045815(positive regulation of gene expression, epigenetic)//GO:0007169(transmembrane receptor protein tyrosine kinase signaling pathway)//GO:0006362(transcription elongation from RNA polymerase I promoter)//GO:0006360(transcription from RNA polymerase I promoter)//GO:0040029(regulation of gene expression, epigenetic)//GO:0010467(…
chr6	155245622	155245731	diffreps_peak_2704605	6.41534	109	ENST00000275246	TIAM2	186.9	3.84291e-07	9.3895e-06	up	26230	STEF|TIAM-2	MIM:604709|HGNC:HGNC:11806|Ensembl:ENSG00000146426|HPRD:05273|Vega:OTTHUMG00000015880	T-cell lymphoma invasion and metastasis 2		GO:0070062(extracellular exosome)//GO:0030027(lamellipodium)//GO:0016020(membrane)//GO:0030175(filopodium)//GO:0005829(cytosol)//GO:0030426(growth cone)//GO:0005622(intracellular)	GO:0005089(Rho guanyl-nucleotide exchange factor activity)//GO:0005096(GTPase activator activity)//GO:0005085(guanyl-nucleotide exchange factor activity)//GO:0005057(receptor signaling protein activity)	GO:0044255(cellular lipid metabolic process)//GO:0044281(small molecule metabolic process)//GO:0043065(positive regulation of apoptotic process)//GO:0007264(small GTPase mediated signal transduction)//GO:0043547(positive regulation of GTPase activity)//GO:0048011(neurotrophin TRK receptor signaling pathway)//GO:0035023(regulation of Rho protein signal transduction)//GO:0035556(intracellular signa…	ENSG00000146426	-5.55074	1.07025	0.0605216	1	down		96	-3.51185	2.03889	TIAM2	protein_coding	26230	STEF|TIAM-2	MIM:604709|HGNC:HGNC:11806|Ensembl:ENSG00000146426|HPRD:05273|Vega:OTTHUMG00000015880	T-cell lymphoma invasion and metastasis 2		GO:0070062(extracellular exosome)//GO:0030027(lamellipodium)//GO:0016020(membrane)//GO:0030175(filopodium)//GO:0005829(cytosol)//GO:0030426(growth cone)//GO:0005622(intracellular)	GO:0005089(Rho guanyl-nucleotide exchange factor activity)//GO:0005096(GTPase activator activity)//GO:0005085(guanyl-nucleotide exchange factor activity)//GO:0005057(receptor signaling protein activity)	GO:0044255(cellular lipid metabolic process)//GO:0044281(small molecule metabolic process)//GO:0043065(positive regulation of apoptotic process)//GO:0007264(small GTPase mediated signal transduction)//GO:0043547(positive regulation of GTPase activity)//GO:0048011(neurotrophin TRK receptor signaling pathway)//GO:0035023(regulation of Rho protein signal transduction)//GO:0035556(intracellular signa…
chr22	46626750	46626961	diffreps_peak_1992152	13.0424	211	ENST00000406902	GRAMD4	2.65963	9.07052e-14	1.04033e-11	up	23151	DIP|dA59H18.1|dJ439F8.1	MIM:613691|HGNC:HGNC:29113|Ensembl:ENSG00000075240|HPRD:11107|Vega:OTTHUMG00000150402	GRAM domain containing 4		GO:0016021(integral component of membrane)//GO:0031966(mitochondrial membrane)		GO:0006915(apoptotic process)	ENSG00000075240	1.03986	4.03496	0.723386	1	up	478	254	4.4632	3.42334	GRAMD4	protein_coding	23151	DIP|dA59H18.1|dJ439F8.1	MIM:613691|HGNC:HGNC:29113|Ensembl:ENSG00000075240|HPRD:11107|Vega:OTTHUMG00000150402	GRAM domain containing 4		GO:0016021(integral component of membrane)//GO:0031966(mitochondrial membrane)		GO:0006915(apoptotic process)
chr22	43210042	43210240	diffreps_peak_1985500	20	198	ENST00000360835	SCUBE1	4.10844	0	0	up	80274	-	MIM:611746|HGNC:HGNC:13441|HPRD:18029	signal peptide, CUB domain and EGF like domain containing 1		GO:0019897(extrinsic component of plasma membrane)//GO:0009897(external side of plasma membrane)//GO:0005615(extracellular space)//GO:0009986(cell surface)	GO:0046982(protein heterodimerization activity)//GO:0042802(identical protein binding)//GO:0005509(calcium ion binding)	GO:0051260(protein homooligomerization)//GO:0007596(blood coagulation)//GO:0007512(adult heart development)//GO:0009791(post-embryonic development)//GO:0006954(inflammatory response)//GO:0045446(endothelial cell differentiation)	ENSG00000159307	2.4936	4.34289	0.412596	1	up	748	144	5.10716	2.61356	SCUBE1	protein_coding	80274	-	MIM:611746|HGNC:HGNC:13441|HPRD:18029	signal peptide, CUB domain and EGF like domain containing 1		GO:0019897(extrinsic component of plasma membrane)//GO:0009897(external side of plasma membrane)//GO:0005615(extracellular space)//GO:0009986(cell surface)	GO:0046982(protein heterodimerization activity)//GO:0042802(identical protein binding)//GO:0005509(calcium ion binding)	GO:0051260(protein homooligomerization)//GO:0007596(blood coagulation)//GO:0007512(adult heart development)//GO:0009791(post-embryonic development)//GO:0006954(inflammatory response)//GO:0045446(endothelial cell differentiation)
chr3	132687150	132687226	diffreps_peak_2140726	6.66246	76	ENST00000337331	NPHP3	18.4604	2.17542e-07	5.64796e-06	up	27031	CFAP31|MKS7|NPH3|RHPD|RHPD1|SLSN3	MIM:608002|HGNC:HGNC:7907|Ensembl:ENSG00000113971|HPRD:06417|Vega:OTTHUMG00000159713	nephronophthisis 3 (adolescent)		GO:0005929(cilium)//GO:0072372(primary cilium)//GO:0005829(cytosol)	GO:0005515(protein binding)	GO:0060271(cilium morphogenesis)//GO:0003283(atrial septum development)//GO:0045494(photoreceptor cell maintenance)//GO:0072189(ureter development)//GO:0060993(kidney morphogenesis)//GO:0090090(negative regulation of canonical Wnt signaling pathway)//GO:0071910(determination of liver left/right asymmetry)//GO:0016055(Wnt signaling pathway)//GO:2000095(regulation of Wnt signaling pathway, planar c…	ENSG00000113971	-2.35094	3.25141	0.436579	1	down	66	378	1.64209	3.99302	NPHP3	protein_coding	27031	CFAP31|MKS7|NPH3|RHPD|RHPD1|SLSN3	MIM:608002|HGNC:HGNC:7907|Ensembl:ENSG00000113971|HPRD:06417|Vega:OTTHUMG00000159713	nephronophthisis 3 (adolescent)		GO:0005929(cilium)//GO:0072372(primary cilium)//GO:0005829(cytosol)	GO:0005515(protein binding)	GO:0060271(cilium morphogenesis)//GO:0003283(atrial septum development)//GO:0045494(photoreceptor cell maintenance)//GO:0072189(ureter development)//GO:0060993(kidney morphogenesis)//GO:0090090(negative regulation of canonical Wnt signaling pathway)//GO:0071910(determination of liver left/right asymmetry)//GO:0016055(Wnt signaling pathway)//GO:2000095(regulation of Wnt signaling pathway, planar c…
chr20	59253941	59254380	diffreps_peak_1878335	8.99345	439	ENST00000371030	ZNF831	2.00626	1.01519e-09	4.82561e-08	up	128611	C20orf174|dJ492J12.1	HGNC:HGNC:16167|Ensembl:ENSG00000124203|Vega:OTTHUMG00000032864	zinc finger protein 831		GO:0005634(nucleus)	GO:0043565(sequence-specific DNA binding)//GO:0046872(metal ion binding)//GO:0044212(transcription regulatory region DNA binding)//GO:0003700(transcription factor activity, sequence-specific DNA binding)	GO:0006366(transcription from RNA polymerase II promoter)//GO:0007275(multicellular organism development)//GO:0006355(regulation of transcription, DNA-templated)//GO:0007165(signal transduction)	ENSG00000124203	1.03735	5.9413	0.725103	1	up	1796	959	6.36869	5.33135	ZNF831	protein_coding	128611	C20orf174|dJ492J12.1	HGNC:HGNC:16167|Ensembl:ENSG00000124203|Vega:OTTHUMG00000032864	zinc finger protein 831		GO:0005634(nucleus)	GO:0043565(sequence-specific DNA binding)//GO:0046872(metal ion binding)//GO:0044212(transcription regulatory region DNA binding)//GO:0003700(transcription factor activity, sequence-specific DNA binding)	GO:0006366(transcription from RNA polymerase II promoter)//GO:0007275(multicellular organism development)//GO:0006355(regulation of transcription, DNA-templated)//GO:0007165(signal transduction)
chr12	47689124	47689195	diffreps_peak_680664	7.37946	71	ENST00000005386	RPAP3	217.9	4.17388e-08	1.31805e-06	up	79657	-	MIM:611477|HGNC:HGNC:26151|Ensembl:ENSG00000005175|HPRD:07970|Vega:OTTHUMG00000169668	RNA polymerase II associated protein 3			GO:0005515(protein binding)		ENSG00000005175	-1.18806	6.29047	0.687872	1	down	1037	2595	5.57744	6.7655	RPAP3	protein_coding	79657	-	MIM:611477|HGNC:HGNC:26151|Ensembl:ENSG00000005175|HPRD:07970|Vega:OTTHUMG00000169668	RNA polymerase II associated protein 3			GO:0005515(protein binding)
chr14	105528721	105529300	diffreps_peak_966273	8.27242	579	ENST00000392519	TMEM121	6.32739	5.34042e-09	2.16337e-07	up	80757	hole	HGNC:HGNC:20511|Ensembl:ENSG00000184986|HPRD:14652|Vega:OTTHUMG00000029912	transmembrane protein 121		GO:0016021(integral component of membrane)//GO:0005575(cellular_component)	GO:0003674(molecular_function)	GO:0008150(biological_process)	ENSG00000184986	-3.112	-1.23844	0.205506	1	down		16	-3.51185	-0.39985	TMEM121	protein_coding	80757	hole	HGNC:HGNC:20511|Ensembl:ENSG00000184986|HPRD:14652|Vega:OTTHUMG00000029912	transmembrane protein 121		GO:0016021(integral component of membrane)//GO:0005575(cellular_component)	GO:0003674(molecular_function)	GO:0008150(biological_process)
chr11	66744450	66744620	diffreps_peak_543459	6.2108	170	ENST00000534325	C11orf80	3.63374	6.15465e-07	1.39884e-05	up	79703	-	MIM:616109|HGNC:HGNC:26197|Ensembl:ENSG00000173715|HPRD:07993|Vega:OTTHUMG00000167164	chromosome 11 open reading frame 80					ENSG00000173715	-1.09311	3.69546	0.710138	1	down	178	419	3.0477	4.14081	C11orf80	protein_coding	79703	-	MIM:616109|HGNC:HGNC:26197|Ensembl:ENSG00000173715|HPRD:07993|Vega:OTTHUMG00000167164	chromosome 11 open reading frame 80
chr12	130789599	130789860	diffreps_peak_779179	9.7742	261	ENST00000261653	STX2	295.3	1.68192e-10	9.58782e-09	up	2054	EPIM|EPM|STX2A|STX2B|STX2C	MIM:132350|HGNC:HGNC:3403|Ensembl:ENSG00000111450|HPRD:11816|Vega:OTTHUMG00000168365	syntaxin 2	hsa04130(SNARE interactions in vesicular transport)//hsa04721(Synaptic vesicle cycle)	GO:0005886(plasma membrane)//GO:0070062(extracellular exosome)//GO:0030027(lamellipodium)//GO:0009986(cell surface)//GO:0043231(intracellular membrane-bounded organelle)//GO:0012505(endomembrane system)//GO:0031201(SNARE complex)//GO:0016021(integral component of membrane)//GO:0016323(basolateral plasma membrane)//GO:0008021(synaptic vesicle)//GO:0045121(membrane raft)//GO:0030496(midbody)//GO:00…	GO:0000149(SNARE binding)//GO:0005484(SNAP receptor activity)//GO:0046983(protein dimerization activity)//GO:0005515(protein binding)//GO:0048306(calcium-dependent protein binding)	GO:0033194(response to hydroperoxide)//GO:0048278(vesicle docking)//GO:0006886(intracellular protein transport)//GO:0009887(organ morphogenesis)//GO:1903575(cornified envelope assembly)//GO:0048546(digestive tract morphogenesis)//GO:0051259(protein oligomerization)//GO:0007340(acrosome reaction)//GO:0030154(cell differentiation)//GO:0030033(microvillus assembly)//GO:0016192(vesicle-mediated trans…	ENSG00000111450	-1.16818	5.45283	0.692682	1	down	585	1445	4.75358	5.92176	STX2	protein_coding	2054	EPIM|EPM|STX2A|STX2B|STX2C	MIM:132350|HGNC:HGNC:3403|Ensembl:ENSG00000111450|HPRD:11816|Vega:OTTHUMG00000168365	syntaxin 2	hsa04130(SNARE interactions in vesicular transport)//hsa04721(Synaptic vesicle cycle)	GO:0005886(plasma membrane)//GO:0070062(extracellular exosome)//GO:0030027(lamellipodium)//GO:0009986(cell surface)//GO:0043231(intracellular membrane-bounded organelle)//GO:0012505(endomembrane system)//GO:0031201(SNARE complex)//GO:0016021(integral component of membrane)//GO:0016323(basolateral plasma membrane)//GO:0008021(synaptic vesicle)//GO:0045121(membrane raft)//GO:0030496(midbody)//GO:00…	GO:0000149(SNARE binding)//GO:0005484(SNAP receptor activity)//GO:0046983(protein dimerization activity)//GO:0005515(protein binding)//GO:0048306(calcium-dependent protein binding)	GO:0033194(response to hydroperoxide)//GO:0048278(vesicle docking)//GO:0006886(intracellular protein transport)//GO:0009887(organ morphogenesis)//GO:1903575(cornified envelope assembly)//GO:0048546(digestive tract morphogenesis)//GO:0051259(protein oligomerization)//GO:0007340(acrosome reaction)//GO:0030154(cell differentiation)//GO:0030033(microvillus assembly)//GO:0016192(vesicle-mediated trans…
chr6	33410398	33410505	diffreps_peak_2606707	12.4203	107	ENST00000427004	PHF1	18.8246	3.79918e-13	3.84409e-11	up	5252	MTF2L2|PCL1|PHF2|TDRD19C|hPHF1	MIM:602881|HGNC:HGNC:8919|Ensembl:ENSG00000112511|HPRD:04195|Vega:OTTHUMG00000031105	PHD finger protein 1		GO:0035861(site of double-strand break)//GO:0005815(microtubule organizing center)//GO:0035098(ESC/E(Z) complex)//GO:0005654(nucleoplasm)//GO:0005634(nucleus)//GO:0005737(cytoplasm)	GO:0003700(transcription factor activity, sequence-specific DNA binding)//GO:0008270(zinc ion binding)//GO:0005515(protein binding)//GO:0035064(methylated histone binding)	GO:0006974(cellular response to DNA damage stimulus)//GO:0016568(chromatin modification)//GO:0040029(regulation of gene expression, epigenetic)//GO:0010467(gene expression)//GO:0006351(transcription, DNA-templated)//GO:0031060(regulation of histone methylation)//GO:0061087(positive regulation of histone H3-K27 methylation)//GO:0045814(negative regulation of gene expression, epigenetic)//GO:006108…	ENSG00000112511	4.22521	1.54888	0.177795	1	up	119	5	2.47435	-1.75086	PHF1	protein_coding	5252	MTF2L2|PCL1|PHF2|TDRD19C|hPHF1	MIM:602881|HGNC:HGNC:8919|Ensembl:ENSG00000112511|HPRD:04195|Vega:OTTHUMG00000031105	PHD finger protein 1		GO:0035861(site of double-strand break)//GO:0005815(microtubule organizing center)//GO:0035098(ESC/E(Z) complex)//GO:0005654(nucleoplasm)//GO:0005634(nucleus)//GO:0005737(cytoplasm)	GO:0003700(transcription factor activity, sequence-specific DNA binding)//GO:0008270(zinc ion binding)//GO:0005515(protein binding)//GO:0035064(methylated histone binding)	GO:0006974(cellular response to DNA damage stimulus)//GO:0016568(chromatin modification)//GO:0040029(regulation of gene expression, epigenetic)//GO:0010467(gene expression)//GO:0006351(transcription, DNA-templated)//GO:0031060(regulation of histone methylation)//GO:0061087(positive regulation of histone H3-K27 methylation)//GO:0045814(negative regulation of gene expression, epigenetic)//GO:006108…
chr1	33145401	33146160	diffreps_peak_61443	11.9635	759	ENST00000291416	TRIM62	2.49967	1.0878e-12	1.01728e-10	up	55223	DEAR1	MIM:616755|HGNC:HGNC:25574|Ensembl:ENSG00000116525|HPRD:07697|Vega:OTTHUMG00000004132	tripartite motif containing 62		GO:0005737(cytoplasm)//GO:0005829(cytosol)	GO:0004842(ubiquitin-protein transferase activity)//GO:0008270(zinc ion binding)//GO:0016874(ligase activity)	GO:0010719(negative regulation of epithelial to mesenchymal transition)//GO:0043123(positive regulation of I-kappaB kinase/NF-kappaB signaling)//GO:0045087(innate immune response)//GO:0046596(regulation of viral entry into host cell)//GO:0060333(interferon-gamma-mediated signaling pathway)//GO:0016567(protein ubiquitination)//GO:0019221(cytokine-mediated signaling pathway)//GO:0051091(positive re…	ENSG00000116525	2.28106	2.62012	0.45011	1	up	220	48	3.35041	1.06934	TRIM62	protein_coding	55223	DEAR1	MIM:616755|HGNC:HGNC:25574|Ensembl:ENSG00000116525|HPRD:07697|Vega:OTTHUMG00000004132	tripartite motif containing 62		GO:0005737(cytoplasm)//GO:0005829(cytosol)	GO:0004842(ubiquitin-protein transferase activity)//GO:0008270(zinc ion binding)//GO:0016874(ligase activity)	GO:0010719(negative regulation of epithelial to mesenchymal transition)//GO:0043123(positive regulation of I-kappaB kinase/NF-kappaB signaling)//GO:0045087(innate immune response)//GO:0046596(regulation of viral entry into host cell)//GO:0060333(interferon-gamma-mediated signaling pathway)//GO:0016567(protein ubiquitination)//GO:0019221(cytokine-mediated signaling pathway)//GO:0051091(positive re…
chr3	14509819	14509964	diffreps_peak_2023653	9.96393	145	ENST00000619221	GRIP2	2.63991	1.0866e-10	6.57209e-09	up	80852	-	HGNC:HGNC:23841|Ensembl:ENSG00000144596|Vega:OTTHUMG00000155544	glutamate receptor interacting protein 2		GO:0005886(plasma membrane)//GO:0005829(cytosol)//GO:0045211(postsynaptic membrane)//GO:0043198(dendritic shaft)	GO:0008022(protein C-terminus binding)//GO:0030159(receptor signaling complex scaffold activity)	GO:0007219(Notch signaling pathway)//GO:0045777(positive regulation of blood pressure)//GO:0015031(protein transport)//GO:0014824(artery smooth muscle contraction)//GO:0007268(synaptic transmission)	ENSG00000144596	-2.7508	2.3101	0.363423	1	down	26	204	0.359164	3.10997	GRIP2	protein_coding	80852	-	HGNC:HGNC:23841|Ensembl:ENSG00000144596|Vega:OTTHUMG00000155544	glutamate receptor interacting protein 2		GO:0005886(plasma membrane)//GO:0005829(cytosol)//GO:0045211(postsynaptic membrane)//GO:0043198(dendritic shaft)	GO:0008022(protein C-terminus binding)//GO:0030159(receptor signaling complex scaffold activity)	GO:0007219(Notch signaling pathway)//GO:0045777(positive regulation of blood pressure)//GO:0015031(protein transport)//GO:0014824(artery smooth muscle contraction)//GO:0007268(synaptic transmission)
chr2	9385244	9385340	diffreps_peak_1574764	20	96	ENST00000281419	ASAP2	4.5774	0	0	up	8853	AMAP2|CENTB3|DDEF2|PAG3|PAP|Pap-alpha|SHAG1	MIM:603817|HGNC:HGNC:2721|Ensembl:ENSG00000151693|HPRD:04820|Vega:OTTHUMG00000117485	ArfGAP with SH3 domain, ankyrin repeat and PH domain 2	hsa04144(Endocytosis)//hsa04666(Fc gamma R-mediated phagocytosis)	GO:0005886(plasma membrane)//GO:0032580(Golgi cisterna membrane)	GO:0005096(GTPase activator activity)//GO:0046872(metal ion binding)//GO:0005515(protein binding)//GO:0008047(enzyme activator activity)	GO:0043547(positive regulation of GTPase activity)//GO:0043085(positive regulation of catalytic activity)	ENSG00000151693	1.05804	7.1959	0.71995	1	up	4308	2269	7.63003	6.57199	ASAP2	protein_coding	8853	AMAP2|CENTB3|DDEF2|PAG3|PAP|Pap-alpha|SHAG1	MIM:603817|HGNC:HGNC:2721|Ensembl:ENSG00000151693|HPRD:04820|Vega:OTTHUMG00000117485	ArfGAP with SH3 domain, ankyrin repeat and PH domain 2	hsa04144(Endocytosis)//hsa04666(Fc gamma R-mediated phagocytosis)	GO:0005886(plasma membrane)//GO:0032580(Golgi cisterna membrane)	GO:0005096(GTPase activator activity)//GO:0046872(metal ion binding)//GO:0005515(protein binding)//GO:0008047(enzyme activator activity)	GO:0043547(positive regulation of GTPase activity)//GO:0043085(positive regulation of catalytic activity)
chr10	69801866	69802320	diffreps_peak_374738	6.89797	454	ENST00000645393	COL13A1	202.4	1.26482e-07	3.48761e-06	up	1305	CMS19|COLXIIIA1	MIM:120350|HGNC:HGNC:2190|Ensembl:ENSG00000197467|HPRD:00383|Vega:OTTHUMG00000018394	collagen type XIII alpha 1	hsa04974(Protein digestion and absorption)	GO:0005600(collagen type XIII trimer)//GO:0005788(endoplasmic reticulum lumen)//GO:0005576(extracellular region)//GO:0005886(plasma membrane)//GO:0005911(cell-cell junction)	GO:0008201(heparin binding)//GO:0005515(protein binding)	GO:0022617(extracellular matrix disassembly)//GO:0001958(endochondral ossification)//GO:0030198(extracellular matrix organization)//GO:0001763(morphogenesis of a branching structure)//GO:0030154(cell differentiation)//GO:0016337(single organismal cell-cell adhesion)//GO:0030574(collagen catabolic process)//GO:0007160(cell-matrix adhesion)	ENSG00000197467	1.54873	1.72069	0.597054	1	up	105	38	2.29681	0.748083	COL13A1	protein_coding	1305	CMS19|COLXIIIA1	MIM:120350|HGNC:HGNC:2190|Ensembl:ENSG00000197467|HPRD:00383|Vega:OTTHUMG00000018394	collagen type XIII alpha 1	hsa04974(Protein digestion and absorption)	GO:0005600(collagen type XIII trimer)//GO:0005788(endoplasmic reticulum lumen)//GO:0005576(extracellular region)//GO:0005886(plasma membrane)//GO:0005911(cell-cell junction)	GO:0008201(heparin binding)//GO:0005515(protein binding)	GO:0022617(extracellular matrix disassembly)//GO:0001958(endochondral ossification)//GO:0030198(extracellular matrix organization)//GO:0001763(morphogenesis of a branching structure)//GO:0030154(cell differentiation)//GO:0016337(single organismal cell-cell adhesion)//GO:0030574(collagen catabolic process)//GO:0007160(cell-matrix adhesion)
chr16	30417554	30417600	diffreps_peak_1145851	13.1046	46	ENST00000319296	ZNF771	403.8	7.86038e-14	9.0685e-12	up	51333	DSC43	HGNC:HGNC:29653|Ensembl:ENSG00000179965|HPRD:14238	zinc finger protein 771		GO:0005730(nucleolus)//GO:0005634(nucleus)	GO:0046872(metal ion binding)//GO:0003677(DNA binding)	GO:0006351(transcription, DNA-templated)//GO:0006355(regulation of transcription, DNA-templated)	ENSG00000179965	-4.25993	-0.176535	0.114388	1	down		38	-3.51185	0.748083	ZNF771	protein_coding	51333	DSC43	HGNC:HGNC:29653|Ensembl:ENSG00000179965|HPRD:14238	zinc finger protein 771		GO:0005730(nucleolus)//GO:0005634(nucleus)	GO:0046872(metal ion binding)//GO:0003677(DNA binding)	GO:0006351(transcription, DNA-templated)//GO:0006355(regulation of transcription, DNA-templated)
chr5	33986381	33987800	diffreps_peak_2401750	9.59314	1419	ENST00000335606	AMACR	25.705	2.55188e-10	1.42911e-08	up	23600	AMACRD|CBAS4|RACE|RM	MIM:604489|HGNC:HGNC:451|Ensembl:ENSG00000242110|HPRD:05134|Vega:OTTHUMG00000090734	alpha-methylacyl-CoA racemase	hsa00120(Primary bile acid biosynthesis)//	GO:0005777(peroxisome)//GO:0005739(mitochondrion)//GO:0005782(peroxisomal matrix)//GO:0005737(cytoplasm)	GO:0005102(receptor binding)//GO:0003824(catalytic activity)//GO:0008111(alpha-methylacyl-CoA racemase activity)	GO:0044255(cellular lipid metabolic process)//GO:0008152(metabolic process)//GO:0044281(small molecule metabolic process)//GO:0006699(bile acid biosynthetic process)//GO:0008206(bile acid metabolic process)//GO:0033540(fatty acid beta-oxidation using acyl-CoA oxidase)	ENSG00000242110	-4.52241	0.0737123	0.0998784	1	down		46	-3.51185	1.01056	AMACR	protein_coding	23600	AMACRD|CBAS4|RACE|RM	MIM:604489|HGNC:HGNC:451|Ensembl:ENSG00000242110|HPRD:05134|Vega:OTTHUMG00000090734	alpha-methylacyl-CoA racemase	hsa00120(Primary bile acid biosynthesis)//	GO:0005777(peroxisome)//GO:0005739(mitochondrion)//GO:0005782(peroxisomal matrix)//GO:0005737(cytoplasm)	GO:0005102(receptor binding)//GO:0003824(catalytic activity)//GO:0008111(alpha-methylacyl-CoA racemase activity)	GO:0044255(cellular lipid metabolic process)//GO:0008152(metabolic process)//GO:0044281(small molecule metabolic process)//GO:0006699(bile acid biosynthetic process)//GO:0008206(bile acid metabolic process)//GO:0033540(fatty acid beta-oxidation using acyl-CoA oxidase)
chr6	138776078	138776240	diffreps_peak_2691335	6.71654	162	ENST00000332797	CCDC28A	2.16063	1.92071e-07	5.20367e-06	up	25901	C6orf80|CCRL1AP	MIM:615353|HGNC:HGNC:21098|Ensembl:ENSG00000024862|HPRD:09857|Vega:OTTHUMG00000015683	coiled-coil domain containing 28A			GO:0005515(protein binding)		ENSG00000024862	-2.03213	4.21639	0.498436	1	down	157	711	2.86863	4.90076	CCDC28A	protein_coding	25901	C6orf80|CCRL1AP	MIM:615353|HGNC:HGNC:21098|Ensembl:ENSG00000024862|HPRD:09857|Vega:OTTHUMG00000015683	coiled-coil domain containing 28A			GO:0005515(protein binding)
chr15	74954415	74954980	diffreps_peak_1044224	7.56088	565	ENST00000322177	RPP25	20.6906	2.74867e-08	9.23067e-07	up	54913	-	HGNC:HGNC:30361|HPRD:15276	ribonuclease P/MRP 25kDa subunit	hsa03008(Ribosome biogenesis in eukaryotes)//hsa03013(RNA transport)	GO:0005654(nucleoplasm)//GO:0005815(microtubule organizing center)	GO:0044822(poly(A) RNA binding)//GO:0004526(ribonuclease P activity)//GO:0005515(protein binding)	GO:0090502(RNA phosphodiester bond hydrolysis, endonucleolytic)//GO:0010467(gene expression)//GO:0008033(tRNA processing)	ENSG00000178718	1.63496	3.56989	0.583538	1	up	389	136	4.16727	2.53231	RPP25	protein_coding	54913	-	HGNC:HGNC:30361|HPRD:15276	ribonuclease P/MRP 25kDa subunit	hsa03008(Ribosome biogenesis in eukaryotes)//hsa03013(RNA transport)	GO:0005654(nucleoplasm)//GO:0005815(microtubule organizing center)	GO:0044822(poly(A) RNA binding)//GO:0004526(ribonuclease P activity)//GO:0005515(protein binding)	GO:0090502(RNA phosphodiester bond hydrolysis, endonucleolytic)//GO:0010467(gene expression)//GO:0008033(tRNA processing)
chr17	37125697	37125794	diffreps_peak_1280579	9.05762	97	ENST00000612895	ACACA	272.1	8.75748e-10	4.18674e-08	up	31	ACAC|ACACAD|ACC|ACC1|ACCA	MIM:200350|HGNC:HGNC:84|Ensembl:ENSG00000278540|HPRD:01938|Vega:OTTHUMG00000188463	acetyl-CoA carboxylase alpha	hsa00061(Fatty acid biosynthesis)//hsa00620(Pyruvate metabolism)//hsa00640(Propanoate metabolism)//	GO:0070062(extracellular exosome)//GO:0015629(actin cytoskeleton)//GO:0005829(cytosol)//GO:0005739(mitochondrion)//GO:0005730(nucleolus)//GO:0005737(cytoplasm)	GO:0005524(ATP binding)//GO:0003989(acetyl-CoA carboxylase activity)//GO:0005515(protein binding)//GO:0046872(metal ion binding)//GO:0004075(biotin carboxylase activity)	GO:0006767(water-soluble vitamin metabolic process)//GO:0006768(biotin metabolic process)//GO:2001295(malonyl-CoA biosynthetic process)//GO:0008152(metabolic process)//GO:0044281(small molecule metabolic process)//GO:0035338(long-chain fatty-acyl-CoA biosynthetic process)//GO:0071380(cellular response to prostaglandin E stimulus)//GO:0044268(multicellular organismal protein metabolic process)//GO…	ENSG00000278540	-1.18692	5.3745	0.687976	1	down	549	1374	4.66226	5.84918	ACACA	protein_coding	31	ACAC|ACACAD|ACC|ACC1|ACCA	MIM:200350|HGNC:HGNC:84|Ensembl:ENSG00000278540|HPRD:01938|Vega:OTTHUMG00000188463	acetyl-CoA carboxylase alpha	hsa00061(Fatty acid biosynthesis)//hsa00620(Pyruvate metabolism)//hsa00640(Propanoate metabolism)//	GO:0070062(extracellular exosome)//GO:0015629(actin cytoskeleton)//GO:0005829(cytosol)//GO:0005739(mitochondrion)//GO:0005730(nucleolus)//GO:0005737(cytoplasm)	GO:0005524(ATP binding)//GO:0003989(acetyl-CoA carboxylase activity)//GO:0005515(protein binding)//GO:0046872(metal ion binding)//GO:0004075(biotin carboxylase activity)	GO:0006767(water-soluble vitamin metabolic process)//GO:0006768(biotin metabolic process)//GO:2001295(malonyl-CoA biosynthetic process)//GO:0008152(metabolic process)//GO:0044281(small molecule metabolic process)//GO:0035338(long-chain fatty-acyl-CoA biosynthetic process)//GO:0071380(cellular response to prostaglandin E stimulus)//GO:0044268(multicellular organismal protein metabolic process)//GO…
chr2	9380740	9380808	diffreps_peak_1574762	20	68	ENST00000281419	ASAP2	64.1583	0	0	up	8853	AMAP2|CENTB3|DDEF2|PAG3|PAP|Pap-alpha|SHAG1	MIM:603817|HGNC:HGNC:2721|Ensembl:ENSG00000151693|HPRD:04820|Vega:OTTHUMG00000117485	ArfGAP with SH3 domain, ankyrin repeat and PH domain 2	hsa04144(Endocytosis)//hsa04666(Fc gamma R-mediated phagocytosis)	GO:0005886(plasma membrane)//GO:0032580(Golgi cisterna membrane)	GO:0005096(GTPase activator activity)//GO:0046872(metal ion binding)//GO:0005515(protein binding)//GO:0008047(enzyme activator activity)	GO:0043547(positive regulation of GTPase activity)//GO:0043085(positive regulation of catalytic activity)	ENSG00000151693	1.05804	7.1959	0.71995	1	up	4308	2269	7.63003	6.57199	ASAP2	protein_coding	8853	AMAP2|CENTB3|DDEF2|PAG3|PAP|Pap-alpha|SHAG1	MIM:603817|HGNC:HGNC:2721|Ensembl:ENSG00000151693|HPRD:04820|Vega:OTTHUMG00000117485	ArfGAP with SH3 domain, ankyrin repeat and PH domain 2	hsa04144(Endocytosis)//hsa04666(Fc gamma R-mediated phagocytosis)	GO:0005886(plasma membrane)//GO:0032580(Golgi cisterna membrane)	GO:0005096(GTPase activator activity)//GO:0046872(metal ion binding)//GO:0005515(protein binding)//GO:0008047(enzyme activator activity)	GO:0043547(positive regulation of GTPase activity)//GO:0043085(positive regulation of catalytic activity)
chr2	108929197	108929379	diffreps_peak_1682976	9.14044	182	ENST00000258443	EDAR	24.5899	7.23708e-10	3.64903e-08	up	10913	DL|ECTD10A|ECTD10B|ED1R|ED3|ED5|EDA-A1R|EDA1R|EDA3|HRM1	MIM:604095|HGNC:HGNC:2895|Ensembl:ENSG00000135960|HPRD:04974|Vega:OTTHUMG00000130982	ectodysplasin A receptor	hsa04060(Cytokine-cytokine receptor interaction)	GO:0005886(plasma membrane)//GO:0045177(apical part of cell)//GO:0016021(integral component of membrane)	GO:0004872(receptor activity)//GO:0005515(protein binding)//GO:0004888(transmembrane signaling receptor activity)	GO:0010628(positive regulation of gene expression)//GO:0030154(cell differentiation)//GO:0060662(salivary gland cavitation)//GO:0042475(odontogenesis of dentin-containing tooth)//GO:0001942(hair follicle development)//GO:0042346(positive regulation of NF-kappaB import into nucleus)//GO:0033209(tumor necrosis factor-mediated signaling pathway)//GO:0006915(apoptotic process)//GO:0008544(epidermis d…	ENSG00000135960	-2.2699	-1.9655	0.309768	1	down		8	-3.51185	-1.24195	EDAR	protein_coding	10913	DL|ECTD10A|ECTD10B|ED1R|ED3|ED5|EDA-A1R|EDA1R|EDA3|HRM1	MIM:604095|HGNC:HGNC:2895|Ensembl:ENSG00000135960|HPRD:04974|Vega:OTTHUMG00000130982	ectodysplasin A receptor	hsa04060(Cytokine-cytokine receptor interaction)	GO:0005886(plasma membrane)//GO:0045177(apical part of cell)//GO:0016021(integral component of membrane)	GO:0004872(receptor activity)//GO:0005515(protein binding)//GO:0004888(transmembrane signaling receptor activity)	GO:0010628(positive regulation of gene expression)//GO:0030154(cell differentiation)//GO:0060662(salivary gland cavitation)//GO:0042475(odontogenesis of dentin-containing tooth)//GO:0001942(hair follicle development)//GO:0042346(positive regulation of NF-kappaB import into nucleus)//GO:0033209(tumor necrosis factor-mediated signaling pathway)//GO:0006915(apoptotic process)//GO:0008544(epidermis d…
chr10	133197057	133197135	diffreps_peak_453118	6.21466	78	ENST00000304613	KNDC1	17.3453	6.10017e-07	1.38683e-05	up	85442	C10orf23|RASGEF2|bB439H18.3	MIM:616237|HGNC:HGNC:29374|Ensembl:ENSG00000171798|HPRD:13931|Vega:OTTHUMG00000019303	kinase non-catalytic C-lobe domain (KIND) containing 1		GO:0030425(dendrite)//GO:0005575(cellular_component)//GO:0043025(neuronal cell body)//GO:0032045(guanyl-nucleotide exchange factor complex)	GO:0003674(molecular_function)//GO:0005088(Ras guanyl-nucleotide exchange factor activity)	GO:0021707(cerebellar granule cell differentiation)//GO:0048814(regulation of dendrite morphogenesis)//GO:0007264(small GTPase mediated signal transduction)//GO:0043547(positive regulation of GTPase activity)//GO:0008150(biological_process)//GO:0001934(positive regulation of protein phosphorylation)	ENSG00000171798	-3.52518	-0.863585	0.164305	1	down		22	-3.51185	0.0133387	KNDC1	protein_coding	85442	C10orf23|RASGEF2|bB439H18.3	MIM:616237|HGNC:HGNC:29374|Ensembl:ENSG00000171798|HPRD:13931|Vega:OTTHUMG00000019303	kinase non-catalytic C-lobe domain (KIND) containing 1		GO:0030425(dendrite)//GO:0005575(cellular_component)//GO:0043025(neuronal cell body)//GO:0032045(guanyl-nucleotide exchange factor complex)	GO:0003674(molecular_function)//GO:0005088(Ras guanyl-nucleotide exchange factor activity)	GO:0021707(cerebellar granule cell differentiation)//GO:0048814(regulation of dendrite morphogenesis)//GO:0007264(small GTPase mediated signal transduction)//GO:0043547(positive regulation of GTPase activity)//GO:0008150(biological_process)//GO:0001934(positive regulation of protein phosphorylation)
chr16	74951457	74951543	diffreps_peak_1190830	8.46248	86	ENST00000262144	WDR59	22.9209	3.44762e-09	1.4498e-07	up	79726	FP977	HGNC:HGNC:25706|HPRD:13351	WD repeat domain 59		GO:0005575(cellular_component)//GO:0061700(GATOR2 complex)	GO:0003674(molecular_function)	GO:0034198(cellular response to amino acid starvation)//GO:0008150(biological_process)//GO:0032008(positive regulation of TOR signaling)	ENSG00000103091	1.03113	5.54053	0.726738	1	up	1358	728	5.96588	4.93475	WDR59	protein_coding	79726	FP977	HGNC:HGNC:25706|HPRD:13351	WD repeat domain 59		GO:0005575(cellular_component)//GO:0061700(GATOR2 complex)	GO:0003674(molecular_function)	GO:0034198(cellular response to amino acid starvation)//GO:0008150(biological_process)//GO:0032008(positive regulation of TOR signaling)
chr10	114144496	114144560	diffreps_peak_431830	6.2148	64	ENST00000369287	CCDC186	4.46596	6.09824e-07	1.38683e-05	up	55088	C10orf118	HGNC:HGNC:24349|Ensembl:ENSG00000165813|HPRD:16576|Vega:OTTHUMG00000019081	coiled-coil domain containing 186					ENSG00000165813	-1.22663	5.80811	0.6787	1	down	728	1872	5.06816	6.29479	CCDC186	protein_coding	55088	C10orf118	HGNC:HGNC:24349|Ensembl:ENSG00000165813|HPRD:16576|Vega:OTTHUMG00000019081	coiled-coil domain containing 186
chr12	120444201	120444480	diffreps_peak_763887	20	279	ENST00000546954	TRIAP1	512.2	0	0	up	51499	HSPC132|MDM35|P53CSV|WF-1	MIM:614943|HGNC:HGNC:26937|Ensembl:ENSG00000170855|HPRD:13698|Vega:OTTHUMG00000047787	TP53 regulated inhibitor of apoptosis 1		GO:0043234(protein complex)//GO:0005739(mitochondrion)//GO:0005758(mitochondrial intermembrane space)//GO:0048471(perinuclear region of cytoplasm)	GO:0005515(protein binding)//GO:0002039(p53 binding)//GO:1990050(phosphatidic acid transporter activity)	GO:0030330(DNA damage response, signal transduction by p53 class mediator)//GO:2001140(positive regulation of phospholipid transport)//GO:0015914(phospholipid transport)//GO:0090201(negative regulation of release of cytochrome c from mitochondria)//GO:0043154(negative regulation of cysteine-type endopeptidase activity involved in apoptotic process)//GO:1902166(negative regulation of intrinsic apo…	ENSG00000170855	-2.2801	3.69045	0.449643	1	down	94	509	2.14016	4.42026	TRIAP1	protein_coding	51499	HSPC132|MDM35|P53CSV|WF-1	MIM:614943|HGNC:HGNC:26937|Ensembl:ENSG00000170855|HPRD:13698|Vega:OTTHUMG00000047787	TP53 regulated inhibitor of apoptosis 1		GO:0043234(protein complex)//GO:0005739(mitochondrion)//GO:0005758(mitochondrial intermembrane space)//GO:0048471(perinuclear region of cytoplasm)	GO:0005515(protein binding)//GO:0002039(p53 binding)//GO:1990050(phosphatidic acid transporter activity)	GO:0030330(DNA damage response, signal transduction by p53 class mediator)//GO:2001140(positive regulation of phospholipid transport)//GO:0015914(phospholipid transport)//GO:0090201(negative regulation of release of cytochrome c from mitochondria)//GO:0043154(negative regulation of cysteine-type endopeptidase activity involved in apoptotic process)//GO:1902166(negative regulation of intrinsic apo…
chr19	43532963	43533110	diffreps_peak_1523349	8.09988	147	ENST00000598080	ZNF575	241.1	7.94556e-09	3.04525e-07	up	284346	-	HGNC:HGNC:27606|HPRD:15854	zinc finger protein 575		GO:0005634(nucleus)	GO:0003676(nucleic acid binding)//GO:0046872(metal ion binding)//GO:0003677(DNA binding)	GO:0006351(transcription, DNA-templated)//GO:0006355(regulation of transcription, DNA-templated)	ENSG00000176472	3.58618	-0.813129	0.159274	1	up	21		0.0743296	-3.51185	ZNF575	protein_coding	284346	-	HGNC:HGNC:27606|HPRD:15854	zinc finger protein 575		GO:0005634(nucleus)	GO:0003676(nucleic acid binding)//GO:0046872(metal ion binding)//GO:0003677(DNA binding)	GO:0006351(transcription, DNA-templated)//GO:0006355(regulation of transcription, DNA-templated)
[truncated: 2,320 more rows]

## Sheet: down.SW1990-SH_vs_SW1990-NC
Differentially methylated RNA sites for: down.SW1990-SH_vs_SW1990-NC Fold change cut-off: 2 P-value cut-off: 0.000001 Column A ~ E: the coordinates of the differentially methylated RNA sites in bed format, please ref http://genome.ucsc.edu/FAQ/FAQformat.html#format1. Column F: the length of the methylated RNA sites Column G ~ H: the transcript id and gene symbol of differentially methylated RNA. …
[truncated: 4,141 more rows]
