# Supplementary material for: NSUN2 stimulates tumor progression via enhancing TIAM2 mRNA stability in pancreatic cancer
Source: Cell Death Discov. 2023 Jul 1;9:219. doi: 10.1038/s41420-023-01521-y (PMC10314926; doi:10.1038/s41420-023-01521-y)
Supplement: Supplementary file 12 — Supplementary Table3 [file 41420_2023_1521_MOESM12_ESM.xlsx]

## Sheet: Sheet1
Product	Top strand	Bottom strand
shcontrol	GATCCGTTCTCCGAACGTGTCACGTAATTCAAGAGATTACGTGACACGTTCGGAGAATTTTTTC	AATTGAAAAAATTCTCCGAACGTGTCACGTAATCTCTTGAATTACGTGACACGTTCGGAGAACG
shNSUN2-2	GATCCGCAGATAGATGTGGACGGCAGGAAAGCTCGAGCTTTCCTGCCGTCCACATCTATCTGTTTTTTG	AATTCAAAAAACAGATAGATGTGGACGGCAGGAAAGCTCGAGCTTTCCTGCCGTCCACATCTATCTGCG
shNSUN2-3	GATCCGCAGCGGTGAAGAGTTTGACTGTGCTCTCGAGAGCACAGTCAAACTCTTCACCGCTGTTTTTTG	AATTCAAAAAACAGCGGTGAAGAGTTTGACTGTGCTCTCGAGAGCACAGTCAAACTCTTCACCGCTGCG
shYBX1-2	GATCCGAGCAGACCGTAACCATTATAGCTCGAGCTATAATGGTTACGGTCTGCTTTTTTTG	AATTCAAAAAAAGCAGACCGTAACCATTATAGCTCGAGCTATAATGGTTACGGTCTGCTCG
shYBX1-3	GATCCGTTCAATGTAAGGAACGGATACTCGAGTATCCGTTCCTTACATTGAACTTTTTTG	AATTCAAAAAAGTTCAATGTAAGGAACGGATACTCGAGTATCCGTTCCTTACATTGAACG
si TIAM2	GGGAACTGATCCATACGAA
