# Supplementary material for: NSUN2 stimulates tumor progression via enhancing TIAM2 mRNA stability in pancreatic cancer
Source: Cell Death Discov. 2023 Jul 1;9:219. doi: 10.1038/s41420-023-01521-y (PMC10314926; doi:10.1038/s41420-023-01521-y)
Supplement: Supplementary file 13 — Supplementary Table4 [file 41420_2023_1521_MOESM13_ESM.xlsx]

## Sheet: Sheet1
Antibody	Manufacturer	Cat No.	Assay	Assay
anti-GAPDH	Proteintech	60004-1-Ig	Western blot
anti-β-actin	Proteintech	66009-1-Ig	Western blot
anti-NSUN2	Proteintech	20854-1-AP	Western blot	IHC
anti-TIAM2	Abcam	ab199426	Western blot	IHC
anti-MMP2	Proteintech	10373-2-AP	Western blot
anti-MMP9	Proteintech	10375-2-AP	Western blot
anti-Vimentin	Proteintech	10366-1-AP	Western blot
anti-N-Cadherin	Servibio	GB111009	Western blot
anti-Ki67	Proteintech	27309-1-AP	——	IHC
anti-YBX1	Abcam	ab1148	Western blot
