# Supplementary material for: NSUN2 stimulates tumor progression via enhancing TIAM2 mRNA stability in pancreatic cancer
Source: Cell Death Discov. 2023 Jul 1;9:219. doi: 10.1038/s41420-023-01521-y (PMC10314926; doi:10.1038/s41420-023-01521-y)
Supplement: Supplementary file 14 — Supplementary Table5 [file 41420_2023_1521_MOESM14_ESM.xlsx]

## Sheet: Sheet1
Gene name	Forward	Reverse
GAPDH	TGCACCACCAACTGCTTAGC	GGCATGGACTGTGGTCATGAG
TIAM2	CCACCAAGCAGCATTCCTCCAC	GGTAGTGCTCCTCGCTCTCCTG
