# Supplementary material for: NSUN2 stimulates tumor progression via enhancing TIAM2 mRNA stability in pancreatic cancer
Source: Cell Death Discov. 2023 Jul 1;9:219. doi: 10.1038/s41420-023-01521-y (PMC10314926; doi:10.1038/s41420-023-01521-y)
Supplement: Supplementary file 15 — Supplementary Table6 [file 41420_2023_1521_MOESM15_ESM.xlsx]

## Sheet: hsa
#Column "PathwayID" stands for Pathway identifiers used in KEGG
#Column "Definition" stands for the definition of the PathwayID
#Column "OriginalWebSite"stands for The map's website,the nodes with red frame and red symbol are associated with the DE genes, green nodes have no significance
#Column "p-value"
"Fisher-Pvalue" stands for the enrichment p-value of the PathwayID used Fisher's exact test
#Column "SelectionCounts" stands for the Count of the DE genes' entities directly associated with the listed PathwayID
#Column "SelectionSize" stands for the total number of the DE genes' entities
#Column "Count" stands for the count of the chosen background population genes' entities associated with the listed PathwayID
#Column "Size" stands for the total number of chosen background population genes' entities
#Column "FDR" stands for the false discovery rate of the PathwayID
#Column "Enrichment_Score" stands for the Enrichment Score value of the PathwayID, it equals "-log10(Pvalue)"
#Column "GeneRatio" stands for the Gene Ratio value of the PathwayID, it equals "SelectionCounts/SelectionSize"
#Column "GENES" stands for the DE genes associated with the PathwayID
PathwayID	Definition	OriginalWebSite	Fisher-Pvalue	SelectionCounts	SelectionSize	Count	Size	FDR	Enrichment_Score	GeneRatio	Genes
hsa04510	Focal adhesion	http://www.genome.jp/kegg-bin/show_pathway?hsa04510+71+87+89+207+10000+2909+394+9564+330+673+858+894+896+1101+1280+1282+1284+1285+1287+1288+1291+1292+1293+256076+1298+1299+1311+1398+1499+1729+2064+2316+2318+2321+2324+2885+2932+3265+3480+8515+22801+3674+3676+3679+8516+3680+3685+3690+3693+3695+3696+3791+284217+3908+3909+3910+3912+3914+3915+3918+10319+5604+5594+5602+5595+5601+4233+93408+4633+4636+46…	1.06288e-08	131	3165	202	6990	3.18865e-06	7.97351	0.04139	ACTG1//ACTN1//ACTN3//AKT1//AKT3//ARHGAP35//ARHGAP5//BCAR1//BIRC3//BRAF//CAV2//CCND2//CCND3//CHAD//COL2A1//COL4A1//COL4A2//COL4A3//COL4A5//COL4A6//COL6A1//COL6A2//COL6A3//COL6A5//COL9A2//COL9A3//COMP//CRK//CTNNB1//DIAPH1//ERBB2//FLNA//FLNC//FLT1//FLT4//GRB2//GSK3B//HRAS//IGF1R//ITGA10//ITGA11//ITGA2B//ITGA4//ITGA7//ITGA8//ITGA9//ITGAV//ITGB3//ITGB5//ITGB7//ITGB8//KDR//LAMA1//LAMA2//LAMA3//LAMA4//L…
hsa04020	Calcium signaling pathway	http://www.genome.jp/kegg-bin/show_pathway?hsa04020+107+108+109+114+115+135+136+147+153+154+155+185+487+488+489+491+492+493+552+553+623+624+773+774+775+776+777+778+8913+8912+8911+779+808+810+815+816+817+818+814+887+1133+1812+1816+1909+1910+2064+2065+2149+9630+2769+2774+2776+2778+2902+2903+2905+2906+2911+3269+3274+3362+3363+3706+3707+80271+3709+4638+85366+91807+340156+4842+4843+4846+4923+80228+502…	5.42803e-08	117	3165	180	6990	8.14204e-06	7.26536	0.036967	ADCY1//ADCY2//ADCY3//ADCY8//ADCY9//ADORA2A//ADORA2B//ADRA1B//ADRB1//ADRB2//ADRB3//AGTR1//ATP2A1//ATP2A2//ATP2A3//ATP2B2//ATP2B3//ATP2B4//AVPR1A//AVPR1B//BDKRB1//BDKRB2//CACNA1A//CACNA1B//CACNA1C//CACNA1D//CACNA1E//CACNA1F//CACNA1G//CACNA1H//CACNA1I//CACNA1S//CALM3//CALML3//CAMK2A//CAMK2B//CAMK2D//CAMK2G//CAMK4//CCKBR//CHRM5//DRD1//DRD5//EDNRA//EDNRB//ERBB2//ERBB3//F2R//GNA14//GNA15//GNAL//GNAQ//G…
hsa04022	cGMP-PKG signaling pathway	http://www.genome.jp/kegg-bin/show_pathway?hsa04022+107+108+109+111+112+114+115+134+147+151+152+153+154+155+185+207+10000+1388+476+477+480+482+487+488+489+491+492+493+624+775+776+778+779+808+810+1259+1258+1385+90993+64764+84699+9586+1909+1910+486+2626+2768+10672+2771+2773+2776+2969+2977+3643+3667+8471+3709+3764+3778+27345+157855+5604+5605+5594+5595+100271849+4208+4209+10335+4625+4638+85366+91807+…	1.12438e-07	109	3165	167	6990	1.04547e-05	6.94909	0.034439	ADCY1//ADCY2//ADCY3//ADCY5//ADCY6//ADCY8//ADCY9//ADORA1//ADRA1B//ADRA2B//ADRA2C//ADRB1//ADRB2//ADRB3//AGTR1//AKT1//AKT3//ATF6B//ATP1A1//ATP1A2//ATP1A4//ATP1B2//ATP2A1//ATP2A2//ATP2A3//ATP2B2//ATP2B3//ATP2B4//BDKRB2//CACNA1C//CACNA1D//CACNA1F//CACNA1S//CALM3//CALML3//CNGA1//CNGB1//CREB1//CREB3L1//CREB3L2//CREB3L3//CREB5//EDNRA//EDNRB//FXYD2//GATA4//GNA12//GNA13//GNAI2//GNAI3//GNAQ//GTF2I//GUCY1A2/…
hsa04024	cAMP signaling pathway	http://www.genome.jp/kegg-bin/show_pathway?hsa04024+10257+107+55811+108+109+111+112+114+115+117+134+135+153+154+207+10000+64411+476+477+480+482+488+491+492+493+627+673+775+776+778+779+808+810+815+816+817+818+814+1080+1259+1260+1261+1262+1258+54714+1385+90993+64764+84699+9586+1387+1812+1813+1816+1909+2149+2353+486+2550+9568+2696+2735+2740+2771+2773+2778+2890+2902+2903+2904+2905+2906+27198+610+1002…	1.60072e-07	126	3165	199	6990	1.04547e-05	6.79568	0.03981	ABCC4//ADCY1//ADCY10//ADCY2//ADCY3//ADCY5//ADCY6//ADCY8//ADCY9//ADCYAP1R1//ADORA1//ADORA2A//ADRB1//ADRB2//AKT1//AKT3//ARAP3//ATP1A1//ATP1A2//ATP1A4//ATP1B2//ATP2A2//ATP2B2//ATP2B3//ATP2B4//BDNF//BRAF//CACNA1C//CACNA1D//CACNA1F//CACNA1S//CALM3//CALML3//CAMK2A//CAMK2B//CAMK2D//CAMK2G//CAMK4//CFTR//CNGA1//CNGA2//CNGA3//CNGA4//CNGB1//CNGB3//CREB1//CREB3L1//CREB3L2//CREB3L3//CREB5//CREBBP//DRD1//DRD2/…
hsa04261	Adrenergic signaling in cardiomyocytes	http://www.genome.jp/kegg-bin/show_pathway?hsa04261+107+108+109+111+112+114+115+147+153+154+185+207+10000+1388+476+477+480+482+488+491+492+493+775+776+778+779+9254+55799+93589+782+784+785+786+10368+27091+59284+808+810+815+816+817+818+1385+90993+64764+84699+9586+1390+486+2771+2773+2776+2778+3784+5594+5603+1432+5595+4624+4625+4633+4635+5290+5293+5294+5295+5296+8503+23533+23236+5330+5331+5332+5350+5…	1.74245e-07	98	3165	148	6990	1.04547e-05	6.75884	0.030964	ADCY1//ADCY2//ADCY3//ADCY5//ADCY6//ADCY8//ADCY9//ADRA1B//ADRB1//ADRB2//AGTR1//AKT1//AKT3//ATF6B//ATP1A1//ATP1A2//ATP1A4//ATP1B2//ATP2A2//ATP2B2//ATP2B3//ATP2B4//CACNA1C//CACNA1D//CACNA1F//CACNA1S//CACNA2D2//CACNA2D3//CACNA2D4//CACNB1//CACNB3//CACNB4//CACNG1//CACNG3//CACNG5//CACNG7//CALM3//CALML3//CAMK2A//CAMK2B//CAMK2D//CAMK2G//CREB1//CREB3L1//CREB3L2//CREB3L3//CREB5//CREM//FXYD2//GNAI2//GNAI3//G…
hsa05200	Pathways in cancer	http://www.genome.jp/kegg-bin/show_pathway?hsa05200+25+107+108+109+111+112+114+115+185+207+10000+10297+367+9138+9826+23365+9915+8312+581+598+613+623+624+637+330+332+673+675+836+842+23624+898+9134+999+1026+1030+1050+1282+1284+1285+1287+1288+1387+1398+1436+1438+1487+1496+29119+1499+6387+1612+1613+1630+1855+1856+1869+1870+1871+1909+1910+112398+112399+2064+2113+2149+9002+2246+2259+8823+8817+9965+2629…	2.23119e-07	229	3165	397	6990	1.1156e-05	6.65146	0.072354	ABL1//ADCY1//ADCY2//ADCY3//ADCY5//ADCY6//ADCY8//ADCY9//AGTR1//AKT1//AKT3//APC2//AR//ARHGEF1//ARHGEF11//ARHGEF12//ARNT2//AXIN1//BAX//BCL2L1//BCR//BDKRB1//BDKRB2//BID//BIRC3//BIRC5//BRAF//BRCA2//CASP3//CASP9//CBLC//CCNE1//CCNE2//CDH1//CDKN1A//CDKN2B//CEBPA//COL4A1//COL4A2//COL4A3//COL4A5//COL4A6//CREBBP//CRK//CSF1R//CSF2RA//CTBP1//CTNNA2//CTNNA3//CTNNB1//CXCL12//DAPK1//DAPK3//DCC//DVL1//DVL2//E2F1/…
hsa04930	Type II diabetes mellitus	http://www.genome.jp/kegg-bin/show_pathway?hsa04930+6833+773+774+775+776+777+8913+2645+3098+3099+3101+80201+3551+3643+3667+8471+3767+389692+5594+5602+5595+5601+2475+5290+5293+5294+5295+5296+8503+23533+5315+5580+5581+5590+6514+6517+8651+8835+9021	3.14555e-07	39	3165	48	6990	1.34809e-05	6.5023	0.012322	ABCC8//CACNA1A//CACNA1B//CACNA1C//CACNA1D//CACNA1E//CACNA1G//GCK//HK1//HK2//HK3//HKDC1//IKBKB//INSR//IRS1//IRS4//KCNJ11//MAFA//MAPK1//MAPK10//MAPK3//MAPK9//MTOR//PIK3CA//PIK3CD//PIK3CG//PIK3R1//PIK3R2//PIK3R3//PIK3R5//PKM//PRKCD//PRKCE//PRKCZ//SLC2A2//SLC2A4//SOCS1//SOCS2//SOCS3
hsa04070	Phosphatidylinositol signaling system	http://www.genome.jp/kegg-bin/show_pathway?hsa04070+808+810+10423+8527+8526+1608+160851+9162+139189+1609+8525+3628+3631+8821+3632+3633+3635+56623+27124+51763+9807+51447+117283+253430+64768+3705+3706+3707+80271+3709+8776+64419+8898+9110+55613+4952+55361+5297+5298+5287+5288+5289+5290+5293+5294+5295+5296+8503+23533+200576+5305+8396+23396+23236+5330+5331+5332+5333+113026+51196+5336+9677+23262+5578+55…	1.04408e-06	68	3165	98	6990	3.59803e-05	5.98127	0.021485	CALM3//CALML3//CDIPT//DGKD//DGKE//DGKG//DGKH//DGKI//DGKK//DGKQ//DGKZ//INPP1//INPP4A//INPP4B//INPP5A//INPP5B//INPP5D//INPP5E//INPP5J//INPP5K//IP6K1//IP6K2//IP6K3//IPMK//IPPK//ITPK1//ITPKA//ITPKB//ITPKC//ITPR2//MTMR1//MTMR14//MTMR2//MTMR4//MTMR8//OCRL//PI4K2A//PI4KA//PI4KB//PIK3C2B//PIK3C2G//PIK3C3//PIK3CA//PIK3CD//PIK3CG//PIK3R1//PIK3R2//PIK3R3//PIK3R5//PIKFYVE//PIP4K2A//PIP4K2B//PIP5K1C//PLCB1//P…
hsa04010	MAPK signaling pathway	http://www.genome.jp/kegg-bin/show_pathway?hsa04010+207+10000+408+627+673+773+774+775+776+777+778+8913+8912+8911+779+9254+55799+93589+782+784+785+786+10368+27091+59284+836+1398+1616+1843+1844+1846+1847+1848+1849+1850+1852+51295+2246+2259+8823+8817+9965+26291+2253+2260+2261+2264+2316+2318+2353+1647+2768+55970+2885+3265+3303+3304+3305+3306+3310+3312+3551+8517+7850+8681+3727+5604+5605+5606+6416+5607…	1.07941e-06	153	3165	255	6990	3.59803e-05	5.96682	0.048341	AKT1//AKT3//ARRB1//BDNF//BRAF//CACNA1A//CACNA1B//CACNA1C//CACNA1D//CACNA1E//CACNA1F//CACNA1G//CACNA1H//CACNA1I//CACNA1S//CACNA2D2//CACNA2D3//CACNA2D4//CACNB1//CACNB3//CACNB4//CACNG1//CACNG3//CACNG5//CACNG7//CASP3//CRK//DAXX//DUSP1//DUSP2//DUSP4//DUSP5//DUSP6//DUSP7//DUSP8//DUSP9//ECSIT//FGF1//FGF14//FGF16//FGF18//FGF19//FGF21//FGF8//FGFR1//FGFR3//FGFR4//FLNA//FLNC//FOS//GADD45A//GNA12//GNG12//GRB…
hsa04713	Circadian entrainment	http://www.genome.jp/kegg-bin/show_pathway?hsa04713+107+55811+108+109+111+112+114+115+117+775+776+8913+8912+8911+808+810+815+816+817+818+1385+2353+2771+2773+2776+2778+2782+2783+2784+10681+2790+55970+2786+2793+2890+2902+2903+2904+2905+2906+2977+3762+3763+3765+5594+5595+4543+4842+9722+5187+8864+23236+5330+5331+5332+5567+5568+5578+5579+5582+5592+5593+9252+6261+6262+6263	1.40242e-06	66	3165	95	6990	3.86835e-05	5.85312	0.020853	ADCY1//ADCY10//ADCY2//ADCY3//ADCY5//ADCY6//ADCY8//ADCY9//ADCYAP1R1//CACNA1C//CACNA1D//CACNA1G//CACNA1H//CACNA1I//CALM3//CALML3//CAMK2A//CAMK2B//CAMK2D//CAMK2G//CREB1//FOS//GNAI2//GNAI3//GNAQ//GNAS//GNB1//GNB2//GNB3//GNB5//GNG10//GNG12//GNG4//GNGT2//GRIA1//GRIN1//GRIN2A//GRIN2B//GRIN2C//GRIN2D//GUCY1A2//KCNJ5//KCNJ6//KCNJ9//MAPK1//MAPK3//MTNR1A//NOS1//NOS1AP//PER1//PER2//PLCB1//PLCB2//PLCB3//PLCB4…
hsa04360	Axon guidance	http://www.genome.jp/kegg-bin/show_pathway?hsa04360+25+3983+84448+22885+23365+6387+1630+1808+56896+1943+1945+1946+1947+1948+1969+2043+2044+2046+2047+2048+2050+2051+2242+2771+2773+2932+3265+3984+3985+64101+5594+5595+4233+8440+4775+25791+8829+9423+4917+59277+22854+84628+5058+5063+10298+56924+5361+5362+55558+5364+5530+5534+5747+5880+5881+5921+5998+29984+6091+6092+64221+9475+10371+223117+56920+64218+…	1.41839e-06	84	3165	127	6990	3.86835e-05	5.8482	0.02654	ABL1//ABLIM1//ABLIM2//ABLIM3//ARHGEF12//CXCL12//DCC//DPYSL2//DPYSL5//EFNA2//EFNA4//EFNA5//EFNB1//EFNB2//EPHA2//EPHA4//EPHA5//EPHA8//EPHB1//EPHB2//EPHB4//EPHB6//FES//GNAI2//GNAI3//GSK3B//HRAS//LIMK1//LIMK2//LRRC4//MAPK1//MAPK3//MET//NCK2//NFATC3//NGEF//NRP1//NTN1//NTN3//NTN4//NTNG1//NTNG2//PAK1//PAK3//PAK4//PAK6//PLXNA1//PLXNA2//PLXNA3//PLXNB1//PPP3CA//PPP3R1//PTK2//RAC2//RAC3//RASA1//RGS3//RHOD//…
hsa04270	Vascular smooth muscle contraction	http://www.genome.jp/kegg-bin/show_pathway?hsa04270+59+72+107+108+109+111+112+114+115+135+136+147+185+9138+9826+23365+552+553+673+775+776+778+779+808+810+1579+284541+1909+2768+10672+2776+2778+2977+3709+8681+3778+27345+157855+5604+5605+5594+5595+10335+4629+140465+4638+85366+91807+340156+4881+4882+8399+84647+26279+50487+5321+283748+123745+255189+5322+23236+5330+5331+5332+5501+4659+54776+5567+5568+5…	1.56247e-06	80	3165	120	6990	3.90618e-05	5.80619	0.025276	ACTA2//ACTG2//ADCY1//ADCY2//ADCY3//ADCY5//ADCY6//ADCY8//ADCY9//ADORA2A//ADORA2B//ADRA1B//AGTR1//ARHGEF1//ARHGEF11//ARHGEF12//AVPR1A//AVPR1B//BRAF//CACNA1C//CACNA1D//CACNA1F//CACNA1S//CALM3//CALML3//CYP4A11//CYP4A22//EDNRA//GNA12//GNA13//GNAQ//GNAS//GUCY1A2//ITPR2//JMJD7-PLA2G4B//KCNMA1//KCNMB4//KCNU1//MAP2K1//MAP2K2//MAPK1//MAPK3//MRVI1//MYH11//MYL6B//MYLK//MYLK2//MYLK3//MYLK4//NPR1//NPR2//PLA2G1…
hsa04015	Rap1 signaling pathway	http://www.genome.jp/kegg-bin/show_pathway?hsa04015+71+107+108+109+111+112+114+115+135+136+207+10000+285+51378+54518+64411+9564+673+808+810+999+1398+1435+1436+1499+1500+9732+1813+1943+1945+1946+1969+2149+9002+9855+2246+2259+8823+8817+9965+26291+2253+2260+2261+2264+2321+2324+2357+2771+2773+2776+2778+2902+2903+2904+3265+3480+3643+3674+3683+3684+3689+3690+3791+3815+1902+9170+9863+260425+5604+5605+56…	1.90112e-06	129	3165	211	6990	4.3872e-05	5.72099	0.040758	ACTG1//ADCY1//ADCY2//ADCY3//ADCY5//ADCY6//ADCY8//ADCY9//ADORA2A//ADORA2B//AKT1//AKT3//ANGPT2//ANGPT4//APBB1IP//ARAP3//BCAR1//BRAF//CALM3//CALML3//CDH1//CRK//CSF1//CSF1R//CTNNB1//CTNND1//DOCK4//DRD2//EFNA2//EFNA4//EFNA5//EPHA2//F2R//F2RL3//FARP2//FGF1//FGF14//FGF16//FGF18//FGF19//FGF21//FGF8//FGFR1//FGFR3//FGFR4//FLT1//FLT4//FPR1//GNAI2//GNAI3//GNAQ//GNAS//GRIN1//GRIN2A//GRIN2B//HRAS//IGF1R//INSR/…
hsa04390	Hippo signaling pathway	http://www.genome.jp/kegg-bin/show_pathway?hsa04390+71+174+84962+10297+374+8312+27113+332+654+655+656+657+8945+894+896+999+286204+102800317+1454+1496+29119+1499+1739+1740+1741+1855+1856+2246+79981+122786+8321+11211+2535+7976+7855+8324+8325+8326+8200+392255+2736+2932+3689+26524+51176+8994+3996+3993+64398+4771+85407+84612+84552+5501+5515+5518+5519+5520+5521+5522+55844+5590+166824+60485+23513+4086+4…	2.75781e-06	98	3165	154	6990	5.9096e-05	5.55943	0.030964	ACTG1//AFP//AJUBA//APC2//AREG//AXIN1//BBC3//BIRC5//BMP6//BMP7//BMP8B//BMPR1A//BTRC//CCND2//CCND3//CDH1//CRB2//CSNK1E//CSNK1E//CTNNA2//CTNNA3//CTNNB1//DLG1//DLG2//DLG3//DVL1//DVL2//FGF1//FRMD1//FRMD6//FZD1//FZD10//FZD2//FZD3//FZD5//FZD7//FZD8//FZD9//GDF5//GDF6//GLI2//GSK3B//ITGB2//LATS2//LEF1//LIMD1//LLGL1//LLGL2//MPP5//NF2//NKD1//PARD6B//PARD6G//PPP1CC//PPP2CA//PPP2R1A//PPP2R1B//PPP2R2A//PPP2R2B/…
hsa04921	Oxytocin signaling pathway	http://www.genome.jp/kegg-bin/show_pathway?hsa04921+71+107+108+109+111+112+114+115+775+776+778+779+9254+55799+93589+782+784+785+786+10368+27091+59284+808+810+57118+57172+815+816+817+818+814+84254+10645+1026+1938+2353+2771+2773+2776+2778+2977+3265+3709+8681+3770+3759+3762+3763+3765+5604+5605+5607+5594+5595+4208+140465+4638+85366+91807+340156+4772+4775+4846+4881+4882+5020+5021+5290+5293+5294+5295+5…	3.13217e-06	100	3165	158	6990	6.13693e-05	5.50415	0.031596	ACTG1//ADCY1//ADCY2//ADCY3//ADCY5//ADCY6//ADCY8//ADCY9//CACNA1C//CACNA1D//CACNA1F//CACNA1S//CACNA2D2//CACNA2D3//CACNA2D4//CACNB1//CACNB3//CACNB4//CACNG1//CACNG3//CACNG5//CACNG7//CALM3//CALML3//CAMK1D//CAMK1G//CAMK2A//CAMK2B//CAMK2D//CAMK2G//CAMK4//CAMKK1//CAMKK2//CDKN1A//EEF2//FOS//GNAI2//GNAI3//GNAQ//GNAS//GUCY1A2//HRAS//ITPR2//JMJD7-PLA2G4B//KCNJ14//KCNJ2//KCNJ5//KCNJ6//KCNJ9//MAP2K1//MAP2K2//M…
hsa04916	Melanogenesis	http://www.genome.jp/kegg-bin/show_pathway?hsa04916+107+108+109+111+112+114+115+434+808+810+815+816+817+818+1385+90993+64764+84699+1387+1499+1855+1856+1906+1910+8321+11211+2535+7976+7855+8324+8325+8326+2771+2773+2776+2778+2932+3265+3815+51176+5604+5605+5594+5595+23236+5330+5331+5332+5443+5567+5568+5578+5579+5582+6932+7306+80326+7481+51384+7482+89780+54361+7474+81029+7476+7477+7479+7483	3.27303e-06	68	3165	100	6990	6.13693e-05	5.48505	0.021485	ADCY1//ADCY2//ADCY3//ADCY5//ADCY6//ADCY8//ADCY9//ASIP//CALM3//CALML3//CAMK2A//CAMK2B//CAMK2D//CAMK2G//CREB1//CREB3L1//CREB3L2//CREB3L3//CREBBP//CTNNB1//DVL1//DVL2//EDN1//EDNRB//FZD1//FZD10//FZD2//FZD3//FZD5//FZD7//FZD8//FZD9//GNAI2//GNAI3//GNAQ//GNAS//GSK3B//HRAS//KIT//LEF1//MAP2K1//MAP2K2//MAPK1//MAPK3//PLCB1//PLCB2//PLCB3//PLCB4//POMC//PRKACB//PRKACG//PRKCA//PRKCB//PRKCG//TCF7//TYRP1//WNT10A//W…
hsa04919	Thyroid hormone signaling pathway	http://www.genome.jp/kegg-bin/show_pathway?hsa04919+71+207+10000+476+477+480+482+488+842+1387+1499+1733+1734+1735+2308+486+2626+2932+3065+3066+3265+3685+3690+8850+5604+5605+5594+5595+116931+9969+23389+10025+9440+9862+9442+2475+4624+10499+4851+4853+4855+5170+5214+5290+5293+5294+5295+5296+8503+23533+23236+5330+5331+5332+5333+113026+51196+5336+5350+5567+5568+5578+5579+5582+1827+10231+6009+6256+6257+…	3.48352e-06	78	3165	118	6990	6.14739e-05	5.45798	0.024645	ACTG1//AKT1//AKT3//ATP1A1//ATP1A2//ATP1A4//ATP1B2//ATP2A2//CASP9//CREBBP//CTNNB1//DIO1//DIO2//DIO3//FOXO1//FXYD2//GATA4//GSK3B//HDAC1//HDAC2//HRAS//ITGAV//ITGB3//KAT2B//MAP2K1//MAP2K2//MAPK1//MAPK3//MED12L//MED13//MED13L//MED16//MED17//MED24//MED27//MTOR//MYH6//NCOA2//NOTCH1//NOTCH2//NOTCH4//PDPK1//PFKP//PIK3CA//PIK3CD//PIK3CG//PIK3R1//PIK3R2//PIK3R3//PIK3R5//PLCB1//PLCB2//PLCB3//PLCB4//PLCD1//PL…
hsa04725	Cholinergic synapse	http://www.genome.jp/kegg-bin/show_pathway?hsa04725+43+107+108+109+111+112+114+115+207+10000+773+774+775+776+778+779+815+816+817+818+814+1133+1136+1137+8973+1143+1385+90993+64764+84699+9586+2353+2771+2773+2776+2782+2783+2784+10681+2790+55970+2786+2793+3265+3709+3717+3770+3759+3763+3784+3785+3786+9132+56479+5604+5594+5595+5290+5293+5294+5295+5296+8503+23533+23236+5330+5331+5332+5567+5568+5578+5579…	3.84053e-06	74	3165	111	6990	6.40088e-05	5.41561	0.023381	ACHE//ADCY1//ADCY2//ADCY3//ADCY5//ADCY6//ADCY8//ADCY9//AKT1//AKT3//CACNA1A//CACNA1B//CACNA1C//CACNA1D//CACNA1F//CACNA1S//CAMK2A//CAMK2B//CAMK2D//CAMK2G//CAMK4//CHRM5//CHRNA3//CHRNA4//CHRNA6//CHRNB4//CREB1//CREB3L1//CREB3L2//CREB3L3//CREB5//FOS//GNAI2//GNAI3//GNAQ//GNB1//GNB2//GNB3//GNB5//GNG10//GNG12//GNG4//GNGT2//HRAS//ITPR2//JAK2//KCNJ14//KCNJ2//KCNJ6//KCNQ1//KCNQ2//KCNQ3//KCNQ4//KCNQ5//MAP2K1/…
hsa04974	Protein digestion and absorption	http://www.genome.jp/kegg-bin/show_pathway?hsa04974+59272+476+477+480+482+63036+51032+10136+23436+1301+1302+1303+1305+7373+1306+1308+80781+169044+255631+85301+1280+1282+1284+1285+1287+1288+1289+1290+50509+1291+1292+1293+256076+1298+1299+1357+1358+1360+1361+1504+2006+486+10008+8645+3784+4224+643834+643847+5222+5645+5646+6564+6505+6510+6519+6520+340024+23428+6543+6547+6550+7512	4.55943e-06	62	3165	90	6990	7.1991e-05	5.34109	0.019589	ACE2//ATP1A1//ATP1A2//ATP1A4//ATP1B2//CELA2A//CELA2B//CELA3A//CELA3B//COL11A1//COL11A2//COL12A1//COL13A1//COL14A1//COL15A1//COL17A1//COL18A1//COL22A1//COL24A1//COL27A1//COL2A1//COL4A1//COL4A2//COL4A3//COL4A5//COL4A6//COL5A1//COL5A2//COL5A3//COL6A1//COL6A2//COL6A3//COL6A5//COL9A2//COL9A3//CPA1//CPA2//CPB1//CPB2//CTRB1//ELN//FXYD2//KCNE3//KCNK5//KCNQ1//MEP1A//PGA3//PGA4//PGA5//PRSS2//PRSS3//SLC15A1…
hsa04915	Estrogen signaling pathway	http://www.genome.jp/kegg-bin/show_pathway?hsa04915+107+108+109+111+112+114+115+207+10000+1388+808+810+1385+90993+64764+84699+9586+2288+2353+2550+9568+2771+2773+2776+2778+2885+2911+1839+3265+3320+3326+3303+3304+3305+3306+3310+3312+3709+3762+3763+3765+5604+5605+5594+5595+4313+4846+5290+5293+5294+5295+5296+8503+23533+23236+5330+5331+5332+5567+5568+5580+6464+25759+53358+399694+6655+6714	4.99253e-06	67	3165	99	6990	7.4888e-05	5.30168	0.021169	ADCY1//ADCY2//ADCY3//ADCY5//ADCY6//ADCY8//ADCY9//AKT1//AKT3//ATF6B//CALM3//CALML3//CREB1//CREB3L1//CREB3L2//CREB3L3//CREB5//FKBP4//FOS//GABBR1//GABBR2//GNAI2//GNAI3//GNAQ//GNAS//GRB2//GRM1//HBEGF//HRAS//HSP90AA1//HSP90AB1//HSPA1A//HSPA1B//HSPA1L//HSPA2//HSPA6//HSPA8//ITPR2//KCNJ5//KCNJ6//KCNJ9//MAP2K1//MAP2K2//MAPK1//MAPK3//MMP2//NOS3//PIK3CA//PIK3CD//PIK3CG//PIK3R1//PIK3R2//PIK3R3//PIK3R5//PLCB1…
hsa04072	Phospholipase D signaling pathway	http://www.genome.jp/kegg-bin/show_pathway?hsa04072+107+108+109+111+112+114+115+10554+10555+56894+56895+55326+185+207+10000+375+382+552+553+3579+9267+9266+8527+8526+1608+160851+9162+139189+1609+8525+1759+26052+2149+2205+2549+9846+2768+10672+2778+2885+2911+2913+2914+2918+3265+3643+8681+3815+1902+9170+5604+5605+5594+5595+22808+2475+5154+5156+5159+5290+5293+5294+5295+5296+8503+23533+23396+5321+28374…	9.48147e-06	91	3165	144	6990	0.00013545	5.02312	0.028752	ADCY1//ADCY2//ADCY3//ADCY5//ADCY6//ADCY8//ADCY9//AGPAT1//AGPAT2//AGPAT3//AGPAT4//AGPAT5//AGTR1//AKT1//AKT3//ARF1//ARF6//AVPR1A//AVPR1B//CXCR2//CYTH1//CYTH2//DGKD//DGKE//DGKG//DGKH//DGKI//DGKK//DGKQ//DGKZ//DNM1//DNM3//F2R//FCER1A//GAB1//GAB2//GNA12//GNA13//GNAS//GRB2//GRM1//GRM3//GRM4//GRM8//HRAS//INSR//JMJD7-PLA2G4B//KIT//LPAR1//LPAR2//MAP2K1//MAP2K2//MAPK1//MAPK3//MRAS//MTOR//PDGFA//PDGFRA//PDGF…
hsa04750	Inflammatory mediator regulation of TRP channels	http://www.genome.jp/kegg-bin/show_pathway?hsa04750+107+108+109+111+112+114+115+239+41+9311+55515+623+624+808+810+815+816+817+818+2776+2778+3269+3709+8681+5606+5608+5602+5603+1432+5601+4914+5290+5293+5294+5295+5296+8503+23533+5321+283748+123745+255189+23236+5330+5331+5332+5336+5501+5567+5568+5578+5579+5580+5581+5582+5583+5588+5734+6714+8989+79054+7442+51393+162514+59341	1.9086e-05	65	3165	98	6990	0.000257039	4.71929	0.020537	ADCY1//ADCY2//ADCY3//ADCY5//ADCY6//ADCY8//ADCY9//ALOX12//ASIC1//ASIC3//ASIC4//BDKRB1//BDKRB2//CALM3//CALML3//CAMK2A//CAMK2B//CAMK2D//CAMK2G//GNAQ//GNAS//HRH1//ITPR2//JMJD7-PLA2G4B//MAP2K3//MAP2K6//MAPK10//MAPK13//MAPK14//MAPK9//NTRK1//PIK3CA//PIK3CD//PIK3CG//PIK3R1//PIK3R2//PIK3R3//PIK3R5//PLA2G4A//PLA2G4D//PLA2G4E//PLA2G4F//PLCB1//PLCB2//PLCB3//PLCB4//PLCG2//PPP1CC//PRKACB//PRKACG//PRKCA//PRKCB/…
hsa04512	ECM-receptor interaction	http://www.genome.jp/kegg-bin/show_pathway?hsa04512+375790+948+961+1101+1280+1282+1284+1285+1287+1288+1291+1292+1293+256076+1298+1299+1311+1605+2814+51206+2815+8515+22801+3674+3676+3679+8516+3680+3685+3690+3693+3695+3696+284217+3908+3909+3910+3912+3914+3915+3918+10319+5649+6382+6385+9900+9899+22987+7058+7060+3371+63923+7143+7148+7448+7450	1.97064e-05	56	3165	82	6990	0.000257039	4.70539	0.017694	AGRN//CD36//CD47//CHAD//COL2A1//COL4A1//COL4A2//COL4A3//COL4A5//COL4A6//COL6A1//COL6A2//COL6A3//COL6A5//COL9A2//COL9A3//COMP//DAG1//GP5//GP6//GP9//ITGA10//ITGA11//ITGA2B//ITGA4//ITGA7//ITGA8//ITGA9//ITGAV//ITGB3//ITGB5//ITGB7//ITGB8//LAMA1//LAMA2//LAMA3//LAMA4//LAMB1//LAMB3//LAMC1//LAMC2//LAMC3//RELN//SDC1//SDC4//SV2A//SV2B//SV2C//THBS2//THBS4//TNC//TNN//TNR//TNXB//VTN//VWF
hsa04972	Pancreatic secretion	http://www.genome.jp/kegg-bin/show_pathway?hsa04972+107+108+109+111+112+114+115+279+476+477+480+482+487+488+489+491+492+493+760+1056+63036+51032+10136+23436+1080+22802+1357+1358+1360+1361+1504+486+2776+2778+3709+3778+3784+8399+84647+26279+50487+5322+23236+5330+5331+5332+5406+5408+5578+5579+5582+5645+5646+8766+9545+5908+6262+6344+1811+6522+8671+219931+7220	4.20997e-05	63	3165	96	6990	0.000509719	4.37572	0.019905	ADCY1//ADCY2//ADCY3//ADCY5//ADCY6//ADCY8//ADCY9//AMY2A//ATP1A1//ATP1A2//ATP1A4//ATP1B2//ATP2A1//ATP2A2//ATP2A3//ATP2B2//ATP2B3//ATP2B4//CA2//CEL//CELA2A//CELA2B//CELA3A//CELA3B//CFTR//CLCA4//CPA1//CPA2//CPB1//CPB2//CTRB1//FXYD2//GNAQ//GNAS//ITPR2//KCNMA1//KCNQ1//PLA2G10//PLA2G12B//PLA2G2D//PLA2G3//PLA2G5//PLCB1//PLCB2//PLCB3//PLCB4//PNLIP//PNLIPRP2//PRKCA//PRKCB//PRKCG//PRSS2//PRSS3//RAB11A//RAB3…
hsa04012	ErbB signaling pathway	http://www.genome.jp/kegg-bin/show_pathway?hsa04012+25+27+207+10000+374+673+685+815+816+817+818+23624+1026+1398+1978+2064+2065+2549+2885+2932+1839+3265+5604+5605+6416+5609+5594+5602+5595+5601+2475+8440+3084+9542+10718+5058+5063+10298+56924+5290+5293+5294+5295+5296+8503+23533+5336+5578+5579+5582+5747+6464+25759+53358+399694+6655+6714+7039	4.24766e-05	58	3165	87	6990	0.000509719	4.37185	0.018325	ABL1//ABL2//AKT1//AKT3//AREG//BRAF//BTC//CAMK2A//CAMK2B//CAMK2D//CAMK2G//CBLC//CDKN1A//CRK//EIF4EBP1//ERBB2//ERBB3//GAB1//GRB2//GSK3B//HBEGF//HRAS//MAP2K1//MAP2K2//MAP2K4//MAP2K7//MAPK1//MAPK10//MAPK3//MAPK9//MTOR//NCK2//NRG1//NRG2//NRG3//PAK1//PAK3//PAK4//PAK6//PIK3CA//PIK3CD//PIK3CG//PIK3R1//PIK3R2//PIK3R3//PIK3R5//PLCG2//PRKCA//PRKCB//PRKCG//PTK2//SHC1//SHC2//SHC3//SHC4//SOS2//SRC//TGFA
hsa04071	Sphingolipid signaling pathway	http://www.genome.jp/kegg-bin/show_pathway?hsa04071+4363+125981+340485+134+207+10000+56624+581+624+637+204219+79603+253782+1509+123099+2205+9846+2768+10672+2771+2773+2776+3265+5604+5605+4217+5594+5602+5603+1432+5595+5601+4846+8439+4985+5170+5290+5293+5294+5295+5296+8503+23533+23236+5330+5331+5332+5337+5338+5515+5518+5519+5520+5521+5522+55844+5525+5528+5529+5578+5579+5581+5582+5590+5728+5880+5881+…	4.56041e-05	76	3165	120	6990	0.000526201	4.341	0.024013	ABCC1//ACER1//ACER2//ADORA1//AKT1//AKT3//ASAH2//BAX//BDKRB2//BID//CERS3//CERS4//CERS6//CTSD//DEGS2//FCER1A//GAB2//GNA12//GNA13//GNAI2//GNAI3//GNAQ//HRAS//MAP2K1//MAP2K2//MAP3K5//MAPK1//MAPK10//MAPK13//MAPK14//MAPK3//MAPK9//NOS3//NSMAF//OPRD1//PDPK1//PIK3CA//PIK3CD//PIK3CG//PIK3R1//PIK3R2//PIK3R3//PIK3R5//PLCB1//PLCB2//PLCB3//PLCB4//PLD1//PLD2//PPP2CA//PPP2R1A//PPP2R1B//PPP2R2A//PPP2R2B//PPP2R2C//…
hsa04611	Platelet activation	http://www.genome.jp/kegg-bin/show_pathway?hsa04611+71+107+108+109+111+112+114+115+207+10000+54518+2909+9138+23365+2149+9002+83706+2243+10672+2771+2773+2776+2778+2814+51206+2815+2977+3674+3690+3709+8681+4067+5594+5603+1432+5595+4638+85366+91807+340156+4846+5023+5028+5290+5293+5294+5295+5296+8503+23533+5321+283748+123745+255189+23236+5330+5331+5332+5336+5501+4659+5567+5568+5590+5592+5593+5908+1023…	4.84724e-05	77	3165	122	6990	0.000538582	4.3145	0.024329	ACTG1//ADCY1//ADCY2//ADCY3//ADCY5//ADCY6//ADCY8//ADCY9//AKT1//AKT3//APBB1IP//ARHGAP35//ARHGEF1//ARHGEF12//F2R//F2RL3//FERMT3//FGA//GNA13//GNAI2//GNAI3//GNAQ//GNAS//GP5//GP6//GP9//GUCY1A2//ITGA2B//ITGB3//ITPR2//JMJD7-PLA2G4B//LYN//MAPK1//MAPK13//MAPK14//MAPK3//MYLK//MYLK2//MYLK3//MYLK4//NOS3//P2RX1//P2RY1//PIK3CA//PIK3CD//PIK3CG//PIK3R1//PIK3R2//PIK3R3//PIK3R5//PLA2G4A//PLA2G4D//PLA2G4E//PLA2G4F//…
hsa04724	Glutamatergic synapse	http://www.genome.jp/kegg-bin/show_pathway?hsa04724+107+108+109+111+112+114+115+773+775+776+9229+27165+2771+2773+2776+2778+2782+2783+2784+10681+2790+55970+2786+2793+2890+2897+2898+2899+2900+2901+2902+2903+2904+2905+2906+2911+2913+2914+2918+9455+3709+8681+5594+5595+5321+283748+123745+255189+23236+5330+5331+5332+5337+5338+5530+5534+5567+5568+5578+5579+5582+50944+22941+85358+57030+6505+6506+6511+651…	8.19224e-05	72	3165	114	6990	0.000869966	4.0866	0.022749	ADCY1//ADCY2//ADCY3//ADCY5//ADCY6//ADCY8//ADCY9//CACNA1A//CACNA1C//CACNA1D//DLGAP1//GLS2//GNAI2//GNAI3//GNAQ//GNAS//GNB1//GNB2//GNB3//GNB5//GNG10//GNG12//GNG4//GNGT2//GRIA1//GRIK1//GRIK2//GRIK3//GRIK4//GRIK5//GRIN1//GRIN2A//GRIN2B//GRIN2C//GRIN2D//GRM1//GRM3//GRM4//GRM8//HOMER2//ITPR2//JMJD7-PLA2G4B//MAPK1//MAPK3//PLA2G4A//PLA2G4D//PLA2G4E//PLA2G4F//PLCB1//PLCB2//PLCB3//PLCB4//PLD1//PLD2//PPP3CA/…
hsa04971	Gastric acid secretion	http://www.genome.jp/kegg-bin/show_pathway?hsa04971+107+108+109+111+112+114+115+476+477+480+482+495+496+760+808+810+815+816+817+818+887+1080+7430+2771+2773+2776+2778+3274+3709+3772+3759+54207+3776+3784+4638+85366+91807+340156+23236+5330+5331+5332+5567+5568+5578+5579+5582+115111+6522+6752	8.40968e-05	50	3165	74	6990	0.000869966	4.07522	0.015798	ADCY1//ADCY2//ADCY3//ADCY5//ADCY6//ADCY8//ADCY9//ATP1A1//ATP1A2//ATP1A4//ATP1B2//ATP4A//ATP4B//CA2//CALM3//CALML3//CAMK2A//CAMK2B//CAMK2D//CAMK2G//CCKBR//CFTR//EZR//GNAI2//GNAI3//GNAQ//GNAS//HRH2//ITPR2//KCNJ15//KCNJ2//KCNK10//KCNK2//KCNQ1//MYLK//MYLK2//MYLK3//MYLK4//PLCB1//PLCB2//PLCB3//PLCB4//PRKACB//PRKACG//PRKCA//PRKCB//PRKCG//SLC26A7//SLC4A2//SSTR2
hsa04730	Long-term depression	http://www.genome.jp/kegg-bin/show_pathway?hsa04730+673+773+1392+1394+2768+10672+2771+2773+2776+2778+2781+2890+2895+2911+2977+3265+3480+3709+8681+4067+5604+5605+5594+5595+4842+5321+283748+123745+255189+23236+5330+5331+5332+5515+5518+5519+5578+5579+5582+5592+5593+6261	8.89985e-05	42	3165	60	6990	0.000889985	4.05062	0.01327	BRAF//CACNA1A//CRH//CRHR1//GNA12//GNA13//GNAI2//GNAI3//GNAQ//GNAS//GNAZ//GRIA1//GRID2//GRM1//GUCY1A2//HRAS//IGF1R//ITPR2//JMJD7-PLA2G4B//LYN//MAP2K1//MAP2K2//MAPK1//MAPK3//NOS1//PLA2G4A//PLA2G4D//PLA2G4E//PLA2G4F//PLCB1//PLCB2//PLCB3//PLCB4//PPP2CA//PPP2R1A//PPP2R1B//PRKCA//PRKCB//PRKCG//PRKG1//PRKG2//RYR1
hsa04911	Insulin secretion	http://www.genome.jp/kegg-bin/show_pathway?hsa04911+6833+107+108+109+111+112+114+115+117+1388+476+477+480+482+775+776+778+779+815+816+817+818+1385+90993+64764+84699+9586+2864+486+2641+2645+2740+2776+2778+3767+3778+27345+3780+3781+3782+157855+27445+23236+5330+5331+5332+5567+5568+5578+5579+5582+11069+9699+6262+6514+54795	9.46358e-05	56	3165	85	6990	0.00091583	4.02395	0.017694	ABCC8//ADCY1//ADCY2//ADCY3//ADCY5//ADCY6//ADCY8//ADCY9//ADCYAP1R1//ATF6B//ATP1A1//ATP1A2//ATP1A4//ATP1B2//CACNA1C//CACNA1D//CACNA1F//CACNA1S//CAMK2A//CAMK2B//CAMK2D//CAMK2G//CREB1//CREB3L1//CREB3L2//CREB3L3//CREB5//FFAR1//FXYD2//GCG//GCK//GLP1R//GNAQ//GNAS//KCNJ11//KCNMA1//KCNMB4//KCNN1//KCNN2//KCNN3//KCNU1//PCLO//PLCB1//PLCB2//PLCB3//PLCB4//PRKACB//PRKACG//PRKCA//PRKCB//PRKCG//RAPGEF4//RIMS2//RY…
hsa04550	Signaling pathways regulating pluripotency of stem cells	http://www.genome.jp/kegg-bin/show_pathway?hsa04550+90+91+130399+93+207+10000+10297+8312+648+657+1499+1852+1855+1856+2103+80712+2260+2261+2264+8321+11211+2535+7976+7855+8324+8325+8326+2885+2932+9421+6927+3265+3399+3480+3625+3626+83729+3670+3717+3718+3720+7994+7044+64211+3977+5604+5605+5594+5603+1432+5595+79923+4762+5013+5080+10336+5290+5293+5294+5295+5296+8503+23533+5462+4086+4087+4088+4089+6657+…	0.000155943	86	3165	142	6990	0.00146196	3.80704	0.027172	ACVR1//ACVR1B//ACVR1C//ACVR2B//AKT1//AKT3//APC2//AXIN1//BMI1//BMPR1A//CTNNB1//DUSP9//DVL1//DVL2//ESRRB//ESX1//FGFR1//FGFR3//FGFR4//FZD1//FZD10//FZD2//FZD3//FZD5//FZD7//FZD8//FZD9//GRB2//GSK3B//HAND1//HNF1A//HRAS//ID3//IGF1R//INHBB//INHBC//INHBE//ISL1//JAK2//JAK3//JARID2//KAT6A//LEFTY2//LHX5//LIFR//MAP2K1//MAP2K2//MAPK1//MAPK13//MAPK14//MAPK3//NANOG//NEUROG1//OTX1//PAX6//PCGF3//PIK3CA//PIK3CD//PIK…
hsa04728	Dopaminergic synapse	http://www.genome.jp/kegg-bin/show_pathway?hsa04728+111+207+10000+1388+773+774+775+776+808+810+50632+815+816+817+818+9575+1312+1385+90993+64764+84699+9586+1644+1812+1813+1815+1816+2353+2771+2773+2774+2776+2778+2782+2783+2784+10681+2790+55970+2786+2793+2890+2903+2904+2932+3709+3762+3763+3765+3798+3800+4128+5602+5603+1432+5601+23236+5330+5331+5332+5501+5515+5518+5519+5520+5521+5522+55844+5525+5528+…	0.000170966	79	3165	129	6990	0.00155423	3.76709	0.024961	ADCY5//AKT1//AKT3//ATF6B//CACNA1A//CACNA1B//CACNA1C//CACNA1D//CALM3//CALML3//CALY//CAMK2A//CAMK2B//CAMK2D//CAMK2G//CLOCK//COMT//CREB1//CREB3L1//CREB3L2//CREB3L3//CREB5//DDC//DRD1//DRD2//DRD4//DRD5//FOS//GNAI2//GNAI3//GNAL//GNAQ//GNAS//GNB1//GNB2//GNB3//GNB5//GNG10//GNG12//GNG4//GNGT2//GRIA1//GRIN2A//GRIN2B//GSK3B//ITPR2//KCNJ5//KCNJ6//KCNJ9//KIF5A//KIF5C//MAOA//MAPK10//MAPK13//MAPK14//MAPK9//PLCB…
hsa05214	Glioma	http://www.genome.jp/kegg-bin/show_pathway?hsa05214+207+10000+673+808+810+815+816+817+818+1026+1869+1870+1871+2885+3265+3480+5604+5605+5594+5595+2475+5154+5156+5159+5290+5293+5294+5295+5296+8503+23533+5336+5578+5579+5582+5728+5925+6464+25759+53358+399694+6655+7039+7157	0.00020847	44	3165	65	6990	0.00183944	3.68096	0.013902	AKT1//AKT3//BRAF//CALM3//CALML3//CAMK2A//CAMK2B//CAMK2D//CAMK2G//CDKN1A//E2F1//E2F2//E2F3//GRB2//HRAS//IGF1R//MAP2K1//MAP2K2//MAPK1//MAPK3//MTOR//PDGFA//PDGFRA//PDGFRB//PIK3CA//PIK3CD//PIK3CG//PIK3R1//PIK3R2//PIK3R3//PIK3R5//PLCG2//PRKCA//PRKCB//PRKCG//PTEN//RB1//SHC1//SHC2//SHC3//SHC4//SOS2//TGFA//TP53
hsa04014	Ras signaling pathway	http://www.genome.jp/kegg-bin/show_pathway?hsa04014+25+27+207+10000+285+51378+382+598+8315+808+810+1435+1436+1943+1945+1946+1969+2113+2114+2246+2259+8823+8817+9965+26291+2253+2260+2261+2264+2321+2324+4303+2549+9846+2782+2783+2784+10681+2790+55970+2786+2793+2885+2902+2903+2904+3265+3363+3480+3551+8517+3643+8681+3791+3815+8844+283455+5604+5605+5594+5602+5595+5601+4233+22808+4804+5058+5063+10298+569…	0.000253227	129	3165	227	6990	0.00217051	3.59649	0.040758	ABL1//ABL2//AKT1//AKT3//ANGPT2//ANGPT4//ARF6//BCL2L1//BRAP//CALM3//CALML3//CSF1//CSF1R//EFNA2//EFNA4//EFNA5//EPHA2//ETS1//ETS2//FGF1//FGF14//FGF16//FGF18//FGF19//FGF21//FGF8//FGFR1//FGFR3//FGFR4//FLT1//FLT4//FOXO4//GAB1//GAB2//GNB1//GNB2//GNB3//GNB5//GNG10//GNG12//GNG4//GNGT2//GRB2//GRIN1//GRIN2A//GRIN2B//HRAS//HTR7//IGF1R//IKBKB//IKBKG//INSR//JMJD7-PLA2G4B//KDR//KIT//KSR1//KSR2//MAP2K1//MAP2K2//…
hsa04912	GnRH signaling pathway	http://www.genome.jp/kegg-bin/show_pathway?hsa04912+107+108+109+111+112+114+115+775+776+778+779+808+810+815+816+817+818+2776+2778+2885+1839+3265+3709+8681+3972+5604+5605+5606+6416+5608+5609+10746+4215+5594+5602+5603+1432+5595+5601+4313+5321+283748+123745+255189+23236+5330+5331+5332+5337+5338+5567+5568+5578+5579+5580+2185+6655+6714	0.000277372	58	3165	91	6990	0.00231143	3.55694	0.018325	ADCY1//ADCY2//ADCY3//ADCY5//ADCY6//ADCY8//ADCY9//CACNA1C//CACNA1D//CACNA1F//CACNA1S//CALM3//CALML3//CAMK2A//CAMK2B//CAMK2D//CAMK2G//GNAQ//GNAS//GRB2//HBEGF//HRAS//ITPR2//JMJD7-PLA2G4B//LHB//MAP2K1//MAP2K2//MAP2K3//MAP2K4//MAP2K6//MAP2K7//MAP3K2//MAP3K3//MAPK1//MAPK10//MAPK13//MAPK14//MAPK3//MAPK9//MMP2//PLA2G4A//PLA2G4D//PLA2G4E//PLA2G4F//PLCB1//PLCB2//PLCB3//PLCB4//PLD1//PLD2//PRKACB//PRKACG//PR…
hsa00562	Inositol phosphate metabolism	http://www.genome.jp/kegg-bin/show_pathway?hsa00562+10423+3628+3631+8821+3632+3633+3635+56623+27124+51763+253430+64768+3705+3706+3707+80271+8776+64419+8898+9110+55613+4952+55361+5297+5298+5287+5288+5289+5290+5293+5294+200576+5305+8396+23396+23236+5330+5331+5332+5333+113026+51196+5336+23007+9651+5728+8871	0.000288177	47	3165	71	6990	0.00233657	3.54034	0.01485	CDIPT//INPP1//INPP4A//INPP4B//INPP5A//INPP5B//INPP5D//INPP5E//INPP5J//INPP5K//IPMK//IPPK//ITPK1//ITPKA//ITPKB//ITPKC//MTMR1//MTMR14//MTMR2//MTMR4//MTMR8//OCRL//PI4K2A//PI4KA//PI4KB//PIK3C2B//PIK3C2G//PIK3C3//PIK3CA//PIK3CD//PIK3CG//PIKFYVE//PIP4K2A//PIP4K2B//PIP5K1C//PLCB1//PLCB2//PLCB3//PLCB4//PLCD1//PLCD3//PLCE1//PLCG2//PLCH1//PLCH2//PTEN//SYNJ2
hsa04726	Serotonergic synapse	http://www.genome.jp/kegg-bin/show_pathway?hsa04726+111+239+246+247+351+673+773+774+775+776+778+779+836+1562+1557+1559+1565+1644+1843+2561+2771+2773+2776+2778+2782+2783+2784+10681+2790+55970+2786+2793+3265+3352+3354+9177+170572+200909+285242+3362+3363+3709+8681+3762+3763+3765+3781+4128+5604+5594+5595+5321+283748+123745+255189+23236+5330+5331+5332+5567+5568+5578+5579+5582+10411+6570+6532+7166+7220	0.000337939	69	3165	112	6990	0.00266794	3.47116	0.021801	ADCY5//ALOX12//ALOX15//ALOX15B//APP//BRAF//CACNA1A//CACNA1B//CACNA1C//CACNA1D//CACNA1F//CACNA1S//CASP3//CYP2C18//CYP2C19//CYP2C9//CYP2D6//DDC//DUSP1//GABRB2//GNAI2//GNAI3//GNAQ//GNAS//GNB1//GNB2//GNB3//GNB5//GNG10//GNG12//GNG4//GNGT2//HRAS//HTR1D//HTR1E//HTR3B//HTR3C//HTR3D//HTR3E//HTR6//HTR7//ITPR2//JMJD7-PLA2G4B//KCNJ5//KCNJ6//KCNJ9//KCNN2//MAOA//MAP2K1//MAPK1//MAPK3//PLA2G4A//PLA2G4D//PLA2G4E/…
hsa04720	Long-term potentiation	http://www.genome.jp/kegg-bin/show_pathway?hsa04720+107+114+673+775+808+810+815+816+817+818+814+1387+2776+2890+2902+2903+2904+2905+2906+2911+3265+3709+5604+5605+5594+5595+23236+5330+5331+5332+5501+5502+5530+5534+5567+5568+5578+5579+5582+5908+10411+6195+6196+6197	0.000353102	44	3165	66	6990	0.00271617	3.4521	0.013902	ADCY1//ADCY8//BRAF//CACNA1C//CALM3//CALML3//CAMK2A//CAMK2B//CAMK2D//CAMK2G//CAMK4//CREBBP//GNAQ//GRIA1//GRIN1//GRIN2A//GRIN2B//GRIN2C//GRIN2D//GRM1//HRAS//ITPR2//MAP2K1//MAP2K2//MAPK1//MAPK3//PLCB1//PLCB2//PLCB3//PLCB4//PPP1CC//PPP1R1A//PPP3CA//PPP3R1//PRKACB//PRKACG//PRKCA//PRKCB//PRKCG//RAP1B//RAPGEF3//RPS6KA1//RPS6KA2//RPS6KA3
hsa04727	GABAergic synapse	http://www.genome.jp/kegg-bin/show_pathway?hsa04727+18+107+108+109+111+112+114+115+773+774+775+776+778+779+11337+11345+2550+9568+2559+2561+2565+2566+55879+2569+200959+2571+2572+27165+2771+2773+2782+2783+2784+10681+2790+55970+2786+2793+9001+3763+5334+5567+5568+5578+5579+5582+57468+140679+81539+10991+92745+6529+6538+6540+6714+66008	0.00037312	56	3165	88	6990	0.00278716	3.42815	0.017694	ABAT//ADCY1//ADCY2//ADCY3//ADCY5//ADCY6//ADCY8//ADCY9//CACNA1A//CACNA1B//CACNA1C//CACNA1D//CACNA1F//CACNA1S//GABARAP//GABARAPL2//GABBR1//GABBR2//GABRA6//GABRB2//GABRG1//GABRG2//GABRQ//GABRR1//GABRR3//GAD1//GAD2//GLS2//GNAI2//GNAI3//GNB1//GNB2//GNB3//GNB5//GNG10//GNG12//GNG4//GNGT2//HAP1//KCNJ6//PLCL1//PRKACB//PRKACG//PRKCA//PRKCB//PRKCG//SLC12A5//SLC32A1//SLC38A1//SLC38A3//SLC38A5//SLC6A1//SLC6A1…
hsa05205	Proteoglycans in cancer	http://www.genome.jp/kegg-bin/show_pathway?hsa05205+71+207+10000+286+287+288+9138+23365+673+815+816+817+818+836+858+23624+967+1026+1499+2017+1634+1655+2064+2065+7430+2260+2316+2318+8321+11211+2535+7976+7855+8324+8325+8326+2549+2817+2885+1839+3059+10855+60495+3265+3480+3481+3593+3685+3690+3693+3709+3791+4060+5604+5605+5594+5603+1432+5595+4233+4313+22808+2475+79923+5058+5170+5290+5293+5294+5295+529…	0.000380912	116	3165	203	6990	0.00278716	3.41918	0.036651	ACTG1//AKT1//AKT3//ANK1//ANK2//ANK3//ARHGEF1//ARHGEF12//BRAF//CAMK2A//CAMK2B//CAMK2D//CAMK2G//CASP3//CAV2//CBLC//CD63//CDKN1A//CTNNB1//CTTN//DCN//DDX5//ERBB2//ERBB3//EZR//FGFR1//FLNA//FLNC//FZD1//FZD10//FZD2//FZD3//FZD5//FZD7//FZD8//FZD9//GAB1//GPC1//GRB2//HBEGF//HCLS1//HPSE//HPSE2//HRAS//IGF1R//IGF2//IL12B//ITGAV//ITGB3//ITGB5//ITPR2//KDR//LUM//MAP2K1//MAP2K2//MAPK1//MAPK13//MAPK14//MAPK3//MET//…
hsa04925	Aldosterone synthesis and secretion	http://www.genome.jp/kegg-bin/show_pathway?hsa04925+107+108+109+111+112+114+115+185+1388+775+776+778+8913+8912+8911+779+808+810+57118+57172+815+816+817+818+814+1385+90993+64764+84699+9586+1585+747+2776+2778+3284+3709+3949+4881+3164+5138+23236+5330+5331+5332+5567+5568+5578+5579+5581+5582+5587+23683	0.000438205	52	3165	81	6990	0.00313003	3.35832	0.01643	ADCY1//ADCY2//ADCY3//ADCY5//ADCY6//ADCY8//ADCY9//AGTR1//ATF6B//CACNA1C//CACNA1D//CACNA1F//CACNA1G//CACNA1H//CACNA1I//CACNA1S//CALM3//CALML3//CAMK1D//CAMK1G//CAMK2A//CAMK2B//CAMK2D//CAMK2G//CAMK4//CREB1//CREB3L1//CREB3L2//CREB3L3//CREB5//CYP11B2//DAGLA//GNAQ//GNAS//HSD3B2//ITPR2//LDLR//NPR1//NR4A1//PDE2A//PLCB1//PLCB2//PLCB3//PLCB4//PRKACB//PRKACG//PRKCA//PRKCB//PRKCE//PRKCG//PRKD1//PRKD3
hsa04917	Prolactin signaling pathway	http://www.genome.jp/kegg-bin/show_pathway?hsa04917+207+10000+894+1154+1586+2001+2353+2309+2645+2885+2932+3265+3659+3717+3972+5604+5605+5594+5602+5603+1432+5595+5601+5290+5293+5294+5295+5296+8503+23533+5617+5618+6464+25759+53358+399694+6514+8651+8835+9021+9306+30837+6655+6714+6774+8792+8600	0.00046831	47	3165	72	6990	0.00326728	3.32947	0.01485	AKT1//AKT3//CCND2//CISH//CYP17A1//ELF5//FOS//FOXO3//GCK//GRB2//GSK3B//HRAS//IRF1//JAK2//LHB//MAP2K1//MAP2K2//MAPK1//MAPK10//MAPK13//MAPK14//MAPK3//MAPK9//PIK3CA//PIK3CD//PIK3CG//PIK3R1//PIK3R2//PIK3R3//PIK3R5//PRL//PRLR//SHC1//SHC2//SHC3//SHC4//SLC2A2//SOCS1//SOCS2//SOCS3//SOCS6//SOCS7//SOS2//SRC//STAT3//TNFRSF11A//TNFSF11
hsa04310	Wnt signaling pathway	http://www.genome.jp/kegg-bin/show_pathway?hsa04310+10297+8312+8945+815+816+817+818+894+896+9350+1387+102800317+1454+1457+1487+1499+56998+27123+27121+1855+1856+8061+23401+8321+11211+2535+7976+7855+8324+8325+8326+2932+27130+51176+4041+6885+5602+5601+4772+4775+85407+51701+23236+5330+5331+5332+5467+5530+5534+144165+5567+5568+5578+5579+5582+5880+5881+9978+9475+5176+6423+6425+6477+4088+4089+64321+6907…	0.000549372	84	3165	142	6990	0.00374572	3.26013	0.02654	APC2//AXIN1//BTRC//CAMK2A//CAMK2B//CAMK2D//CAMK2G//CCND2//CCND3//CER1//CREBBP//CSNK1E//CSNK1E//CSNK2A1//CTBP1//CTNNB1//CTNNBIP1//DKK2//DKK4//DVL1//DVL2//FOSL1//FRAT2//FZD1//FZD10//FZD2//FZD3//FZD5//FZD7//FZD8//FZD9//GSK3B//INVS//LEF1//LRP5//MAP3K7//MAPK10//MAPK9//NFATC1//NFATC3//NKD1//NLK//PLCB1//PLCB2//PLCB3//PLCB4//PPARD//PPP3CA//PPP3R1//PRICKLE1//PRKACB//PRKACG//PRKCA//PRKCB//PRKCG//RAC2//RAC3…
hsa00534	Glycosaminoglycan biosynthesis - heparan sulfate / heparin	http://www.genome.jp/kegg-bin/show_pathway?hsa00534+26229+11285+2132+2134+2135+2137+26035+9957+9955+9953+222537+9394+90161+266722+3340+9348+64579+64131+64132	0.000737688	19	3165	24	6990	0.00491792	3.13213	0.006003	B3GAT3//B4GALT7//EXT2//EXTL1//EXTL2//EXTL3//GLCE//HS3ST1//HS3ST3A1//HS3ST3B1//HS3ST5//HS6ST1//HS6ST2//HS6ST3//NDST1//NDST3//NDST4//XYLT1//XYLT2
hsa04924	Renin secretion	http://www.genome.jp/kegg-bin/show_pathway?hsa04924+1636+111+112+117+134+153+154+155+183+185+775+776+778+779+808+810+22802+1385+1909+2771+2773+2776+2778+2977+3709+3759+3778+4881+5153+5137+5139+23236+5330+5331+5332+5530+5534+5567+5568+5593+5734+5972	0.000787722	42	3165	64	6990	0.00505903	3.10363	0.01327	ACE//ADCY5//ADCY6//ADCYAP1R1//ADORA1//ADRB1//ADRB2//ADRB3//AGT//AGTR1//CACNA1C//CACNA1D//CACNA1F//CACNA1S//CALM3//CALML3//CLCA4//CREB1//EDNRA//GNAI2//GNAI3//GNAQ//GNAS//GUCY1A2//ITPR2//KCNJ2//KCNMA1//NPR1//PDE1B//PDE1C//PDE3A//PLCB1//PLCB2//PLCB3//PLCB4//PPP3CA//PPP3R1//PRKACB//PRKACG//PRKG2//PTGER4//REN
hsa05217	Basal cell carcinoma	http://www.genome.jp/kegg-bin/show_pathway?hsa05217+10297+8312+1499+1855+1856+8321+11211+2535+7976+7855+8324+8325+8326+2735+2736+2932+64399+51176+5727+8643+6469+6608+51684+6932+7157+80326+7481+51384+7482+89780+54361+7474+81029+7476+7477+7479+7483	0.000792581	37	3165	55	6990	0.00505903	3.10096	0.01169	APC2//AXIN1//CTNNB1//DVL1//DVL2//FZD1//FZD10//FZD2//FZD3//FZD5//FZD7//FZD8//FZD9//GLI1//GLI2//GSK3B//HHIP//LEF1//PTCH1//PTCH2//SHH//SMO//SUFU//TCF7//TP53//WNT10A//WNT11//WNT16//WNT2B//WNT3A//WNT4//WNT5A//WNT5B//WNT7A//WNT7B//WNT8B//WNT9A
hsa05414	Dilated cardiomyopathy	http://www.genome.jp/kegg-bin/show_pathway?hsa05414+71+107+108+109+111+112+114+115+153+488+775+776+778+779+9254+55799+93589+782+784+785+786+10368+27091+59284+1605+1756+2778+8515+22801+3674+3676+3679+8516+3680+3685+3690+3693+3695+3696+3908+4000+4607+4624+4625+4633+5350+5567+5568+6262+6442+6444+7042+7043+7139+7170+7273	0.000845169	56	3165	90	6990	0.00528231	3.07306	0.017694	ACTG1//ADCY1//ADCY2//ADCY3//ADCY5//ADCY6//ADCY8//ADCY9//ADRB1//ATP2A2//CACNA1C//CACNA1D//CACNA1F//CACNA1S//CACNA2D2//CACNA2D3//CACNA2D4//CACNB1//CACNB3//CACNB4//CACNG1//CACNG3//CACNG5//CACNG7//DAG1//DMD//GNAS//ITGA10//ITGA11//ITGA2B//ITGA4//ITGA7//ITGA8//ITGA9//ITGAV//ITGB3//ITGB5//ITGB7//ITGB8//LAMA2//LMNA//MYBPC3//MYH6//MYH7//MYL2//PLN//PRKACB//PRKACG//RYR2//SGCA//SGCD//TGFB2//TGFB3//TNNT2//TPM…
hsa04664	Fc epsilon RI signaling pathway	http://www.genome.jp/kegg-bin/show_pathway?hsa04664+207+10000+2205+9846+2885+3265+3596+3562+3565+3635+8681+4067+5604+5605+5606+6416+5608+5609+5594+5602+5603+1432+5595+5601+5170+5290+5293+5294+5295+5296+8503+23533+5321+283748+123745+255189+5336+5578+5880+5881+6655+6850+7409+7410	0.000930543	44	3165	68	6990	0.0056972	3.03126	0.013902	AKT1//AKT3//FCER1A//GAB2//GRB2//HRAS//IL13//IL3//IL4//INPP5D//JMJD7-PLA2G4B//LYN//MAP2K1//MAP2K2//MAP2K3//MAP2K4//MAP2K6//MAP2K7//MAPK1//MAPK10//MAPK13//MAPK14//MAPK3//MAPK9//PDPK1//PIK3CA//PIK3CD//PIK3CG//PIK3R1//PIK3R2//PIK3R3//PIK3R5//PLA2G4A//PLA2G4D//PLA2G4E//PLA2G4F//PLCG2//PRKCA//RAC2//RAC3//SOS2//SYK//VAV1//VAV2
hsa04973	Carbohydrate digestion and absorption	http://www.genome.jp/kegg-bin/show_pathway?hsa04973+207+10000+276+279+476+477+480+482+776+486+2538+3098+3099+3101+80201+3938+8972+5290+5293+5294+5295+5296+8503+23533+5330+5579+6476+6514+6518+6523+83756	0.00114486	31	3165	45	6990	0.00686915	2.94125	0.009795	AKT1//AKT3//AMY1A//AMY2A//ATP1A1//ATP1A2//ATP1A4//ATP1B2//CACNA1D//FXYD2//G6PC//HK1//HK2//HK3//HKDC1//LCT//MGAM//PIK3CA//PIK3CD//PIK3CG//PIK3R1//PIK3R2//PIK3R3//PIK3R5//PLCB2//PRKCB//SI//SLC2A2//SLC2A5//SLC5A1//TAS1R3
hsa05215	Prostate cancer	http://www.genome.jp/kegg-bin/show_pathway?hsa05215+207+10000+367+673+842+898+9134+1026+1385+90993+64764+84699+9586+1387+1499+1869+1870+1871+2064+2260+2308+2885+2932+3265+3320+3326+3480+3551+8517+3645+354+51176+5604+5605+5594+5595+2475+4824+5154+5156+5159+5170+5290+5293+5294+5295+5296+8503+23533+5728+5925+6655+6932+7039+7157	0.0011846	55	3165	89	6990	0.00696823	2.92643	0.017378	AKT1//AKT3//AR//BRAF//CASP9//CCNE1//CCNE2//CDKN1A//CREB1//CREB3L1//CREB3L2//CREB3L3//CREB5//CREBBP//CTNNB1//E2F1//E2F2//E2F3//ERBB2//FGFR1//FOXO1//GRB2//GSK3B//HRAS//HSP90AA1//HSP90AB1//IGF1R//IKBKB//IKBKG//INSRR//KLK3//LEF1//MAP2K1//MAP2K2//MAPK1//MAPK3//MTOR//NKX3-1//PDGFA//PDGFRA//PDGFRB//PDPK1//PIK3CA//PIK3CD//PIK3CG//PIK3R1//PIK3R2//PIK3R3//PIK3R5//PTEN//RB1//SOS2//TCF7//TGFA//TP53
hsa04923	Regulation of lipolysis in adipocytes	http://www.genome.jp/kegg-bin/show_pathway?hsa04923+51099+107+108+109+111+112+114+115+134+153+154+155+207+10000+364+2771+2773+2778+3643+3667+8471+11343+4881+5290+5293+5294+5295+5296+8503+23533+5346+57104+5567+5568+5592+5593+7253	0.00132457	37	3165	56	6990	0.00736402	2.87792	0.01169	ABHD5//ADCY1//ADCY2//ADCY3//ADCY5//ADCY6//ADCY8//ADCY9//ADORA1//ADRB1//ADRB2//ADRB3//AKT1//AKT3//AQP7//GNAI2//GNAI3//GNAS//INSR//IRS1//IRS4//MGLL//NPR1//PIK3CA//PIK3CD//PIK3CG//PIK3R1//PIK3R2//PIK3R3//PIK3R5//PLIN1//PNPLA2//PRKACB//PRKACG//PRKG1//PRKG2//TSHR
hsa05223	Non-small cell lung cancer	http://www.genome.jp/kegg-bin/show_pathway?hsa05223+207+10000+238+673+842+1869+1870+1871+2064+2309+2885+3265+5604+5605+5594+5595+5170+5290+5293+5294+5295+5296+8503+23533+5336+5578+5579+5582+5915+83593+5925+6256+6257+6258+6655+7039+7157	0.00132457	37	3165	56	6990	0.00736402	2.87792	0.01169	AKT1//AKT3//ALK//BRAF//CASP9//E2F1//E2F2//E2F3//ERBB2//FOXO3//GRB2//HRAS//MAP2K1//MAP2K2//MAPK1//MAPK3//PDPK1//PIK3CA//PIK3CD//PIK3CG//PIK3R1//PIK3R2//PIK3R3//PIK3R5//PLCG2//PRKCA//PRKCB//PRKCG//RARB//RASSF5//RB1//RXRA//RXRB//RXRG//SOS2//TGFA//TP53
hsa04810	Regulation of actin cytoskeleton	http://www.genome.jp/kegg-bin/show_pathway?hsa04810+10152+71+87+89+10297+2909+9138+23365+9459+8874+81873+10458+9564+623+624+673+1133+1398+26999+1729+81624+55740+7430+2147+2149+2245+89846+2246+2259+8823+8817+9965+26291+2253+2260+2261+2264+28964+2768+10672+55970+2934+3265+3645+10788+128239+8515+22801+3674+3676+3679+8516+3680+3681+3682+3683+3684+3685+3689+3690+3693+3695+3696+3984+3985+5604+5605+5594…	0.00132552	119	3165	214	6990	0.00736402	2.87761	0.037599	ABI2//ACTG1//ACTN1//ACTN3//APC2//ARHGAP35//ARHGEF1//ARHGEF12//ARHGEF6//ARHGEF7//ARPC5L//BAIAP2//BCAR1//BDKRB1//BDKRB2//BRAF//CHRM5//CRK//CYFIP2//DIAPH1//DIAPH3//ENAH//EZR//F2//F2R//FGD1//FGD3//FGF1//FGF14//FGF16//FGF18//FGF19//FGF21//FGF8//FGFR1//FGFR3//FGFR4//GIT1//GNA12//GNA13//GNG12//GSN//HRAS//INSRR//IQGAP2//IQGAP3//ITGA10//ITGA11//ITGA2B//ITGA4//ITGA7//ITGA8//ITGA9//ITGAD//ITGAE//ITGAL//ITGA…
hsa05230	Central carbon metabolism in cancer	http://www.genome.jp/kegg-bin/show_pathway?hsa05230+207+10000+2064+2260+2261+2322+2645+27165+3098+3099+3101+80201+3265+3417+3815+5604+5605+5594+5595+4233+2475+4914+5156+5159+5211+5213+5214+5290+5293+5294+5295+5296+8503+23533+5315+5728+5979+9997+23410+51548+6510+6514+7157	0.00135604	43	3165	67	6990	0.00739657	2.86773	0.013586	AKT1//AKT3//ERBB2//FGFR1//FGFR3//FLT3//GCK//GLS2//HK1//HK2//HK3//HKDC1//HRAS//IDH1//KIT//MAP2K1//MAP2K2//MAPK1//MAPK3//MET//MTOR//NTRK1//PDGFRA//PDGFRB//PFKL//PFKM//PFKP//PIK3CA//PIK3CD//PIK3CG//PIK3R1//PIK3R2//PIK3R3//PIK3R5//PKM//PTEN//RET//SCO2//SIRT3//SIRT6//SLC1A5//SLC2A2//TP53
hsa04722	Neurotrophin signaling pathway	http://www.genome.jp/kegg-bin/show_pathway?hsa04722+25+207+10000+396+581+627+673+808+810+815+816+817+818+814+1398+2309+2549+2885+2932+3265+3551+3654+11213+3667+57498+5604+5605+5607+5609+4215+4217+5594+5602+5603+1432+5595+5601+4145+4794+4804+4908+4914+4915+5170+5290+5293+5294+5295+5296+8503+23533+5336+5580+5664+5908+2889+8767+6195+6196+6197+9252+25970+10603+10019+6464+25759+53358+399694+6272+6655+…	0.00142242	71	3165	120	6990	0.00762013	2.84697	0.022433	ABL1//AKT1//AKT3//ARHGDIA//BAX//BDNF//BRAF//CALM3//CALML3//CAMK2A//CAMK2B//CAMK2D//CAMK2G//CAMK4//CRK//FOXO3//GAB1//GRB2//GSK3B//HRAS//IKBKB//IRAK1//IRAK3//IRS1//KIDINS220//MAP2K1//MAP2K2//MAP2K5//MAP2K7//MAP3K3//MAP3K5//MAPK1//MAPK10//MAPK13//MAPK14//MAPK3//MAPK9//MATK//NFKBIE//NGFR//NTF3//NTRK1//NTRK2//PDPK1//PIK3CA//PIK3CD//PIK3CG//PIK3R1//PIK3R2//PIK3R3//PIK3R5//PLCG2//PRKCD//PSEN2//RAP1B//RA…
hsa04918	Thyroid hormone synthesis	http://www.genome.jp/kegg-bin/show_pathway?hsa04918+107+108+109+111+112+114+115+432+433+1388+476+477+480+482+821+1385+90993+64764+84699+9586+50506+405753+486+2776+2778+2882+493869+2936+3309+3709+4036+9601+23236+5330+5331+5332+5567+5568+5578+5579+5582+5172+7038+7173+7253	0.00154883	45	3165	71	6990	0.00815176	2.80999	0.014218	ADCY1//ADCY2//ADCY3//ADCY5//ADCY6//ADCY8//ADCY9//ASGR1//ASGR2//ATF6B//ATP1A1//ATP1A2//ATP1A4//ATP1B2//CANX//CREB1//CREB3L1//CREB3L2//CREB3L3//CREB5//DUOX2//DUOXA2//FXYD2//GNAQ//GNAS//GPX7//GPX8//GSR//HSPA5//ITPR2//LRP2//PDIA4//PLCB1//PLCB2//PLCB3//PLCB4//PRKACB//PRKACG//PRKCA//PRKCB//PRKCG//SLC26A4//TG//TPO//TSHR
hsa05014	Amyotrophic lateral sclerosis (ALS)	http://www.genome.jp/kegg-bin/show_pathway?hsa05014+57679+581+598+637+100506742+836+842+9973+1616+79139+2890+2902+2903+2904+2905+2906+5606+5608+4217+5603+1432+4744+4747+4741+4842+5530+5534+5630+5868+6506+7133+10452+84134+7157	0.00163296	34	3165	51	6990	0.00844634	2.78702	0.010742	ALS2//BAX//BCL2L1//BID//CASP12//CASP3//CASP9//CCS//DAXX//DERL1//GRIA1//GRIN1//GRIN2A//GRIN2B//GRIN2C//GRIN2D//MAP2K3//MAP2K6//MAP3K5//MAPK13//MAPK14//NEFH//NEFL//NEFM//NOS1//PPP3CA//PPP3R1//PRPH//RAB5A//SLC1A2//TNFRSF1B//TOMM40//TOMM40L//TP53
hsa04213	Longevity regulating pathway - multiple species	http://www.genome.jp/kegg-bin/show_pathway?hsa04213+107+108+109+111+112+114+115+207+84335+10000+9474+81570+3170+2308+2309+3065+3066+3265+3303+3304+3305+3306+3310+3312+3480+3643+3667+8471+2475+5290+5293+5294+5295+5296+8503+23533+5567+5568+51422+57521+23411	0.00183401	41	3165	64	6990	0.00925224	2.7366	0.012954	ADCY1//ADCY2//ADCY3//ADCY5//ADCY6//ADCY8//ADCY9//AKT1//AKT1S1//AKT3//ATG5//CLPB//FOXA2//FOXO1//FOXO3//HDAC1//HDAC2//HRAS//HSPA1A//HSPA1B//HSPA1L//HSPA2//HSPA6//HSPA8//IGF1R//INSR//IRS1//IRS4//MTOR//PIK3CA//PIK3CD//PIK3CG//PIK3R1//PIK3R2//PIK3R3//PIK3R5//PRKACB//PRKACG//PRKAG2//RPTOR//SIRT1
hsa04211	Longevity regulating pathway - mammal	http://www.genome.jp/kegg-bin/show_pathway?hsa04211+107+108+109+111+112+114+115+79602+207+84335+10000+1388+60673+9776+9474+581+814+84254+10645+1385+90993+64764+84699+9586+79813+10919+1977+1978+2308+2309+3265+3480+3643+3667+8471+2475+5290+5293+5294+5295+5296+8503+23533+5567+5568+51422+6009+57521+27244+83667+143686+23411+6794+7157+7248+9706+25989	0.00185045	57	3165	94	6990	0.00925224	2.73272	0.018009	ADCY1//ADCY2//ADCY3//ADCY5//ADCY6//ADCY8//ADCY9//ADIPOR2//AKT1//AKT1S1//AKT3//ATF6B//ATG101//ATG13//ATG5//BAX//CAMK4//CAMKK1//CAMKK2//CREB1//CREB3L1//CREB3L2//CREB3L3//CREB5//EHMT1//EHMT2//EIF4E//EIF4EBP1//FOXO1//FOXO3//HRAS//IGF1R//INSR//IRS1//IRS4//MTOR//PIK3CA//PIK3CD//PIK3CG//PIK3R1//PIK3R2//PIK3R3//PIK3R5//PRKACB//PRKACG//PRKAG2//RHEB//RPTOR//SESN1//SESN2//SESN3//SIRT1//STK11//TP53//TSC1//UL…
hsa04530	Tight junction	http://www.genome.jp/kegg-bin/show_pathway?hsa04530+71+87+89+207+10000+154810+55870+5010+51208+137075+1364+9074+1366+1457+1496+29119+1499+2017+2035+2036+2037+23136+11336+2771+2773+3059+3265+150084+3996+3993+9863+260425+8777+64398+22808+4619+4628+4629+8735+79784+4620+4621+4622+4624+4625+57644+4627+93408+4633+4636+29895+100506658+84612+84552+5515+5518+5519+5520+5521+5522+55844+5578+5579+5580+5581+5…	0.00222841	80	3165	139	6990	0.0109594	2.652	0.025276	ACTG1//ACTN1//ACTN3//AKT1//AKT3//AMOTL1//ASH1L//CLDN11//CLDN18//CLDN23//CLDN4//CLDN6//CLDN7//CSNK2A1//CTNNA2//CTNNA3//CTNNB1//CTTN//EPB41//EPB41L1//EPB41L2//EPB41L3//EXOC3//GNAI2//GNAI3//HCLS1//HRAS//IGSF5//LLGL1//LLGL2//MAGI2//MAGI3//MPDZ//MPP5//MRAS//MYH1//MYH10//MYH11//MYH13//MYH14//MYH2//MYH3//MYH4//MYH6//MYH7//MYH7B//MYH9//MYL10//MYL2//MYL5//MYLPF//OCLN//PARD6B//PARD6G//PPP2CA//PPP2R1A//PPP2…
hsa00561	Glycerolipid metabolism	http://www.genome.jp/kegg-bin/show_pathway?hsa00561+55750+10554+10555+56894+56895+55326+10327+231+57016+219+217+224+501+1056+8694+8527+8526+1608+160851+9162+139189+1609+8525+57678+253558+9388+23175+9663+4023+11343+116255+80168+346606+5406+5408+119548+57104+80339	0.00231243	38	3165	59	6990	0.0111892	2.63593	0.012006	AGK//AGPAT1//AGPAT2//AGPAT3//AGPAT4//AGPAT5//AKR1A1//AKR1B1//AKR1B10//ALDH1B1//ALDH2//ALDH3A2//ALDH7A1//CEL//DGAT1//DGKD//DGKE//DGKG//DGKH//DGKI//DGKK//DGKQ//DGKZ//GPAM//LCLAT1//LIPG//LPIN1//LPIN2//LPL//MGLL//MOGAT1//MOGAT2//MOGAT3//PNLIP//PNLIPRP2//PNLIPRP3//PNPLA2//PNPLA3
hsa05032	Morphine addiction	http://www.genome.jp/kegg-bin/show_pathway?hsa05032+107+108+109+111+112+114+115+134+408+773+774+1812+2550+9568+2559+2561+2565+2566+55879+2569+200959+2771+2773+2778+2782+2783+2784+10681+2790+55970+2786+2793+2868+2869+2870+3762+3763+3765+10846+5153+5137+5138+5139+5141+5142+5144+27115+5151+8622+5567+5568+5578+5579+5582+140679	0.00245043	55	3165	91	6990	0.0116331	2.61076	0.017378	ADCY1//ADCY2//ADCY3//ADCY5//ADCY6//ADCY8//ADCY9//ADORA1//ARRB1//CACNA1A//CACNA1B//DRD1//GABBR1//GABBR2//GABRA6//GABRB2//GABRG1//GABRG2//GABRQ//GABRR1//GABRR3//GNAI2//GNAI3//GNAS//GNB1//GNB2//GNB3//GNB5//GNG10//GNG12//GNG4//GNGT2//GRK4//GRK5//GRK6//KCNJ5//KCNJ6//KCNJ9//PDE10A//PDE1B//PDE1C//PDE2A//PDE3A//PDE4A//PDE4B//PDE4D//PDE7B//PDE8A//PDE8B//PRKACB//PRKACG//PRKCA//PRKCB//PRKCG//SLC32A1
hsa04370	VEGF signaling pathway	http://www.genome.jp/kegg-bin/show_pathway?hsa04370+207+10000+842+3265+8681+3791+5604+5605+5594+5603+1432+5595+7867+4846+5290+5293+5294+5295+5296+8503+23533+5321+283748+123745+255189+5336+5530+5534+5578+5579+5582+5747+5829+5880+5881+25759+56848+6714+7422	0.00248174	39	3165	61	6990	0.0116331	2.60525	0.012322	AKT1//AKT3//CASP9//HRAS//JMJD7-PLA2G4B//KDR//MAP2K1//MAP2K2//MAPK1//MAPK13//MAPK14//MAPK3//MAPKAPK3//NOS3//PIK3CA//PIK3CD//PIK3CG//PIK3R1//PIK3R2//PIK3R3//PIK3R5//PLA2G4A//PLA2G4D//PLA2G4E//PLA2G4F//PLCG2//PPP3CA//PPP3R1//PRKCA//PRKCB//PRKCG//PTK2//PXN//RAC2//RAC3//SHC2//SPHK2//SRC//VEGFA
hsa04152	AMPK signaling pathway	http://www.genome.jp/kegg-bin/show_pathway?hsa04152+31+32+79602+207+84335+10000+51719+84254+10645+890+948+1080+126129+1385+90993+64764+84699+9586+1938+1978+1994+2194+2308+2309+2538+2998+3156+3172+3480+3643+3667+8471+3952+3953+6885+23417+2475+5106+5170+5207+5209+5211+5213+5214+5290+5293+5294+5295+5296+8503+23533+5515+5518+5519+5520+5521+5522+55844+5525+5528+5529+51422+5862+6009+57521+79966+23411+6…	0.00264756	72	3165	124	6990	0.0122195	2.57715	0.022749	ACACA//ACACB//ADIPOR2//AKT1//AKT1S1//AKT3//CAB39//CAMKK1//CAMKK2//CCNA2//CD36//CFTR//CPT1C//CREB1//CREB3L1//CREB3L2//CREB3L3//CREB5//EEF2//EIF4EBP1//ELAVL1//FASN//FOXO1//FOXO3//G6PC//GYS2//HMGCR//HNF4A//IGF1R//INSR//IRS1//IRS4//LEP//LEPR//MAP3K7//MLYCD//MTOR//PCK2//PDPK1//PFKFB1//PFKFB3//PFKL//PFKM//PFKP//PIK3CA//PIK3CD//PIK3CG//PIK3R1//PIK3R2//PIK3R3//PIK3R5//PPP2CA//PPP2R1A//PPP2R1B//PPP2R2A//P…
hsa04540	Gap junction	http://www.genome.jp/kegg-bin/show_pathway?hsa04540+107+108+109+111+112+114+115+153+983+1812+1813+2771+2773+2776+2778+2885+2911+2977+3265+3709+1902+5604+5605+5607+10746+5594+5595+5154+5156+5159+23236+5330+5331+5332+5567+5568+5578+5579+5582+5592+5593+6655+6714+7082+7846+84790+113457+7277+203068+81027+7280+347733+10382	0.0032421	53	3165	88	6990	0.0147368	2.48917	0.016746	ADCY1//ADCY2//ADCY3//ADCY5//ADCY6//ADCY8//ADCY9//ADRB1//CDK1//DRD1//DRD2//GNAI2//GNAI3//GNAQ//GNAS//GRB2//GRM1//GUCY1A2//HRAS//ITPR2//LPAR1//MAP2K1//MAP2K2//MAP2K5//MAP3K2//MAPK1//MAPK3//PDGFA//PDGFRA//PDGFRB//PLCB1//PLCB2//PLCB3//PLCB4//PRKACB//PRKACG//PRKCA//PRKCB//PRKCG//PRKG1//PRKG2//SOS2//SRC//TJP1//TUBA1A//TUBA1C//TUBA3D//TUBA4A//TUBB//TUBB1//TUBB2A//TUBB2B//TUBB4A
hsa05220	Chronic myeloid leukemia	http://www.genome.jp/kegg-bin/show_pathway?hsa05220+25+207+10000+598+613+673+23624+1026+1398+1487+1869+1870+1871+9846+2885+3065+3066+3265+3551+8517+5604+5605+5594+5595+2122+5290+5293+5294+5295+5296+8503+23533+5925+6464+25759+53358+399694+4088+4089+6655+7042+7043+7046+7048+7157	0.0034492	45	3165	73	6990	0.0154442	2.46228	0.014218	ABL1//AKT1//AKT3//BCL2L1//BCR//BRAF//CBLC//CDKN1A//CRK//CTBP1//E2F1//E2F2//E2F3//GAB2//GRB2//HDAC1//HDAC2//HRAS//IKBKB//IKBKG//MAP2K1//MAP2K2//MAPK1//MAPK3//MECOM//PIK3CA//PIK3CD//PIK3CG//PIK3R1//PIK3R2//PIK3R3//PIK3R5//RB1//SHC1//SHC2//SHC3//SHC4//SMAD3//SMAD4//SOS2//TGFB2//TGFB3//TGFBR1//TGFBR2//TP53
hsa04151	PI3K-Akt signaling pathway	http://www.genome.jp/kegg-bin/show_pathway?hsa04151+207+10000+285+51378+1388+598+10018+842+894+896+898+9134+1026+1101+1280+1282+1284+1285+1287+1288+1291+1292+1293+256076+1298+1299+1311+1385+90993+64764+84699+9586+1435+1436+1943+1945+1946+1977+1978+1969+2149+2246+2259+8823+8817+9965+26291+2253+2260+2261+2264+2321+2324+2309+2538+2690+2782+2783+2784+10681+2790+55970+2786+2793+2885+2932+2998+3265+332…	0.003659	179	3165	341	6990	0.0161427	2.43664	0.056556	AKT1//AKT3//ANGPT2//ANGPT4//ATF6B//BCL2L1//BCL2L11//CASP9//CCND2//CCND3//CCNE1//CCNE2//CDKN1A//CHAD//COL2A1//COL4A1//COL4A2//COL4A3//COL4A5//COL4A6//COL6A1//COL6A2//COL6A3//COL6A5//COL9A2//COL9A3//COMP//CREB1//CREB3L1//CREB3L2//CREB3L3//CREB5//CSF1//CSF1R//EFNA2//EFNA4//EFNA5//EIF4E//EIF4EBP1//EPHA2//F2R//FGF1//FGF14//FGF16//FGF18//FGF19//FGF21//FGF8//FGFR1//FGFR3//FGFR4//FLT1//FLT4//FOXO3//G6PC/…
hsa04340	Hedgehog signaling pathway	http://www.genome.jp/kegg-bin/show_pathway?hsa04340+8945+102800317+1454+53944+1455+50846+2619+2735+2736+2932+64399+3549+4036+5567+5568+5727+8643+6469+6608+51684+80326+7481+51384+7482+89780+54361+7474+81029+7476+7477+7479+7483+7546	0.00395725	33	3165	51	6990	0.0172054	2.40261	0.010427	BTRC//CSNK1E//CSNK1E//CSNK1G1//CSNK1G2//DHH//GAS1//GLI1//GLI2//GSK3B//HHIP//IHH//LRP2//PRKACB//PRKACG//PTCH1//PTCH2//SHH//SMO//SUFU//WNT10A//WNT11//WNT16//WNT2B//WNT3A//WNT4//WNT5A//WNT5B//WNT7A//WNT7B//WNT8B//WNT9A//ZIC2
hsa05212	Pancreatic cancer	http://www.genome.jp/kegg-bin/show_pathway?hsa05212+207+10000+9459+598+673+675+842+1869+1870+1871+2064+3551+8517+5604+5594+5602+5595+5601+5290+5293+5294+5295+5296+8503+23533+5337+5880+5881+5899+5925+4087+4088+4089+6774+7039+7042+7043+7046+7048+7157+7422	0.00421546	41	3165	66	6990	0.0180662	2.37515	0.012954	AKT1//AKT3//ARHGEF6//BCL2L1//BRAF//BRCA2//CASP9//E2F1//E2F2//E2F3//ERBB2//IKBKB//IKBKG//MAP2K1//MAPK1//MAPK10//MAPK3//MAPK9//PIK3CA//PIK3CD//PIK3CG//PIK3R1//PIK3R2//PIK3R3//PIK3R5//PLD1//RAC2//RAC3//RALB//RB1//SMAD2//SMAD3//SMAD4//STAT3//TGFA//TGFB2//TGFB3//TGFBR1//TGFBR2//TP53//VEGFA
hsa02010	ABC transporters	http://www.genome.jp/kegg-bin/show_pathway?hsa02010+19+10349+26154+154664+21+24+23460+10350+5243+340273+10058+11194+23457+4363+89845+85320+94160+1244+10257+10057+368+6833+225+9619+64137+64241+1080+6890+6891	0.00456746	29	3165	44	6990	0.0192991	2.34032	0.009163	ABCA1//ABCA10//ABCA12//ABCA13//ABCA3//ABCA4//ABCA6//ABCA9//ABCB1//ABCB5//ABCB6//ABCB8//ABCB9//ABCC1//ABCC10//ABCC11//ABCC12//ABCC2//ABCC4//ABCC5//ABCC6//ABCC8//ABCD2//ABCG1//ABCG4//ABCG8//CFTR//TAP1//TAP2
hsa04666	Fc gamma R-mediated phagocytosis	http://www.genome.jp/kegg-bin/show_pathway?hsa04666+207+10000+273+382+81873+55616+274+1398+1794+2209+2213+2214+9846+2934+3055+3635+3984+3985+4067+5604+5594+5595+4082+4651+653361+5058+5290+5293+5294+5295+5296+8503+23533+23396+5321+283748+123745+255189+5336+5337+5338+5578+5579+5580+5581+5582+5788+5880+85477+56848+6850+7408+7409+7410+10810	0.00475515	55	3165	93	6990	0.0198131	2.32284	0.017378	AKT1//AKT3//AMPH//ARF6//ARPC5L//ASAP3//BIN1//CRK//DOCK2//FCGR1A//FCGR2B//FCGR3A//GAB2//GSN//HCK//INPP5D//LIMK1//LIMK2//LYN//MAP2K1//MAPK1//MAPK3//MARCKS//MYO10//NCF1//PAK1//PIK3CA//PIK3CD//PIK3CG//PIK3R1//PIK3R2//PIK3R3//PIK3R5//PIP5K1C//PLA2G4A//PLA2G4D//PLA2G4E//PLA2G4F//PLCG2//PLD1//PLD2//PRKCA//PRKCB//PRKCD//PRKCE//PRKCG//PTPRC//RAC2//SCIN//SPHK2//SYK//VASP//VAV1//VAV2//WASF3
hsa04960	Aldosterone-regulated sodium reabsorption	http://www.genome.jp/kegg-bin/show_pathway?hsa04960+476+477+480+482+486+3291+3643+3667+5594+5595+23327+5170+5290+5293+5294+5295+5296+8503+23533+5578+5579+5582+6337+6338+6446+9351	0.00568021	26	3165	39	6990	0.0233433	2.24564	0.008215	ATP1A1//ATP1A2//ATP1A4//ATP1B2//FXYD2//HSD11B2//INSR//IRS1//MAPK1//MAPK3//NEDD4L//PDPK1//PIK3CA//PIK3CD//PIK3CG//PIK3R1//PIK3R2//PIK3R3//PIK3R5//PRKCA//PRKCB//PRKCG//SCNN1A//SCNN1B//SGK1//SLC9A3R2
hsa05031	Amphetamine addiction	http://www.genome.jp/kegg-bin/show_pathway?hsa05031+111+23237+1388+775+776+808+810+815+816+817+818+814+1385+90993+64764+84699+9586+1644+1812+2353+2354+2778+2890+2902+2903+2904+2905+2906+3065+4128+5501+5530+5534+5567+5568+5578+5579+5582+23411+6570+6531	0.00616622	41	3165	67	6990	0.024672	2.20998	0.012954	ADCY5//ARC//ATF6B//CACNA1C//CACNA1D//CALM3//CALML3//CAMK2A//CAMK2B//CAMK2D//CAMK2G//CAMK4//CREB1//CREB3L1//CREB3L2//CREB3L3//CREB5//DDC//DRD1//FOS//FOSB//GNAS//GRIA1//GRIN1//GRIN2A//GRIN2B//GRIN2C//GRIN2D//HDAC1//MAOA//PPP1CC//PPP3CA//PPP3R1//PRKACB//PRKACG//PRKCA//PRKCB//PRKCG//SIRT1//SLC18A1//SLC6A3
hsa05166	HTLV-I infection	http://www.genome.jp/kegg-bin/show_pathway?hsa05166+107+108+109+111+112+114+115+207+10000+64682+29882+51434+10297+467+545+581+598+9184+811+821+894+896+958+991+1026+1030+1031+1385+1387+1390+23373+1499+1739+1855+1856+1869+1870+1871+1959+2113+2114+2353+8061+8321+11211+2535+7976+7855+8324+8325+8326+2932+3105+3111+3133+3265+3551+8517+3601+7850+3559+3560+3683+3689+3718+8850+10524+4049+4085+6416+9020+42…	0.006168	137	3165	258	6990	0.024672	2.20986	0.043286	ADCY1//ADCY2//ADCY3//ADCY5//ADCY6//ADCY8//ADCY9//AKT1//AKT3//ANAPC1//ANAPC2//ANAPC7//APC2//ATF3//ATR//BAX//BCL2L1//BUB3//CALR//CANX//CCND2//CCND3//CD40//CDC20//CDKN1A//CDKN2B//CDKN2C//CREB1//CREBBP//CREM//CRTC1//CTNNB1//DLG1//DVL1//DVL2//E2F1//E2F2//E2F3//EGR2//ETS1//ETS2//FOS//FOSL1//FZD1//FZD10//FZD2//FZD3//FZD5//FZD7//FZD8//FZD9//GSK3B//HLA-A//HLA-DOA//HLA-E//HRAS//IKBKB//IKBKG//IL15RA//IL1R2/…
hsa04080	Neuroactive ligand-receptor interaction	http://www.genome.jp/kegg-bin/show_pathway?hsa04080+117+134+135+136+147+151+152+153+154+155+185+552+553+623+624+680+728+799+887+1133+57053+1135+1136+1137+1138+8973+1140+1142+1143+1144+1146+1394+1395+1812+1813+1815+1816+1909+1910+2147+2149+9002+2357+2550+9568+2559+2561+2565+2566+55879+2569+200959+2642+2690+2692+2696+2740+9340+2743+165829+2859+2890+2894+2895+2897+2898+2899+2900+2901+2902+2903+2904+…	0.00680513	146	3165	277	6990	0.0268624	2.16716	0.04613	ADCYAP1R1//ADORA1//ADORA2A//ADORA2B//ADRA1B//ADRA2B//ADRA2C//ADRB1//ADRB2//ADRB3//AGTR1//AVPR1A//AVPR1B//BDKRB1//BDKRB2//BRS3//C5AR1//CALCR//CCKBR//CHRM5//CHRNA10//CHRNA2//CHRNA3//CHRNA4//CHRNA5//CHRNA6//CHRNB1//CHRNB3//CHRNB4//CHRND//CHRNG//CRHR1//CRHR2//DRD1//DRD2//DRD4//DRD5//EDNRA//EDNRB//F2//F2R//F2RL3//FPR1//GABBR1//GABBR2//GABRA6//GABRB2//GABRG1//GABRG2//GABRQ//GABRR1//GABRR3//GCGR//GHR//G…
hsa04668	TNF signaling pathway	http://www.genome.jp/kegg-bin/show_pathway?hsa04668+207+10000+1388+9530+330+836+840+1051+8837+1385+90993+64764+84699+9586+1435+6376+2920+1906+2353+3551+8517+8809+83737+182+4049+9863+5604+5606+6416+5608+5609+9020+4217+6885+1326+5594+5602+5603+1432+5595+5601+64127+192111+5290+5293+5294+5295+5296+8503+23533+8737+8986+9252+6401+9021+10454+23118+257397+7133+8717+7185+7187+7188	0.00724246	63	3165	110	6990	0.0282154	2.14011	0.019905	AKT1//AKT3//ATF6B//BAG4//BIRC3//CASP3//CASP7//CEBPB//CFLAR//CREB1//CREB3L1//CREB3L2//CREB3L3//CREB5//CSF1//CX3CL1//CXCL2//EDN1//FOS//IKBKB//IKBKG//IL18R1//ITCH//JAG1//LTA//MAGI2//MAP2K1//MAP2K3//MAP2K4//MAP2K6//MAP2K7//MAP3K14//MAP3K5//MAP3K7//MAP3K8//MAPK1//MAPK10//MAPK13//MAPK14//MAPK3//MAPK9//NOD2//PGAM5//PIK3CA//PIK3CD//PIK3CG//PIK3R1//PIK3R2//PIK3R3//PIK3R5//RIPK1//RPS6KA4//RPS6KA5//SELE//SO…
hsa04144	Endocytosis	http://www.genome.jp/kegg-bin/show_pathway?hsa04144+23527+116983+153+154+155+116987+116988+273+161+1175+116985+116984+64411+375+382+55738+84364+26286+10564+81873+408+55616+274+830+93661+832+858+23624+128866+91782+1211+8218+1436+3579+9267+9266+9829+1759+26052+10938+30846+30845+29924+22905+55040+58513+2065+2149+2261+2264+2321+2348+28964+6011+2868+2869+2870+3105+3133+3265+3303+3304+3305+3306+3310+33…	0.00733601	137	3165	259	6990	0.0282154	2.13454	0.043286	ACAP2//ACAP3//ADRB1//ADRB2//ADRB3//AGAP1//AGAP3//AMPH//AP2A2//AP2S1//ARAP1//ARAP2//ARAP3//ARF1//ARF6//ARFGAP1//ARFGAP2//ARFGAP3//ARFGEF2//ARPC5L//ARRB1//ASAP3//BIN1//CAPZA2//CAPZA3//CAPZB//CAV2//CBLC//CHMP4B//CHMP7//CLTA//CLTCL1//CSF1R//CXCR2//CYTH1//CYTH2//DNAJC6//DNM1//DNM3//EHD1//EHD2//EHD3//EPN1//EPN2//EPN3//EPS15L1//ERBB3//F2R//FGFR3//FGFR4//FLT1//FOLR1//GIT1//GRK1//GRK4//GRK5//GRK6//HLA-A//…
hsa05202	Transcriptional misregulation in cancer	http://www.genome.jp/kegg-bin/show_pathway?hsa05202+9915+79058+8938+598+604+330+648+55589+894+1236+958+5218+1025+1026+1031+1050+1051+1436+1655+84444+1848+2118+2119+51513+2138+2209+2321+2322+2308+2521+2530+3002+3020+3065+3066+3087+8352+333932+126961+8091+3206+3207+3480+3486+7850+3560+3562+3684+3695+7403+8861+4005+4066+4149+4208+4233+4298+4613+64332+4804+4914+26471+5077+5079+5081+5090+5154+8864+532…	0.00773571	98	3165	180	6990	0.0293761	2.1115	0.030964	ARNT2//ASPSCR1//BAIAP3//BCL2L1//BCL6//BIRC3//BMI1//BMP2K//CCND2//CCR7//CD40//CDK14//CDK9//CDKN1A//CDKN2C//CEBPA//CEBPB//CSF1R//DDX5//DOT1L//DUSP6//ETV4//ETV5//ETV7//EYA1//FCGR1A//FLT1//FLT3//FOXO1//FUS//FUT8//GZMB//H3F3A//HDAC1//HDAC2//HHEX//HIST1H3C//HIST2H3A//HIST2H3C//HMGA2//HOXA10//HOXA11//IGF1R//IGFBP3//IL1R2//IL2RB//IL3//ITGAM//ITGB7//KDM6A//LDB1//LMO2//LYL1//MAX//MEF2C//MET//MLLT1//MYCN//N…
hsa05210	Colorectal cancer	http://www.genome.jp/kegg-bin/show_pathway?hsa05210+207+10000+10297+8312+581+332+673+836+842+1499+1630+2353+2932+51176+5604+5594+5602+5595+5601+4436+5290+5293+5294+5295+5296+8503+23533+5880+5881+4087+4088+4089+6932+7042+7043+7046+7048+7157	0.00792758	38	3165	62	6990	0.0297284	2.10086	0.012006	AKT1//AKT3//APC2//AXIN1//BAX//BIRC5//BRAF//CASP3//CASP9//CTNNB1//DCC//FOS//GSK3B//LEF1//MAP2K1//MAPK1//MAPK10//MAPK3//MAPK9//MSH2//PIK3CA//PIK3CD//PIK3CG//PIK3R1//PIK3R2//PIK3R3//PIK3R5//RAC2//RAC3//SMAD2//SMAD3//SMAD4//TCF7//TGFB2//TGFB3//TGFBR1//TGFBR2//TP53
hsa04723	Retrograde endocannabinoid signaling	http://www.genome.jp/kegg-bin/show_pathway?hsa04723+57406+107+108+109+111+112+114+115+773+774+775+776+778+779+747+2559+2561+2565+2566+55879+2569+200959+2771+2773+2776+2782+2783+2784+10681+2790+55970+2786+2793+2890+2911+3709+3762+3763+3765+5594+5602+5603+1432+5595+5601+11343+23236+5330+5331+5332+5567+5568+5578+5579+5582+22999+57030+140679	0.0090334	58	3165	101	6990	0.0326509	2.04415	0.018325	ABHD6//ADCY1//ADCY2//ADCY3//ADCY5//ADCY6//ADCY8//ADCY9//CACNA1A//CACNA1B//CACNA1C//CACNA1D//CACNA1F//CACNA1S//DAGLA//GABRA6//GABRB2//GABRG1//GABRG2//GABRQ//GABRR1//GABRR3//GNAI2//GNAI3//GNAQ//GNB1//GNB2//GNB3//GNB5//GNG10//GNG12//GNG4//GNGT2//GRIA1//GRM1//ITPR2//KCNJ5//KCNJ6//KCNJ9//MAPK1//MAPK10//MAPK13//MAPK14//MAPK3//MAPK9//MGLL//PLCB1//PLCB2//PLCB3//PLCB4//PRKACB//PRKACG//PRKCA//PRKCB//PRKCG/…
hsa04933	AGE-RAGE signaling pathway in diabetic complications	http://www.genome.jp/kegg-bin/show_pathway?hsa04933+185+207+10000+581+836+1282+1284+1285+1287+1288+1729+1906+2152+2308+3265+3717+5594+5602+5603+1432+5595+5601+4313+4772+4846+5290+5293+5294+5295+5296+8503+23533+5292+23236+5330+5331+5332+5333+113026+51196+5336+5578+5579+5580+5581+5590+6401+4087+4088+4089+6774+7042+7043+7046+7048+7056+7422+7423	0.0090334	58	3165	101	6990	0.0326509	2.04415	0.018325	AGTR1//AKT1//AKT3//BAX//CASP3//COL4A1//COL4A2//COL4A3//COL4A5//COL4A6//DIAPH1//EDN1//F3//FOXO1//HRAS//JAK2//MAPK1//MAPK10//MAPK13//MAPK14//MAPK3//MAPK9//MMP2//NFATC1//NOS3//PIK3CA//PIK3CD//PIK3CG//PIK3R1//PIK3R2//PIK3R3//PIK3R5//PIM1//PLCB1//PLCB2//PLCB3//PLCB4//PLCD1//PLCD3//PLCE1//PLCG2//PRKCA//PRKCB//PRKCD//PRKCE//PRKCZ//SELE//SMAD2//SMAD3//SMAD4//STAT3//TGFB2//TGFB3//TGFBR1//TGFBR2//THBD//VEG…
hsa05231	Choline metabolism in cancer	http://www.genome.jp/kegg-bin/show_pathway?hsa05231+207+10000+1119+8527+8526+1608+160851+9162+139189+1609+8525+1978+2353+2885+3265+8681+5604+5605+5594+5602+5595+5601+2475+9468+5154+5156+5159+5170+5290+5293+5294+5295+5296+8503+23533+23396+5321+283748+123745+255189+5337+5338+5578+5579+5582+5880+5881+6009+6580+6582+6581+6584+57153+80736+204962+6655+7248+10810	0.0090334	58	3165	101	6990	0.0326509	2.04415	0.018325	AKT1//AKT3//CHKA//DGKD//DGKE//DGKG//DGKH//DGKI//DGKK//DGKQ//DGKZ//EIF4EBP1//FOS//GRB2//HRAS//JMJD7-PLA2G4B//MAP2K1//MAP2K2//MAPK1//MAPK10//MAPK3//MAPK9//MTOR//PCYT1B//PDGFA//PDGFRA//PDGFRB//PDPK1//PIK3CA//PIK3CD//PIK3CG//PIK3R1//PIK3R2//PIK3R3//PIK3R5//PIP5K1C//PLA2G4A//PLA2G4D//PLA2G4E//PLA2G4F//PLD1//PLD2//PRKCA//PRKCB//PRKCG//RAC2//RAC3//RHEB//SLC22A1//SLC22A2//SLC22A3//SLC22A5//SLC44A2//SLC44…
hsa05412	Arrhythmogenic right ventricular cardiomyopathy (ARVC)	http://www.genome.jp/kegg-bin/show_pathway?hsa05412+71+87+89+488+775+776+778+779+9254+55799+93589+782+784+785+786+10368+27091+59284+1000+1496+29119+1499+1605+1756+8515+22801+3674+3676+3679+8516+3680+3685+3690+3693+3695+3696+3908+51176+4000+5318+6262+6442+6444+6932	0.00959788	44	3165	74	6990	0.0342781	2.01783	0.013902	ACTG1//ACTN1//ACTN3//ATP2A2//CACNA1C//CACNA1D//CACNA1F//CACNA1S//CACNA2D2//CACNA2D3//CACNA2D4//CACNB1//CACNB3//CACNB4//CACNG1//CACNG3//CACNG5//CACNG7//CDH2//CTNNA2//CTNNA3//CTNNB1//DAG1//DMD//ITGA10//ITGA11//ITGA2B//ITGA4//ITGA7//ITGA8//ITGA9//ITGAV//ITGB3//ITGB5//ITGB7//ITGB8//LAMA2//LEF1//LMNA//PKP2//RYR2//SGCA//SGCD//TCF7
hsa04910	Insulin signaling pathway	http://www.genome.jp/kegg-bin/show_pathway?hsa04910+31+32+207+10000+673+808+810+23624+1398+1977+1978+23265+2194+10211+2319+2308+2538+2645+2885+2932+2998+3098+3099+3101+80201+3265+3551+51763+3643+3667+8471+5604+5605+5594+5602+5595+5601+8569+2872+2475+5106+5170+5256+5290+5293+5294+5295+5296+8503+23533+5501+89801+5567+5568+51422+5590+5770+5792+5834+5837+2889+6009+57521+10603+6464+25759+53358+399694+…	0.00993591	77	3165	139	6990	0.0350679	2.00279	0.024329	ACACA//ACACB//AKT1//AKT3//BRAF//CALM3//CALML3//CBLC//CRK//EIF4E//EIF4EBP1//EXOC7//FASN//FLOT1//FLOT2//FOXO1//G6PC//GCK//GRB2//GSK3B//GYS2//HK1//HK2//HK3//HKDC1//HRAS//IKBKB//INPP5K//INSR//IRS1//IRS4//MAP2K1//MAP2K2//MAPK1//MAPK10//MAPK3//MAPK9//MKNK1//MKNK2//MTOR//PCK2//PDPK1//PHKA2//PIK3CA//PIK3CD//PIK3CG//PIK3R1//PIK3R2//PIK3R3//PIK3R5//PPP1CC//PPP1R3F//PRKACB//PRKACG//PRKAG2//PRKCZ//PTPN1//PTP…
hsa05222	Small cell lung cancer	http://www.genome.jp/kegg-bin/show_pathway?hsa05222+207+10000+598+330+842+898+9134+1030+1282+1284+1285+1287+1288+1869+1870+1871+3551+8517+3674+3685+284217+3908+3909+3910+3912+3914+3915+3918+10319+4149+4843+5290+5293+5294+5295+5296+8503+23533+5728+5747+5915+5925+6256+6257+6258+7157+7185+7187+9618+7188	0.0108134	50	3165	86	6990	0.0377211	1.96604	0.015798	AKT1//AKT3//BCL2L1//BIRC3//CASP9//CCNE1//CCNE2//CDKN2B//COL4A1//COL4A2//COL4A3//COL4A5//COL4A6//E2F1//E2F2//E2F3//IKBKB//IKBKG//ITGA2B//ITGAV//LAMA1//LAMA2//LAMA3//LAMA4//LAMB1//LAMB3//LAMC1//LAMC2//LAMC3//MAX//NOS2//PIK3CA//PIK3CD//PIK3CG//PIK3R1//PIK3R2//PIK3R3//PIK3R5//PTEN//PTK2//RARB//RB1//RXRA//RXRB//RXRG//TP53//TRAF1//TRAF3//TRAF4//TRAF5
hsa04976	Bile secretion	http://www.genome.jp/kegg-bin/show_pathway?hsa04976+5243+1244+10257+64241+107+108+109+111+112+114+115+361+366+476+477+480+482+760+1080+1581+2052+486+2778+3156+3781+3949+9971+5567+5568+6256+6344+6580+10864+6522+8671+57835+200931+123264+6523+6550+10599+28234	0.0126554	42	3165	71	6990	0.0436393	1.89772	0.01327	ABCB1//ABCC2//ABCC4//ABCG8//ADCY1//ADCY2//ADCY3//ADCY5//ADCY6//ADCY8//ADCY9//AQP4//AQP9//ATP1A1//ATP1A2//ATP1A4//ATP1B2//CA2//CFTR//CYP7A1//EPHX1//FXYD2//GNAS//HMGCR//KCNN2//LDLR//NR1H4//PRKACB//PRKACG//RXRA//SCTR//SLC22A1//SLC22A7//SLC4A2//SLC4A4//SLC4A5//SLC51A//SLC51B//SLC5A1//SLC9A3//SLCO1B1//SLCO1B3
hsa05213	Endometrial cancer	http://www.genome.jp/kegg-bin/show_pathway?hsa05213+207+10000+10297+8312+673+842+999+1496+29119+1499+2064+2309+2885+2932+3265+51176+5604+5605+5594+5595+5170+5290+5293+5294+5295+5296+8503+23533+5728+6655+6932+7157	0.0131676	32	3165	52	6990	0.0448894	1.8805	0.010111	AKT1//AKT3//APC2//AXIN1//BRAF//CASP9//CDH1//CTNNA2//CTNNA3//CTNNB1//ERBB2//FOXO3//GRB2//GSK3B//HRAS//LEF1//MAP2K1//MAP2K2//MAPK1//MAPK3//PDPK1//PIK3CA//PIK3CD//PIK3CG//PIK3R1//PIK3R2//PIK3R3//PIK3R5//PTEN//SOS2//TCF7//TP53
hsa04062	Chemokine signaling pathway	http://www.genome.jp/kegg-bin/show_pathway?hsa04062+107+108+109+111+112+114+115+207+10000+408+9564+673+6346+6357+6358+6361+6367+6369+6370+56477+6351+1233+1236+1398+6376+6387+9547+2920+6372+3579+2833+10663+1794+9844+2268+2309+2771+2773+2782+2783+2784+10681+2790+55970+2786+2793+2885+6011+2868+2869+2870+2932+3055+3265+3551+8517+3717+3718+4067+5604+5594+5595+653361+5058+5290+5293+5294+5295+5296+8503+…	0.0137894	100	3165	187	6990	0.0464811	1.86045	0.031596	ADCY1//ADCY2//ADCY3//ADCY5//ADCY6//ADCY8//ADCY9//AKT1//AKT3//ARRB1//BCAR1//BRAF//CCL1//CCL13//CCL14//CCL17//CCL22//CCL24//CCL25//CCL28//CCL4//CCR4//CCR7//CRK//CX3CL1//CXCL12//CXCL14//CXCL2//CXCL6//CXCR2//CXCR3//CXCR6//DOCK2//ELMO1//FGR//FOXO3//GNAI2//GNAI3//GNB1//GNB2//GNB3//GNB5//GNG10//GNG12//GNG4//GNGT2//GRB2//GRK1//GRK4//GRK5//GRK6//GSK3B//HCK//HRAS//IKBKB//IKBKG//JAK2//JAK3//LYN//MAP2K1//MAP…
hsa00052	Galactose metabolism	http://www.genome.jp/kegg-bin/show_pathway?hsa00052+231+57016+8704+2538+2548+2595+2645+2720+3098+3099+3101+80201+3906+3938+8972+5211+5213+5214+5236+6476	0.0147915	20	3165	30	6990	0.049305	1.82999	0.006319	AKR1B1//AKR1B10//B4GALT2//G6PC//GAA//GANC//GCK//GLB1//HK1//HK2//HK3//HKDC1//LALBA//LCT//MGAM//PFKL//PFKM//PFKP//PGM1//SI
hsa04150	mTOR signaling pathway	http://www.genome.jp/kegg-bin/show_pathway?hsa04150+207+84335+10000+673+51719+1977+1978+3551+3667+5594+5595+2475+5170+5290+5293+5294+5295+5296+8503+23533+5578+5579+5582+5728+6009+253260+6195+6196+6197+57521+58528+6794+7248+9706+25989+7422	0.0151363	36	3165	60	6990	0.0498999	1.81998	0.011374	AKT1//AKT1S1//AKT3//BRAF//CAB39//EIF4E//EIF4EBP1//IKBKB//IRS1//MAPK1//MAPK3//MTOR//PDPK1//PIK3CA//PIK3CD//PIK3CG//PIK3R1//PIK3R2//PIK3R3//PIK3R5//PRKCA//PRKCB//PRKCG//PTEN//RHEB//RICTOR//RPS6KA1//RPS6KA2//RPS6KA3//RPTOR//RRAGD//STK11//TSC1//ULK2//ULK3//VEGFA
hsa04931	Insulin resistance	http://www.genome.jp/kegg-bin/show_pathway?hsa04931+32+207+10000+948+1385+90993+64764+84699+9586+2308+2538+2673+9945+2932+2998+3551+3643+3667+5602+5601+10724+51085+2475+4846+7376+5106+5170+5290+5293+5294+5295+5296+8503+23533+5465+133522+5501+51422+5579+5580+5581+5588+5590+5728+5770+5792+5834+5837+6195+6196+6197+11001+11000+10999+6514+6517+9021+6720+6774+9882+57761	0.0155137	61	3165	109	6990	0.0505881	1.80929	0.019273	ACACB//AKT1//AKT3//CD36//CREB1//CREB3L1//CREB3L2//CREB3L3//CREB5//FOXO1//G6PC//GFPT1//GFPT2//GSK3B//GYS2//IKBKB//INSR//IRS1//MAPK10//MAPK9//MGEA5//MLXIPL//MTOR//NOS3//NR1H2//PCK2//PDPK1//PIK3CA//PIK3CD//PIK3CG//PIK3R1//PIK3R2//PIK3R3//PIK3R5//PPARA//PPARGC1B//PPP1CC//PRKAG2//PRKCB//PRKCD//PRKCE//PRKCQ//PRKCZ//PTEN//PTPN1//PTPRF//PYGB//PYGM//RPS6KA1//RPS6KA2//RPS6KA3//SLC27A2//SLC27A3//SLC27A4//SL…
hsa04961	Endocrine and other factor-regulated calcium reabsorption	http://www.genome.jp/kegg-bin/show_pathway?hsa04961+112+115+161+1175+476+477+480+482+624+793+1211+8218+1759+26052+486+2776+2778+23236+5330+5331+5332+5567+5568+5578+5579+5582+8766+56302+7421	0.0170218	29	3165	47	6990	0.054909	1.769	0.009163	ADCY6//ADCY9//AP2A2//AP2S1//ATP1A1//ATP1A2//ATP1A4//ATP1B2//BDKRB2//CALB1//CLTA//CLTCL1//DNM1//DNM3//FXYD2//GNAQ//GNAS//PLCB1//PLCB2//PLCB3//PLCB4//PRKACB//PRKACG//PRKCA//PRKCB//PRKCG//RAB11A//TRPV5//VDR
hsa00524	Butirosin and neomycin biosynthesis	http://www.genome.jp/kegg-bin/show_pathway?hsa00524+2645+3098+3099+3101+80201	0.018999	5	3165	5	6990	0.0606352	1.72127	0.00158	GCK//HK1//HK2//HK3//HKDC1
hsa04068	FoxO signaling pathway	http://www.genome.jp/kegg-bin/show_pathway?hsa04068+207+10000+10018+604+664+673+894+901+1026+1030+1032+1387+102800317+1454+26260+114907+2308+2309+4303+2538+11337+11345+1647+2885+2911+9455+3265+3480+3551+3575+3643+3667+8471+10365+5604+5605+5594+5602+5603+1432+5595+5601+51701+5106+5170+5290+5293+5294+5295+5296+8503+23533+1263+51422+5728+5934+80854+6446+10110+23411+6517+4087+4088+4089+6655+6774+6794…	0.0193314	73	3165	134	6990	0.0610465	1.71374	0.023065	AKT1//AKT3//BCL2L11//BCL6//BNIP3//BRAF//CCND2//CCNG2//CDKN1A//CDKN2B//CDKN2D//CREBBP//CSNK1E//CSNK1E//FBXO25//FBXO32//FOXO1//FOXO3//FOXO4//G6PC//GABARAP//GABARAPL2//GADD45A//GRB2//GRM1//HOMER2//HRAS//IGF1R//IKBKB//IL7R//INSR//IRS1//IRS4//KLF2//MAP2K1//MAP2K2//MAPK1//MAPK10//MAPK13//MAPK14//MAPK3//MAPK9//NLK//PCK2//PDPK1//PIK3CA//PIK3CD//PIK3CG//PIK3R1//PIK3R2//PIK3R3//PIK3R5//PLK3//PRKAG2//PTEN//…
hsa04320	Dorso-ventral axis formation	http://www.genome.jp/kegg-bin/show_pathway?hsa04320+132864+22849+80315+2113+2114+51513+56776+2885+5604+5594+5595+4851+4853+4855+9271+55124+6655+84501	0.0204832	18	3165	27	6990	0.0640099	1.6886	0.005687	CPEB2//CPEB3//CPEB4//ETS1//ETS2//ETV7//FMN2//GRB2//MAP2K1//MAPK1//MAPK3//NOTCH1//NOTCH2//NOTCH4//PIWIL1//PIWIL2//SOS2//SPIRE2
hsa00061	Fatty acid biosynthesis	http://www.genome.jp/kegg-bin/show_pathway?hsa00061+31+32+23205+2180+2181+51703+23305+2194+27349+55301	0.0212713	10	3165	13	6990	0.0657874	1.67221	0.00316	ACACA//ACACB//ACSBG1//ACSL1//ACSL3//ACSL5//ACSL6//FASN//MCAT//OLAH
hsa00100	Steroid biosynthesis	http://www.genome.jp/kegg-bin/show_pathway?hsa00100+1056+1591+1595+1718+1717+2222+51478+3988+4047+6307+50814+8435+6713+7108	0.0225936	14	3165	20	6990	0.0684654	1.64602	0.004423	CEL//CYP24A1//CYP51A1//DHCR24//DHCR7//FDFT1//HSD17B7//LIPA//LSS//MSMO1//NSDHL//SOAT2//SQLE//TM7SF2
hsa00532	Glycosaminoglycan biosynthesis - chondroitin sulfate / dermatan sulfate	http://www.genome.jp/kegg-bin/show_pathway?hsa00532+26229+11285+79586+54480+50515+55501+166012+9469+22856+55790+29940+10090+64131+64132	0.0225936	14	3165	20	6990	0.0684654	1.64602	0.004423	B3GAT3//B4GALT7//CHPF//CHPF2//CHST11//CHST12//CHST13//CHST3//CHSY1//CSGALNACT1//DSE//UST//XYLT1//XYLT2
hsa04662	B cell receptor signaling pathway	http://www.genome.jp/kegg-bin/show_pathway?hsa04662+207+10000+29760+933+971+973+975+2213+2353+2885+2932+3265+3551+8517+3635+4067+5604+5605+5594+5595+4772+4775+4794+118788+5290+5293+5294+5295+5296+8503+23533+5336+5530+5534+5579+5880+5881+25780+6655+6850+7409+7410	0.023171	42	3165	73	6990	0.069513	1.63505	0.01327	AKT1//AKT3//BLNK//CD22//CD72//CD79A//CD81//FCGR2B//FOS//GRB2//GSK3B//HRAS//IKBKB//IKBKG//INPP5D//LYN//MAP2K1//MAP2K2//MAPK1//MAPK3//NFATC1//NFATC3//NFKBIE//PIK3AP1//PIK3CA//PIK3CD//PIK3CG//PIK3R1//PIK3R2//PIK3R3//PIK3R5//PLCG2//PPP3CA//PPP3R1//PRKCB//RAC2//RAC3//RASGRP3//SOS2//SYK//VAV1//VAV2
hsa00514	Other types of O-glycan biosynthesis	http://www.genome.jp/kegg-bin/show_pathway?hsa00514+8705+27087+8704+9486+79709+2526+2529+727936+3955+4242+146664+8985+23275+55624+10585+29954+5986+6487+6480+84620	0.0241584	20	3165	31	6990	0.0717576	1.61693	0.006319	B3GALT4//B3GAT1//B4GALT2//CHST10//COLGALT1//FUT4//FUT7//GXYLT2//LFNG//MFNG//MGAT5B//PLOD3//POFUT2//POMGNT1//POMT1//POMT2//RFNG//ST3GAL3//ST6GAL1//ST6GAL2
hsa04330	Notch signaling pathway	http://www.genome.jp/kegg-bin/show_pathway?hsa04330+6868+1387+1487+28514+10683+54567+1840+113878+196403+23220+1855+1856+3065+3066+182+3714+8850+3955+84441+55534+4242+4851+4853+4855+9253+5664+3516+11317+5986	0.0246827	29	3165	48	6990	0.0725961	1.60761	0.009163	ADAM17//CREBBP//CTBP1//DLL1//DLL3//DLL4//DTX1//DTX2//DTX3//DTX4//DVL1//DVL2//HDAC1//HDAC2//JAG1//JAG2//KAT2B//LFNG//MAML2//MAML3//MFNG//NOTCH1//NOTCH2//NOTCH4//NUMBL//PSEN2//RBPJ//RBPJL//RFNG
hsa00250	Alanine, aspartate and glutamate metabolism	http://www.genome.jp/kegg-bin/show_pathway?hsa00250+18+158+189+64902+8659+7915+440+443+790+2571+2572+2673+9945+27165+2746+2747+2806+84706+259307+339983+284716+57494	0.0272965	22	3165	35	6990	0.07874	1.56389	0.006951	ABAT//ADSL//AGXT//AGXT2//ALDH4A1//ALDH5A1//ASNS//ASPA//CAD//GAD1//GAD2//GFPT1//GFPT2//GLS2//GLUD1//GLUD2//GOT2//GPT2//IL4I1//NAT8L//RIMKLA//RIMKLB
hsa00350	Tyrosine metabolism	http://www.genome.jp/kegg-bin/show_pathway?hsa00350+124+128+220+218+314+8639+316+1312+1621+1644+2184+2806+2954+3081+3242+259307+4128+4282+5409+6898+7173+7306	0.0272965	22	3165	35	6990	0.07874	1.56389	0.006951	ADH1A//ADH5//ALDH1A3//ALDH3A1//AOC2//AOC3//AOX1//COMT//DBH//DDC//FAH//GOT2//GSTZ1//HGD//HPD//IL4I1//MAOA//MIF//PNMT//TAT//TPO//TYRP1
hsa04920	Adipocytokine signaling pathway	http://www.genome.jp/kegg-bin/show_pathway?hsa04920+32+23205+2180+2181+51703+23305+79602+181+207+10000+84254+10645+948+126129+2538+3551+8517+3667+8471+3717+3952+3953+5602+5601+2475+4794+5106+5443+5465+51422+5588+6256+6257+6258+6517+9021+6774+6794+7133+8717	0.0300788	40	3165	70	6990	0.0859393	1.52174	0.012638	ACACB//ACSBG1//ACSL1//ACSL3//ACSL5//ACSL6//ADIPOR2//AGRP//AKT1//AKT3//CAMKK1//CAMKK2//CD36//CPT1C//G6PC//IKBKB//IKBKG//IRS1//IRS4//JAK2//LEP//LEPR//MAPK10//MAPK9//MTOR//NFKBIE//PCK2//POMC//PPARA//PRKAG2//PRKCQ//RXRA//RXRB//RXRG//SLC2A4//SOCS3//STAT3//STK11//TNFRSF1B//TRADD
hsa00360	Phenylalanine metabolism	http://www.genome.jp/kegg-bin/show_pathway?hsa00360+220+218+314+8639+1644+10249+2806+3242+259307+4128+4282+6898	0.0315691	12	3165	17	6990	0.0893465	1.50074	0.003791	ALDH1A3//ALDH3A1//AOC2//AOC3//DDC//GLYAT//GOT2//HPD//IL4I1//MAOA//MIF//TAT
hsa00270	Cysteine and methionine metabolism	http://www.genome.jp/kegg-bin/show_pathway?hsa00270+64902+191+10768+23382+262+586+23743+875+1036+1788+1789+58478+2730+2806+2937+259307+4144+27430+4191+84245+4507+4548+10993+113675+6723+6898+7263	0.0331088	27	3165	45	6990	0.0928284	1.48006	0.008531	AGXT2//AHCY//AHCYL1//AHCYL2//AMD1//BCAT1//BHMT2//CBS//CDO1//DNMT3A//DNMT3B//ENOPH1//GCLM//GOT2//GSS//IL4I1//MAT2A//MAT2B//MDH2//MRI1//MTAP//MTR//SDS//SDSL//SRM//TAT//TST
hsa00510	N-Glycan biosynthesis	http://www.genome.jp/kegg-bin/show_pathway?hsa00510+79087+79053+79796+8704+1650+22845+57171+1798+8818+2530+23193+4121+10905+57134+4124+4122+4245+4247+4248+11320+11282+25834+4249+146664+7841+6185+6480+84620+7991	0.034763	29	3165	49	6990	0.096564	1.45888	0.009163	ALG12//ALG8//ALG9//B4GALT2//DDOST//DOLK//DOLPP1//DPAGT1//DPM2//FUT8//GANAB//MAN1A1//MAN1A2//MAN1C1//MAN2A1//MAN2A2//MGAT1//MGAT2//MGAT3//MGAT4A//MGAT4B//MGAT4C//MGAT5//MGAT5B//MOGS//RPN2//ST6GAL1//ST6GAL2//TUSC3
hsa05221	Acute myeloid leukemia	http://www.genome.jp/kegg-bin/show_pathway?hsa05221+207+10000+673+1050+1978+2322+2885+3265+3551+8517+3815+51176+5604+5605+5594+5595+2475+5290+5293+5294+5295+5296+8503+23533+5292+11040+5371+5467+862+6655+6688+6774+6932	0.0371873	33	3165	57	6990	0.10235	1.42961	0.010427	AKT1//AKT3//BRAF//CEBPA//EIF4EBP1//FLT3//GRB2//HRAS//IKBKB//IKBKG//KIT//LEF1//MAP2K1//MAP2K2//MAPK1//MAPK3//MTOR//PIK3CA//PIK3CD//PIK3CG//PIK3R1//PIK3R2//PIK3R3//PIK3R5//PIM1//PIM2//PML//PPARD//RUNX1T1//SOS2//SPI1//STAT3//TCF7
hsa05410	Hypertrophic cardiomyopathy (HCM)	http://www.genome.jp/kegg-bin/show_pathway?hsa05410+1636+71+488+775+776+778+779+9254+55799+93589+782+784+785+786+10368+27091+59284+1605+1756+8515+22801+3674+3676+3679+8516+3680+3685+3690+3693+3695+3696+3908+4000+4607+4624+4625+4633+51422+6262+6442+6444+7042+7043+7139+7170+7273	0.0397935	46	3165	83	6990	0.108528	1.40019	0.014534	ACE//ACTG1//ATP2A2//CACNA1C//CACNA1D//CACNA1F//CACNA1S//CACNA2D2//CACNA2D3//CACNA2D4//CACNB1//CACNB3//CACNB4//CACNG1//CACNG3//CACNG5//CACNG7//DAG1//DMD//ITGA10//ITGA11//ITGA2B//ITGA4//ITGA7//ITGA8//ITGA9//ITGAV//ITGB3//ITGB5//ITGB7//ITGB8//LAMA2//LMNA//MYBPC3//MYH6//MYH7//MYL2//PRKAG2//RYR2//SGCA//SGCD//TGFB2//TGFB3//TNNT2//TPM3//TTN
hsa04380	Osteoclast differentiation	http://www.genome.jp/kegg-bin/show_pathway?hsa04380+54+207+10000+29760+799+814+1385+1435+1436+1540+2209+2213+9103+2214+2353+2354+8061+2355+9846+2885+3551+8517+3690+3727+11024+11027+5604+5608+5609+9020+6885+5594+5602+5603+1432+5595+5601+653361+4688+4772+126014+5290+5293+5294+5295+5296+8503+23533+5336+5530+5534+5971+10326+55423+8651+9021+6688+8878+6850+10454+23118+7006+7042+7046+7048+8792+4982+8600…	0.0431885	70	3165	132	6990	0.116027	1.36463	0.022117	ACP5//AKT1//AKT3//BLNK//CALCR//CAMK4//CREB1//CSF1//CSF1R//CYLD//FCGR1A//FCGR2B//FCGR2C//FCGR3A//FOS//FOSB//FOSL1//FOSL2//GAB2//GRB2//IKBKB//IKBKG//ITGB3//JUND//LILRA1//LILRA2//MAP2K1//MAP2K6//MAP2K7//MAP3K14//MAP3K7//MAPK1//MAPK10//MAPK13//MAPK14//MAPK3//MAPK9//NCF1//NCF2//NFATC1//OSCAR//PIK3CA//PIK3CD//PIK3CG//PIK3R1//PIK3R2//PIK3R3//PIK3R5//PLCG2//PPP3CA//PPP3R1//RELB//SIRPB1//SIRPG//SOCS1//SOC…
hsa04964	Proximal tubule bicarbonate reclamation	http://www.genome.jp/kegg-bin/show_pathway?hsa04964+476+477+480+482+760+762+486+27165+2746+2747+5106+1468+10991+8671+6550	0.0433168	15	3165	23	6990	0.116027	1.36334	0.004739	ATP1A1//ATP1A2//ATP1A4//ATP1B2//CA2//CA4//FXYD2//GLS2//GLUD1//GLUD2//PCK2//SLC25A10//SLC38A3//SLC4A4//SLC9A3
hsa05146	Amoebiasis	http://www.genome.jp/kegg-bin/show_pathway?hsa05146+87+89+107+384+836+1282+1284+1285+1287+1288+9630+2769+2774+2776+2778+3593+7850+3684+3689+284217+3908+3909+3910+3912+3914+3915+3918+10319+4843+5290+5293+5294+5295+5296+8503+23533+23236+5330+5331+5332+5567+5568+5578+5579+5582+5747+5868+5869+338382+5269+5272+7042+7043+7099	0.048411	54	3165	100	6990	0.128525	1.31506	0.017062	ACTN1//ACTN3//ADCY1//ARG2//CASP3//COL4A1//COL4A2//COL4A3//COL4A5//COL4A6//GNA14//GNA15//GNAL//GNAQ//GNAS//IL12B//IL1R2//ITGAM//ITGB2//LAMA1//LAMA2//LAMA3//LAMA4//LAMB1//LAMB3//LAMC1//LAMC2//LAMC3//NOS2//PIK3CA//PIK3CD//PIK3CG//PIK3R1//PIK3R2//PIK3R3//PIK3R5//PLCB1//PLCB2//PLCB3//PLCB4//PRKACB//PRKACG//PRKCA//PRKCB//PRKCG//PTK2//RAB5A//RAB5B//RAB7B//SERPINB6//SERPINB9//TGFB2//TGFB3//TLR4
